# Supplementary material for: Transcriptomic Profiles of Monocyte-Derived Macrophages in Response to Escherichia coli is Associated with the Host Genetics
Source: Sci Rep. 2020 Jan 14;10:271. doi: 10.1038/s41598-019-57089-0 (PMC6959288; doi:10.1038/s41598-019-57089-0)
Supplement: Supplementary file 2 — Supplementary Information 2 [file 41598_2019_57089_MOESM2_ESM.xlsx]

## Sheet: Supp Table 1
Supplementary Table 1- Gene Expression and statistical results of the comparison between high and low responder phenotype at 3 hours
ID	external_gene_name	baseMean	log2 FoldChange	lfcSE	stat	pvalue	padj
ENSBTAG00000000005	GRK3	828.591	0.440922	0.289176	1.52475	0.127321	0.652264
ENSBTAG00000000008	KCNJ1	0	NA	NA	NA	NA	NA
ENSBTAG00000000009	FOXF1	27.6438	0.45139	0.685695	0.658296	0.510348	0.90732
ENSBTAG00000000010	UBL7	160.988	-0.160158	0.326201	-0.49098	0.623441	0.933537
ENSBTAG00000000011	TDH	0.263062	-2.75489	6.1688	-0.446585	NA	NA
ENSBTAG00000000012	TTC33	39.3342	0.044961	0.575424	0.0781354	0.93772	0.991609
ENSBTAG00000000013	PRKAA1	157.228	0.244773	0.402443	0.608216	0.543044	0.914562
ENSBTAG00000000014	TXN2	780.761	-0.256361	0.222883	-1.1502	0.25006	0.79446
ENSBTAG00000000015	FOXRED2	39.0046	0.21605	0.546308	0.395472	0.692495	0.943261
ENSBTAG00000000016	LTA	14.7247	0.309371	1.11028	0.278643	NA	NA
ENSBTAG00000000019	SERINC1	1137.23	0.274999	0.22195	1.23901	0.215341	0.762925
ENSBTAG00000000020	TRPV3	73.3368	0.641095	0.472752	1.35609	0.17507	0.721659
ENSBTAG00000000021	WASHC3	223.552	-0.734754	0.27529	-2.66902	0.00760723	0.208644
ENSBTAG00000000022	NUP37	95.0997	-0.584976	0.376081	-1.55545	0.119838	0.645755
ENSBTAG00000000023	RNF2	192.852	0.184134	0.309359	0.595211	0.551703	0.917478
ENSBTAG00000000024	DYM	452.556	-0.191709	0.237336	-0.807751	0.419234	0.87792
ENSBTAG00000000025	RAB6A	1303.11	-0.0881892	0.220734	-0.399527	0.689505	0.943261
ENSBTAG00000000026	VPS33B	246.981	-0.395956	0.284446	-1.39203	0.163914	0.707218
ENSBTAG00000000027	IGFL1	0	NA	NA	NA	NA	NA
ENSBTAG00000000029	LYZL6	0	NA	NA	NA	NA	NA
ENSBTAG00000000030	RDM1	25.0351	-0.822606	0.653036	-1.25967	0.20779	0.754379
ENSBTAG00000000031	TRPV4	14.0925	-0.12136	0.837958	-0.144828	NA	NA
ENSBTAG00000000032	ABI3	55.3162	0.578502	0.537166	1.07695	0.281502	0.824985
ENSBTAG00000000033	PHOSPHO1	3.88174	0.5592	1.78354	0.313534	NA	NA
ENSBTAG00000000037	CWC27	85.7049	-0.0456008	0.373631	-0.122048	0.902861	0.985257
ENSBTAG00000000039	SIRT7	227.086	-0.130004	0.290433	-0.447621	0.654427	0.938649
ENSBTAG00000000040	MAFG	560.181	0.531818	0.271024	1.96226	0.0497326	0.504609
ENSBTAG00000000042	PYCR1	358.043	0.203819	0.27316	0.74615	0.455577	0.886528
ENSBTAG00000000044	MYADML2	0	NA	NA	NA	NA	NA
ENSBTAG00000000046	SURF2	56.2413	-0.239915	0.489223	-0.490399	0.623852	0.933537
ENSBTAG00000000049	CCDC77	42.6935	-0.428068	0.537063	-0.797054	0.42542	0.881082
ENSBTAG00000000050	PSMG3	132.255	-0.563385	0.396786	-1.41987	0.155646	0.695924
ENSBTAG00000000052	PKNOX2	0.121361	0	6.21301	0	NA	NA
ENSBTAG00000000053	FILIP1	71.7033	1.01453	0.520233	1.95015	0.0511581	0.51119
ENSBTAG00000000054	SNAPC4	127.562	0.154871	0.366732	0.4223	0.672806	0.941281
ENSBTAG00000000056	STRADA	218.646	-0.324532	0.278018	-1.16731	0.243087	0.788638
ENSBTAG00000000057	THBS3	1.58772	-1.52017	2.51506	-0.604425	NA	NA
ENSBTAG00000000059		0	NA	NA	NA	NA	NA
ENSBTAG00000000060	PRDM14	2.02657	2.137	2.41884	0.883481	NA	NA
ENSBTAG00000000061	PCDH7	5.48806	1.4374	1.34916	1.0654	NA	NA
ENSBTAG00000000062	RASL12	11.4523	-0.0679139	1.01724	-0.0667631	NA	NA
ENSBTAG00000000064	FEN1	447.756	-0.380488	0.260352	-1.46144	0.143896	0.6784
ENSBTAG00000000065	CRLS1	215.179	-0.260273	0.278533	-0.934444	0.350075	0.853275
ENSBTAG00000000066	LRRN4	0	NA	NA	NA	NA	NA
ENSBTAG00000000067	SDF2L1	223.338	0.11723	0.48733	0.240555	0.8099	0.96948
ENSBTAG00000000070	F13B	0	NA	NA	NA	NA	NA
ENSBTAG00000000071	PMP2	0.103601	0	6.22769	0	NA	NA
ENSBTAG00000000072	TFB2M	221.24	-0.157755	0.278803	-0.565829	0.57151	0.923651
ENSBTAG00000000073	LRPAP1	394.921	0.0949681	0.380916	0.249315	0.803117	0.968494
ENSBTAG00000000074	NFIA	9.44977	1.26463	1.03725	1.21921	NA	NA
ENSBTAG00000000076	RECK	27.9584	0.936257	0.632648	1.4799	0.138899	0.6689
ENSBTAG00000000077	ADSL	873.764	-0.296668	0.213423	-1.39005	0.164514	0.707218
ENSBTAG00000000078	GLIPR2	821.558	-0.222151	0.231778	-0.958462	0.33783	0.850687
ENSBTAG00000000079	CCSAP	28.042	-0.141724	0.616438	-0.229907	0.818164	0.971173
ENSBTAG00000000080	GRWD1	335.349	-0.107019	0.303478	-0.352643	0.724356	0.950881
ENSBTAG00000000081	COL4A3BP	787.235	0.271761	0.330357	0.822629	0.410719	0.87493
ENSBTAG00000000082	KCNJ14	0.400064	-0.942268	6.17281	-0.152648	NA	NA
ENSBTAG00000000084	MRPS30	158.975	-0.262052	0.330047	-0.793984	0.427205	0.881082
ENSBTAG00000000085	CYP1A2	0	NA	NA	NA	NA	NA
ENSBTAG00000000087	HSD17B12	2124.16	0.306809	0.227461	1.34884	0.177389	0.723497
ENSBTAG00000031214		28.9625	6.077	1.36518	4.45145	8.53e-06	0.00139963
ENSBTAG00000000090	SEC31B	120.445	-0.37273	0.367815	-1.01336	0.310886	0.834478
ENSBTAG00000000091	NDUFB8	904.779	-0.285341	0.23382	-1.22034	0.222334	0.767922
ENSBTAG00000000092	HIF1AN	319.892	0.153601	0.244141	0.629149	0.529251	0.910786
ENSBTAG00000000094	ATPAF1	94.304	-0.147452	0.38057	-0.387451	0.698423	0.944109
ENSBTAG00000000095	CD274	1613.3	0.699615	0.265435	2.63573	0.00839573	0.21996
ENSBTAG00000000097	EFCAB14	815.486	0.161426	0.239343	0.674455	0.500022	0.905846
ENSBTAG00000000098	SETDB1	345.39	0.173127	0.302673	0.571993	0.567326	0.923186
ENSBTAG00000000099	CERS2	6989.34	-0.0812135	0.179293	-0.452965	0.650574	0.938026
ENSBTAG00000000100		0	NA	NA	NA	NA	NA
ENSBTAG00000000102	GPR75	0	NA	NA	NA	NA	NA
ENSBTAG00000000103	MRPL23	161.692	0.00851857	0.36549	0.0233073	0.981405	0.999825
ENSBTAG00000000105	RIT1	1272.96	0.0658358	0.238396	0.276162	0.782424	0.962561
ENSBTAG00000000106	FAM69C	0	NA	NA	NA	NA	NA
ENSBTAG00000000108	KHDC4	625.307	-0.0674862	0.248597	-0.271468	0.786031	0.963976
ENSBTAG00000000109	NPTXR	0.255786	0.519209	6.18305	0.0839729	NA	NA
ENSBTAG00000000111	UGP2	927.218	-0.390147	0.207392	-1.88121	0.059944	0.537302
ENSBTAG00000000113	ARHGEF2	3283.31	0.437415	0.245283	1.78331	0.0745357	0.562566
ENSBTAG00000000115	VPS54	578.528	0.230983	0.235634	0.980262	0.326957	0.845475
ENSBTAG00000000118		0	NA	NA	NA	NA	NA
ENSBTAG00000000119		0	NA	NA	NA	NA	NA
ENSBTAG00000000120	USP43	0.126978	-0.703588	6.2114	-0.113274	NA	NA
ENSBTAG00000000123	HAO2	0	NA	NA	NA	NA	NA
ENSBTAG00000000124	DHH	0.399384	2.21764	6.16286	0.359839	NA	NA
ENSBTAG00000000125	SPATA5	60.9707	-0.164845	0.435905	-0.378168	0.705306	0.945314
ENSBTAG00000000128	FGF18	3.47903	-1.08381	2.21799	-0.488647	NA	NA
ENSBTAG00000000130	TNFSF13	268.586	-0.359658	0.30146	-1.19306	0.232847	0.779944
ENSBTAG00000000131	SENP3	570.754	-0.251501	0.222446	-1.13062	0.258217	0.8001
ENSBTAG00000000132	EIF4A1	12085.8	-0.0763246	0.225894	-0.337878	0.735455	0.952424
ENSBTAG00000000133	CD68	15900.1	-0.0870103	0.194353	-0.447693	0.654375	0.938649
ENSBTAG00000000134	MPDU1	815.919	-0.109529	0.226311	-0.483975	0.628404	0.933733
ENSBTAG00000000137	FRYL	608.42	0.568216	0.412075	1.37891	0.167921	0.710688
ENSBTAG00000000138	CCDC178	0	NA	NA	NA	NA	NA
ENSBTAG00000000139	KMT5A	559.414	-0.0612519	0.258934	-0.236554	0.813003	0.969998
ENSBTAG00000000140	EPHX1	6.42192	-0.686756	1.29282	-0.531208	NA	NA
ENSBTAG00000000141	NFU1	327.984	-0.433998	0.260407	-1.66661	0.0955919	0.60869
ENSBTAG00000000144		5.98777	-1.1427	1.46271	-0.781219	NA	NA
ENSBTAG00000000145		0	NA	NA	NA	NA	NA
ENSBTAG00000000146	FARP1	134.477	0.0467747	0.345704	0.135303	0.892373	0.985257
ENSBTAG00000000147	RIC8B	108.961	0.0310269	0.347427	0.0893047	0.92884	0.990085
ENSBTAG00000000149	USP40	320.768	-0.12113	0.329359	-0.367776	0.71304	0.946631
ENSBTAG00000000152	RANBP2	4289.69	0.32791	0.241111	1.35999	0.173832	0.719917
ENSBTAG00000000153	LRFN3	18.9928	0.521363	0.860279	0.606039	0.544489	0.914857
ENSBTAG00000000154	IRF2BP1	93.1469	0.598917	0.473989	1.26357	0.206385	0.753034
ENSBTAG00000000156	LGALSL	7.87225	2.13617	1.21949	1.75169	NA	NA
ENSBTAG00000000157	CCDC138	17.489	-0.771464	0.768054	-1.00444	0.315167	0.83751
ENSBTAG00000000158	LY6K	0	NA	NA	NA	NA	NA
ENSBTAG00000000160	CBS	158.842	0.538	0.309162	1.74019	0.0818258	0.581897
ENSBTAG00000000161	TMEM40	41.2083	0.0204665	0.601891	0.0340036	0.972874	0.998609
ENSBTAG00000000162	ANAPC16	324.78	-0.469767	0.2524	-1.8612	0.062716	0.541858
ENSBTAG00000000163	DDIT4	2213.82	0.780744	0.266122	2.93379	0.00334856	0.120777
ENSBTAG00000000164	GNRH1	0.279517	-0.332168	6.22445	-0.0533651	NA	NA
ENSBTAG00000000168		0	NA	NA	NA	NA	NA
ENSBTAG00000000169	ASZ1	13.9148	0.526907	1.11627	0.472026	NA	NA
ENSBTAG00000000170	GSTT4	2.71882	0.0838946	1.94576	0.0431165	NA	NA
ENSBTAG00000000171		0	NA	NA	NA	NA	NA
ENSBTAG00000000172	PFKFB1	1.09506	-0.687905	3.03497	-0.22666	NA	NA
ENSBTAG00000000175	N4BP2	595.686	0.450485	0.395261	1.13972	0.254404	0.797199
ENSBTAG00000000176	SP3	581.733	0.130928	0.334502	0.391411	0.695493	0.943261
ENSBTAG00000000177	MSLN	0	NA	NA	NA	NA	NA
ENSBTAG00000000179	RPUSD1	21.6766	0.0487782	0.768101	0.0635049	0.949364	0.995168
ENSBTAG00000000181	SUSD3	39.7713	0.62732	0.598823	1.04759	0.294828	0.827245
ENSBTAG00000000182	SPINT2	22.9674	-0.580758	0.721421	-0.80502	0.420808	0.878833
ENSBTAG00000000183	TRAT1	5.01136	0.715999	1.39586	0.512944	NA	NA
ENSBTAG00000000184	EIF2AK3	764.386	-0.0994019	0.238419	-0.416921	0.676736	0.942434
ENSBTAG00000000185	SLC6A14	0.272823	-0.651727	6.1759	-0.105527	NA	NA
ENSBTAG00000000186	FLAD1	119.547	0.291807	0.364634	0.800274	0.423552	0.880915
ENSBTAG00000000188	HS3ST5	0	NA	NA	NA	NA	NA
ENSBTAG00000000189	LHFPL3	0	NA	NA	NA	NA	NA
ENSBTAG00000000191	SLC25A20	524.716	-0.162877	0.25204	-0.646236	0.518127	0.908274
ENSBTAG00000000195		32.4147	0.322683	0.601058	0.536859	0.591365	0.929591
ENSBTAG00000000197	TRMT10A	80.0102	0.304927	0.437704	0.69665	0.486022	0.902065
ENSBTAG00000000198		0	NA	NA	NA	NA	NA
ENSBTAG00000000199	PDP1	189.28	0.484609	0.391643	1.23737	0.215949	0.763176
ENSBTAG00000000201	LTN1	494.781	0.414781	0.343144	1.20877	0.226753	0.771733
ENSBTAG00000019028	STOX1	43.3058	4.00494	0.886496	4.51771	6.25e-06	0.00112234
ENSBTAG00000000203	ATP6V1G1	4919.97	0.135232	0.21799	0.620361	0.53502	0.912907
ENSBTAG00000000204	TMEM268	772.831	0.524413	0.232969	2.251	0.0243858	0.38333
ENSBTAG00000000205	MMD	178.33	-0.514377	0.334231	-1.53899	0.123807	0.646978
ENSBTAG00000000207	PUDP	185.497	-0.305121	0.312444	-0.976563	0.328786	0.845475
ENSBTAG00000010371	CHAC1	170.206	2.88052	0.536405	5.37005	7.87e-08	3.77e-05
ENSBTAG00000000211		0.411256	2.38485	6.15238	0.387631	NA	NA
ENSBTAG00000000212	NADK	2031.89	0.0989774	0.194664	0.508453	0.611136	0.931699
ENSBTAG00000000213	TMEM39A	394.096	0.122721	0.238559	0.514426	0.606954	0.931699
ENSBTAG00000000214		0	NA	NA	NA	NA	NA
ENSBTAG00000000215	GNB1	4383.91	0.0559828	0.192036	0.291522	0.770652	0.96016
ENSBTAG00000000218	MAP2K5	89.5924	-0.295897	0.387453	-0.763698	0.445047	0.885761
ENSBTAG00000000219	GRIN2B	0	NA	NA	NA	NA	NA
ENSBTAG00000000220	NEK10	0.894097	0.92485	4.59462	0.20129	NA	NA
ENSBTAG00000000221	RBM34	124.496	-0.296387	0.330792	-0.895994	0.370256	0.857643
ENSBTAG00000000222	ARID4B	639.726	0.645743	0.274184	2.35514	0.0185158	0.332778
ENSBTAG00000000223	PPM1B	406.863	0.249798	0.30474	0.819706	0.412384	0.875307
ENSBTAG00000000224	TSPAN15	2.97198	1.6786	2.12732	0.789071	NA	NA
ENSBTAG00000000225	POLB	341.873	0.0276971	0.325739	0.0850284	0.932239	0.991384
ENSBTAG00000000226	DKK4	0	NA	NA	NA	NA	NA
ENSBTAG00000000228		0	NA	NA	NA	NA	NA
ENSBTAG00000000229		0	NA	NA	NA	NA	NA
ENSBTAG00000000231	BMPR1A	55.8248	0.0824836	0.504536	0.163484	0.870137	0.981168
ENSBTAG00000000232	OR51D1	0	NA	NA	NA	NA	NA
ENSBTAG00000000233	OR51E1	0	NA	NA	NA	NA	NA
ENSBTAG00000000236	YWHAZ	1031.97	0.181908	0.236719	0.768458	0.442215	0.885382
ENSBTAG00000000237		0	NA	NA	NA	NA	NA
ENSBTAG00000000238	PSD2	0.221535	-0.7346	6.17131	-0.119035	NA	NA
ENSBTAG00000000240	AKAP7	47.2081	0.7247	0.539476	1.34334	0.179162	0.726582
ENSBTAG00000000241	STAU1	586.539	0.0802698	0.251285	0.319437	0.749396	0.954983
ENSBTAG00000000242		32.4486	0.396584	0.580487	0.683192	0.494486	0.904369
ENSBTAG00000000243	HEBP2	4.37274	0.798184	1.52448	0.523577	NA	NA
ENSBTAG00000000244	NRXN2	1.21012	-0.251229	2.84606	-0.0882725	NA	NA
ENSBTAG00000000245	NHSL1	66.937	1.06582	0.501356	2.12587	0.0335137	0.436557
ENSBTAG00000000246	ME3	0.334609	0.5694	6.19133	0.0919673	NA	NA
ENSBTAG00000000250	HDHD3	113.829	-0.224999	0.478233	-0.470481	0.638011	0.935521
ENSBTAG00000000251	ALAD	44.0081	-0.348623	0.532582	-0.654589	0.512732	0.90732
ENSBTAG00000000252	POLE3	580.487	-0.281086	0.219027	-1.28334	0.199373	0.747561
ENSBTAG00000000253	PTPRF	13.1178	1.28057	1.17518	1.08968	NA	NA
ENSBTAG00000000256	TLE1	16.1602	0.52403	1.18961	0.440504	0.659572	0.939126
ENSBTAG00000000257	MRAP2	0.0786145	0	6.21009	0	NA	NA
ENSBTAG00000000258		3.13787	0.216153	1.77744	0.121609	NA	NA
ENSBTAG00000000259	CHIA	0	NA	NA	NA	NA	NA
ENSBTAG00000000260	ZNRF2	511.064	0.0160365	0.227254	0.0705663	0.943743	0.994149
ENSBTAG00000000261	FAM228A	0.160772	0	6.20128	0	NA	NA
ENSBTAG00000000264	RFX6	0.0482629	0	6.22735	0	NA	NA
ENSBTAG00000000265	SYNPR	0	NA	NA	NA	NA	NA
ENSBTAG00000000266	NAB1	682.603	0.760793	0.247849	3.06959	0.00214356	0.0917722
ENSBTAG00000000267	SMG6	185.765	-0.173559	0.31319	-0.554166	0.579465	0.92605
ENSBTAG00000000269		103.247	-0.519661	0.371782	-1.39776	0.162186	0.704939
ENSBTAG00000000271	MNS1	2.51718	1.96311	2.09611	0.936549	NA	NA
ENSBTAG00000000273	IL5RA	0.0607089	0	6.22697	0	NA	NA
ENSBTAG00000000274	YKT6	601.32	-0.149161	0.234196	-0.636906	0.524186	0.910786
ENSBTAG00000000275	PARP11	824.629	0.695987	0.243046	2.86359	0.00418863	0.139603
ENSBTAG00000000277	IL18	136.572	-0.736179	0.373746	-1.96973	0.0488695	0.502088
ENSBTAG00000000278	RNF17	0	NA	NA	NA	NA	NA
ENSBTAG00000000279	RAB26	36.8869	-0.821076	0.558652	-1.46975	0.141631	0.67456
ENSBTAG00000000280		0	NA	NA	NA	NA	NA
ENSBTAG00000000281	MND1	62.343	-0.955336	0.475576	-2.0088	0.0445587	0.48783
ENSBTAG00000000283	CSF1	8476.6	0.458413	0.276594	1.65735	0.0974489	0.610519
ENSBTAG00000000284	NAALAD2	0.0605898	0	6.22698	0	NA	NA
ENSBTAG00000000285	GUF1	75.3916	-0.354512	0.403558	-0.878467	0.37969	0.86156
ENSBTAG00000000286	PFKM	39.6837	-0.251769	0.522156	-0.482172	0.629684	0.933733
ENSBTAG00000000287	GNPDA2	153.261	-0.513829	0.305667	-1.68101	0.092761	0.604
ENSBTAG00000000288	UPF2	465.687	0.188695	0.291376	0.647599	0.517244	0.908049
ENSBTAG00000000289	ASB8	440.104	-0.128037	0.247151	-0.518054	0.604421	0.931699
ENSBTAG00000000290	ATP11B	640.1	0.3531	0.324776	1.08721	0.276943	0.82041
ENSBTAG00000000291	DHTKD1	222.926	0.0947039	0.333783	0.283729	0.776618	0.96127
ENSBTAG00000000292	TCIRG1	3363.23	0.137787	0.330318	0.417134	0.67658	0.942434
ENSBTAG00000000295	CLHC1	93.3826	-0.359097	0.414558	-0.866216	0.386372	0.86635
ENSBTAG00000000296	IMPDH1	346.876	-0.147861	0.274392	-0.538866	0.58998	0.928498
ENSBTAG00000000297	ZNF330	109.256	-0.194616	0.408948	-0.475893	0.63415	0.935023
ENSBTAG00000000300	NEXMIF	2.88318	1.44928	1.7674	0.820004	NA	NA
ENSBTAG00000000301		0.102885	-1.15538	6.21207	-0.18599	NA	NA
ENSBTAG00000000305	LMO4	474.871	0.0120416	0.28434	0.0423492	0.96622	0.998609
ENSBTAG00000000306	ITK	47.0723	0.0703423	0.545948	0.128844	0.897481	0.985257
ENSBTAG00000000308	ITCH	1266.78	0.359349	0.285313	1.25949	0.207853	0.754379
ENSBTAG00000000309	PTPRT	0	NA	NA	NA	NA	NA
ENSBTAG00000000310	MFAP5	0	NA	NA	NA	NA	NA
ENSBTAG00000000312	GRINA	1679.75	0.271013	0.296655	0.913562	0.360947	0.856315
ENSBTAG00000000313	NUDT13	83.5151	0.216103	0.412353	0.524072	0.600228	0.931631
ENSBTAG00000000315	ECD	285.779	-0.411557	0.254635	-1.61626	0.106037	0.628467
ENSBTAG00000000317	MAPK8IP1	24.8863	0.660192	0.838041	0.78778	0.430825	0.88123
ENSBTAG00000000320	UBAP1	756.563	0.177903	0.212762	0.836159	0.403066	0.872612
ENSBTAG00000000321	TBL2	256.316	-0.0858676	0.265321	-0.323636	0.746213	0.954084
ENSBTAG00000000322	CD2AP	474.919	0.316764	0.330846	0.957437	0.338347	0.850687
ENSBTAG00000000326	ENTHD1	0.423472	0.161257	5.46277	0.0295193	NA	NA
ENSBTAG00000000328	TPPP2	0	NA	NA	NA	NA	NA
ENSBTAG00000000329	MEGF10	1.82926	1.58281	2.57089	0.615666	NA	NA
ENSBTAG00000000330	ALDH16A1	321.107	0.168707	0.324982	0.519126	0.603673	0.931699
ENSBTAG00000000332	ERF	129.309	0.591803	0.383624	1.54266	0.122913	0.646978
ENSBTAG00000000333	ARHGAP20	4.89688	1.08608	1.3933	0.7795	NA	NA
ENSBTAG00000000335	HMGB4	0	NA	NA	NA	NA	NA
ENSBTAG00000000336		0.254816	2.25684	6.20756	0.363563	NA	NA
ENSBTAG00000000340	ADNP	556.029	0.274802	0.246586	1.11443	0.265096	0.806399
ENSBTAG00000000341	ISOC1	44.9728	-0.400653	0.488215	-0.82065	0.411846	0.875171
ENSBTAG00000000342	PLOD3	643.902	0.123385	0.243403	0.506917	0.612213	0.931699
ENSBTAG00000000343	ZNHIT1	104.117	0.0723413	0.430217	0.168151	0.866465	0.981168
ENSBTAG00000000344	SPACA3	0	NA	NA	NA	NA	NA
ENSBTAG00000000345	CLDN15	2.87792	-1.75846	2.24049	-0.784854	NA	NA
ENSBTAG00000000347	RHOG	2243.58	0.251192	0.239732	1.0478	0.294729	0.827245
ENSBTAG00000000351	OR52E5	0	NA	NA	NA	NA	NA
ENSBTAG00000000354	PDE6G	3.69228	-0.697464	1.60447	-0.4347	NA	NA
ENSBTAG00000000355	OXLD1	69.2653	0.205052	0.422696	0.485105	0.627602	0.933733
ENSBTAG00000000356	CCDC137	339.352	-0.2186	0.255651	-0.85507	0.392512	0.869228
ENSBTAG00000000357	PRAG1	141.974	-0.476214	0.396119	-1.2022	0.229286	0.774733
ENSBTAG00000000359	EIF3J	312.671	0.0163708	0.254399	0.0643509	0.948691	0.995168
ENSBTAG00000000360		0	NA	NA	NA	NA	NA
ENSBTAG00000000362	SPG11	405.104	0.182352	0.300039	0.607759	0.543347	0.914562
ENSBTAG00000000363	BDP1	528.638	0.724082	0.421236	1.71894	0.0856247	0.594356
ENSBTAG00000000365	TDP2	277.882	-0.427571	0.276124	-1.54847	0.121509	0.646978
ENSBTAG00000000368		0	NA	NA	NA	NA	NA
ENSBTAG00000000369	EPS8	677.905	-0.214246	0.282778	-0.75765	0.448661	0.886258
ENSBTAG00000000371	DIS3L	469.41	-0.420372	0.297816	-1.41152	0.158093	0.699887
ENSBTAG00000000372	TIPIN	283.378	0.165065	0.267567	0.616912	0.537292	0.913285
ENSBTAG00000000374	LRRTM4	0	NA	NA	NA	NA	NA
ENSBTAG00000000375	SSRP1	1496.02	-0.123237	0.213427	-0.577419	0.563657	0.92312
ENSBTAG00000000376	P2RX3	5.70979	0.0494185	1.38282	0.0357374	NA	NA
ENSBTAG00000000377	BMX	0.632566	-0.443161	4.71978	-0.0938945	NA	NA
ENSBTAG00000000379	GOLT1B	246.057	0.000133	0.279667	0.000476	0.99962	0.999825
ENSBTAG00000000380	SPX	99.8144	0.623479	0.411598	1.51478	0.129829	0.655903
ENSBTAG00000000381	S1PR4	0.738852	0	5.53124	0	NA	NA
ENSBTAG00000000382	MED27	331.027	0.0197974	0.287926	0.0687585	0.945182	0.994377
ENSBTAG00000000385	ZBTB18	209.02	0.221017	0.410521	0.538381	0.590314	0.928498
ENSBTAG00000000386		5.7826	-0.192955	1.29305	-0.149225	NA	NA
ENSBTAG00000000387	NICN1	313.752	-0.20374	0.256898	-0.793079	0.427732	0.881082
ENSBTAG00000000389	ZNF212	48.425	0.255615	0.496348	0.514992	0.606559	0.931699
ENSBTAG00000000390	TPST1	58.2593	-0.736187	0.457764	-1.60822	0.107786	0.632741
ENSBTAG00000000392	ASCC1	320.436	-0.110235	0.253714	-0.434483	0.663938	0.940496
ENSBTAG00000000393	SSPN	0	NA	NA	NA	NA	NA
ENSBTAG00000000394	BACE2	3.02323	0.845631	2.14348	0.394513	NA	NA
ENSBTAG00000000395	ADAMTS20	0.103877	1.49194	6.22974	0.239487	NA	NA
ENSBTAG00000000396	PIM1	2362.83	0.714161	0.246506	2.89714	0.00376583	0.131502
ENSBTAG00000000397	CNPY1	0	NA	NA	NA	NA	NA
ENSBTAG00000000399	NANOS3	0.302595	0	6.18819	0	NA	NA
ENSBTAG00000000400	KRT85	0	NA	NA	NA	NA	NA
ENSBTAG00000000401	TTC24	0	NA	NA	NA	NA	NA
ENSBTAG00000000404	NAXE	397.765	-0.353694	0.26687	-1.32534	0.185058	0.736944
ENSBTAG00000000405	VKORC1	186.1	-0.0824333	0.344715	-0.239135	0.811001	0.96948
ENSBTAG00000000406	GPATCH4	202.957	-0.297722	0.306998	-0.969784	0.332154	0.848044
ENSBTAG00000000409	CDC40	500.811	0.199932	0.245854	0.813215	0.416095	0.876692
ENSBTAG00000000410	PAX4	0	NA	NA	NA	NA	NA
ENSBTAG00000000411	HGS	1058.75	0.182669	0.219197	0.833354	0.404645	0.872789
ENSBTAG00000000413	NRTN	1.87141	1.12105	2.74894	0.407813	NA	NA
ENSBTAG00000000414	FUT6	0	NA	NA	NA	NA	NA
ENSBTAG00000000415	ERBIN	2076.42	0.367538	0.25222	1.45721	0.145058	0.679983
ENSBTAG00000000417	MRPL12	726.272	-0.161087	0.254937	-0.631869	0.527472	0.910786
ENSBTAG00000000418	TOX3	0.0482559	0	6.22734	0	NA	NA
ENSBTAG00000000419	PHEX	0.0605995	0	6.22698	0	NA	NA
ENSBTAG00000000421	EEA1	712.728	0.343472	0.335007	1.02527	0.305237	0.831329
ENSBTAG00000000422	TSHZ1	51.9038	1.25034	0.499709	2.50213	0.012345	0.266977
ENSBTAG00000000423	RBM4B	128.418	0.187219	0.339943	0.550736	0.581815	0.92605
ENSBTAG00000000425		198.639	-0.510384	0.364049	-1.40197	0.160925	0.702978
ENSBTAG00000000426		0.039702	0	6.22138	0	NA	NA
ENSBTAG00000000428	BAK1	164.6	0.154052	0.340241	0.452771	0.650714	0.938026
ENSBTAG00000000429	DGCR2	156.367	0.355904	0.417344	0.852784	0.393779	0.869228
ENSBTAG00000000431	TRDC	116.878	-0.460665	0.412675	-1.11629	0.264299	0.805675
ENSBTAG00000000432		9.57656	-0.723857	1.0853	-0.666962	NA	NA
ENSBTAG00000000434	CRYAB	34.6223	-0.622738	0.637534	-0.976791	0.328673	0.845475
ENSBTAG00000000435	TARBP2	176.023	-0.515183	0.33682	-1.52955	0.126128	0.650503
ENSBTAG00000008612	C1R	72.4894	2.80454	0.509879	5.50042	3.79e-08	2e-05
ENSBTAG00000000437	FFAR4	33.7938	0.646871	0.605992	1.06746	0.285765	0.825234
ENSBTAG00000000438	GNRHR	0	NA	NA	NA	NA	NA
ENSBTAG00000000439	SFSWAP	336.918	0.319603	0.278818	1.14628	0.251679	0.795286
ENSBTAG00000000440	HSPB2	1.77778	0.600042	2.62742	0.228377	NA	NA
ENSBTAG00000000441	SLC25A53	2.06191	0.415488	2.21243	0.187797	NA	NA
ENSBTAG00000000442	RBP4	462.234	0.0819694	0.282071	0.290598	0.771359	0.960489
ENSBTAG00000000445	PDE6C	0.238924	-1.99848	6.19744	-0.322469	NA	NA
ENSBTAG00000000446	ATP11A	1750.43	0.73241	0.28045	2.61156	0.00901315	0.229485
ENSBTAG00000000447	FRA10AC1	51.9989	-0.668082	0.505062	-1.32277	0.185911	0.737403
ENSBTAG00000000448	BDH1	54.261	-0.119871	0.502627	-0.238489	0.811502	0.96948
ENSBTAG00000000451	TMEM126A	401.848	-0.571232	0.295748	-1.93148	0.0534235	0.520015
ENSBTAG00000000454	TMEM106C	42.8547	-0.247243	0.537242	-0.460208	0.645367	0.938026
ENSBTAG00000000455	CREBZF	538.948	0.537854	0.307784	1.74751	0.0805495	0.579868
ENSBTAG00000000456	CPB1	0	NA	NA	NA	NA	NA
ENSBTAG00000000457	CCDC89	0	NA	NA	NA	NA	NA
ENSBTAG00000000458	DYNC1LI2	483.814	0.39162	0.256217	1.52847	0.126396	0.650503
ENSBTAG00000000459	POMGNT2	65.166	-0.336707	0.458448	-0.73445	0.462674	0.890348
ENSBTAG00000000460	SYTL2	9.79076	-0.171425	1.05702	-0.162178	NA	NA
ENSBTAG00000000462	CCDC102A	4.02183	0.706835	1.78386	0.39624	NA	NA
ENSBTAG00000000469	PPP2CA	2759.92	-0.0724479	0.187882	-0.385603	0.699791	0.944109
ENSBTAG00000000470	IBSP	0.508955	-0.842819	6.16836	-0.136636	NA	NA
ENSBTAG00000000472	ZNF570	48.8771	0.505947	0.474662	1.06591	0.286465	0.825234
ENSBTAG00000000473	ATP10D	161.156	0.667673	0.349927	1.90804	0.0563864	0.531656
ENSBTAG00000000475	IMMP1L	44.4123	-0.238603	0.541628	-0.44053	0.659553	0.939126
ENSBTAG00000000476	THPO	0	NA	NA	NA	NA	NA
ENSBTAG00000000477	TLR5	1.40976	0.211559	2.59481	0.0815317	NA	NA
ENSBTAG00000000478	LSMEM2	0.0611918	0	6.22694	0	NA	NA
ENSBTAG00000000480	IFRD2	410.918	0.182569	0.392651	0.464965	0.641957	0.936698
ENSBTAG00000000483	HYAL1	334.304	0.129187	0.271172	0.476403	0.633787	0.934638
ENSBTAG00000000484	HYAL2	340.13	0.198776	0.338218	0.587716	0.556723	0.919791
ENSBTAG00000000487		0	NA	NA	NA	NA	NA
ENSBTAG00000000489	WDR54	25.1392	0.593724	0.649301	0.914405	0.360504	0.856299
ENSBTAG00000000490	RTKN	9.83318	-0.633065	0.99085	-0.638911	NA	NA
ENSBTAG00000000492	ASNSD1	874.175	-0.374001	0.21425	-1.74563	0.0808748	0.58006
ENSBTAG00000000494	PDE4D	37.9459	0.126202	0.578592	0.218119	0.827336	0.975339
ENSBTAG00000000495	MED7	334.995	-0.514387	0.269779	-1.9067	0.0565599	0.531656
ENSBTAG00000000496	SLC12A8	3.05384	1.52082	1.91391	0.794615	NA	NA
ENSBTAG00000000497	AKR1A1	2875.94	0.0649201	0.233608	0.277902	0.781088	0.962154
ENSBTAG00000000500	PINX1	190.825	-0.137125	0.325989	-0.420642	0.674016	0.941281
ENSBTAG00000000501	KLHL13	48.6918	-0.281049	0.503942	-0.557702	0.577048	0.925312
ENSBTAG00000000502	DAZL	0.135923	0.562144	6.21427	0.0904603	NA	NA
ENSBTAG00000000504	GTF2B	1157.16	-0.462953	0.372463	-1.24295	0.213885	0.761131
ENSBTAG00000000505	KYAT3	190.65	-0.451835	0.302652	-1.49292	0.135459	0.663253
ENSBTAG00000000507	NR4A1	283.019	0.229057	0.584544	0.391856	0.695165	0.943261
ENSBTAG00000000510	ATG101	318.605	0.268194	0.293643	0.913333	0.361068	0.856315
ENSBTAG00000000511	CNST	100.077	-0.437707	0.464035	-0.943264	0.345546	0.853275
ENSBTAG00000000512	SNTA1	38.9155	0.122341	0.536042	0.22823	0.819467	0.971371
ENSBTAG00000000516	OTOR	0	NA	NA	NA	NA	NA
ENSBTAG00000000517	ANKRD29	7.40211	-1.32345	1.18179	-1.11987	NA	NA
ENSBTAG00000000518		0	NA	NA	NA	NA	NA
ENSBTAG00000000520	ATP2B3	0.329534	0	6.17297	0	NA	NA
ENSBTAG00000000521	PLEKHA8	113.9	-0.195525	0.37856	-0.516495	0.605508	0.931699
ENSBTAG00000000522	AHSG	0	NA	NA	NA	NA	NA
ENSBTAG00000000524	CSTB	12450	-0.197155	0.299802	-0.65762	0.510783	0.90732
ENSBTAG00000000526	TOPBP1	1002.77	0.024474	0.26549	0.0921841	0.926552	0.989681
ENSBTAG00000000527	ZFAND3	677.517	0.22479	0.236827	0.949173	0.342533	0.853275
ENSBTAG00000000528	MANBAL	234.02	-0.0583399	0.331409	-0.176036	0.860266	0.981168
ENSBTAG00000000529	BTBD9	99.076	0.325133	0.360459	0.901998	0.367058	0.856315
ENSBTAG00000000531		0	NA	NA	NA	NA	NA
ENSBTAG00000000532	EXO5	352.317	-0.215267	0.254735	-0.845063	0.398076	0.87085
ENSBTAG00000000533	ZNF684	14.373	-0.290848	0.795176	-0.365765	NA	NA
ENSBTAG00000000534	PNOC	0	NA	NA	NA	NA	NA
ENSBTAG00000000535	PCNX2	1.01674	-1.27953	3.71013	-0.344874	NA	NA
ENSBTAG00000000536	ZNF395	15.245	-0.941534	0.912956	-1.0313	0.302399	0.830545
ENSBTAG00000000539	LRRC28	119.552	-0.584389	0.33078	-1.7667	0.0772785	0.569945
ENSBTAG00000000540	RNF112	0.141706	0.578126	6.23063	0.0927878	NA	NA
ENSBTAG00000000541	NKX2-1	0	NA	NA	NA	NA	NA
ENSBTAG00000000542	CFAP36	252.292	-0.178509	0.26893	-0.663775	0.506835	0.90732
ENSBTAG00000000545	PPP4R3B	858.384	0.362481	0.259922	1.39458	0.163143	0.706524
ENSBTAG00000000546	TOB1	347.176	0.649482	0.383116	1.69526	0.0900256	0.601143
ENSBTAG00000000548	KLHDC10	163.05	0.130579	0.31923	0.409044	0.682507	0.942789
ENSBTAG00000000550	ATP5F1D	1168.55	-0.0450484	0.315834	-0.142633	0.88658	0.984765
ENSBTAG00000000551	SMNDC1	291.643	0.260703	0.276803	0.941838	0.346276	0.853275
ENSBTAG00000000552	DISP2	0	NA	NA	NA	NA	NA
ENSBTAG00000000555	ACO1	4033.7	0.206515	0.193692	1.0662	0.286333	0.825234
ENSBTAG00000000558	NEUROD6	0	NA	NA	NA	NA	NA
ENSBTAG00000000559	PLTP	1349.1	1.65664	0.855833	1.9357	0.052904	0.519036
ENSBTAG00000000560		36.8546	-1.0909	0.556455	-1.96045	0.0499429	0.505085
ENSBTAG00000000561	OCLN	0.184724	0.919247	6.18037	0.148737	NA	NA
ENSBTAG00000000562	TOMM20	910.087	0.00067	0.215434	0.00310829	0.99752	0.999825
ENSBTAG00000000563	MYD88	1113.34	0.0444218	0.25089	0.177057	0.859464	0.981168
ENSBTAG00000000564	NSG2	0.0482605	0	6.22735	0	NA	NA
ENSBTAG00000000565	RFX7	246.231	0.125586	0.442988	0.283499	0.776795	0.96127
ENSBTAG00000000566	CCDC14	17.4565	0.018373	0.881261	0.0208485	0.983367	0.999825
ENSBTAG00000000567		0	NA	NA	NA	NA	NA
ENSBTAG00000000568	CCDC154	0.0482589	0	6.22734	0	NA	NA
ENSBTAG00000000569	HES1	10.6014	1.19868	1.00395	1.19397	NA	NA
ENSBTAG00000000570	RET	0.0634841	-0.305487	6.2238	-0.0490837	NA	NA
ENSBTAG00000000571	ARHGAP27	98.569	0.959935	0.405303	2.36844	0.0178634	0.325698
ENSBTAG00000000573		0	NA	NA	NA	NA	NA
ENSBTAG00000000574	OR10Z1	0	NA	NA	NA	NA	NA
ENSBTAG00000000575	TNC	9.75757	1.8036	1.97498	0.913227	NA	NA
ENSBTAG00000000576	ADGRG2	0	NA	NA	NA	NA	NA
ENSBTAG00000000578	ABHD16A	423.837	-0.0322843	0.255831	-0.126194	0.899578	0.985257
ENSBTAG00000000579	NIPBL	1212.5	0.436716	0.277828	1.5719	0.115974	0.640841
ENSBTAG00000000580	LY6G6F	0	NA	NA	NA	NA	NA
ENSBTAG00000000581	DOCK10	3083.97	0.421221	0.271603	1.55087	0.120933	0.646978
ENSBTAG00000000582	LY6G6E	0	NA	NA	NA	NA	NA
ENSBTAG00000000584		0	NA	NA	NA	NA	NA
ENSBTAG00000000585	LY6G6C	0.0778244	0	6.22498	0	NA	NA
ENSBTAG00000000586		168.32	-0.225486	0.399085	-0.565009	0.572068	0.923651
ENSBTAG00000000588	CHODL	0	NA	NA	NA	NA	NA
ENSBTAG00000000589	CACNG4	4.10843	0.598938	1.59553	0.375385	NA	NA
ENSBTAG00000000590	POLE	241.434	0.108471	0.357209	0.303663	0.761385	0.957939
ENSBTAG00000000593	ST8SIA1	2.07855	0.28778	2.28356	0.126023	NA	NA
ENSBTAG00000000595	FBN3	0	NA	NA	NA	NA	NA
ENSBTAG00000000597	TMPRSS15	0	NA	NA	NA	NA	NA
ENSBTAG00000000598	CST3	2024.62	0.0556697	0.301889	0.184404	0.853696	0.980572
ENSBTAG00000000599	CCNI	830.523	-0.00875475	0.217954	-0.0401678	0.967959	0.998609
ENSBTAG00000000601	COL11A2	2.18795	0.2907	2.43123	0.119569	NA	NA
ENSBTAG00000000602	RXRB	288.554	0.0520501	0.271498	0.191715	0.847966	0.980572
ENSBTAG00000000603	JAM2	59.9183	-0.396477	0.481684	-0.823106	0.410448	0.87493
ENSBTAG00000000604	GPNMB	18326.5	-0.0992672	0.175699	-0.564984	0.572085	0.923651
ENSBTAG00000000605	ATP5PF	1269.61	-0.438415	0.228735	-1.91669	0.0552771	0.528677
ENSBTAG00000000606	SYT10	0	NA	NA	NA	NA	NA
ENSBTAG00000000607	ABCF2	768.571	0.0203379	0.229832	0.0884905	0.929487	0.990224
ENSBTAG00000000608	PRCC	435.656	0.194738	0.246413	0.790288	0.429359	0.88123
ENSBTAG00000000609		28.3002	0.576406	0.655316	0.879586	0.379084	0.860826
ENSBTAG00000000611	C25H16orf90	0	NA	NA	NA	NA	NA
ENSBTAG00000000613	ELAVL1	860.453	0.00153409	0.203547	0.00753676	0.993987	0.999825
ENSBTAG00000000616	GPR161	1.24976	2.14275	3.04112	0.704591	NA	NA
ENSBTAG00000000617		0	NA	NA	NA	NA	NA
ENSBTAG00000000619	KRT74	0	NA	NA	NA	NA	NA
ENSBTAG00000000620	MCMDC2	1.49939	0.596364	2.53304	0.235434	NA	NA
ENSBTAG00000000621	CATSPERG	13.0646	0.413024	1.0292	0.401307	NA	NA
ENSBTAG00000000622	RPS17	5038.93	-0.391688	0.250206	-1.56546	0.117475	0.641727
ENSBTAG00000000623		56.3497	-0.174338	0.444829	-0.391921	0.695117	0.943261
ENSBTAG00000000625	SMAD6	3.92674	-0.485257	2.00491	-0.242034	NA	NA
ENSBTAG00000000626	STK32A	0	NA	NA	NA	NA	NA
ENSBTAG00000000628		0.557697	-1.07526	6.14699	-0.174925	NA	NA
ENSBTAG00000000629	MMS22L	123.389	-0.422382	0.446494	-0.945997	0.34415	0.853275
ENSBTAG00000000630	LSM14A	937.913	0.0451939	0.223217	0.202466	0.839552	0.978775
ENSBTAG00000000632	RAD54B	60.4544	-0.99109	0.451283	-2.19616	0.0280806	0.40413
ENSBTAG00000000634	MLPH	18.8266	-1.31001	0.793411	-1.65111	0.0987163	0.614105
ENSBTAG00000000638	CDT1	105.873	-0.232401	0.382427	-0.607701	0.543386	0.914562
ENSBTAG00000000639	APRT	716.362	-0.0286782	0.297905	-0.0962664	0.923309	0.989069
ENSBTAG00000000640	SELENOS	1045.96	-0.0238819	0.290731	-0.0821444	0.934532	0.991408
ENSBTAG00000000641	SKAP1	7.49549	1.19196	1.12278	1.06162	NA	NA
ENSBTAG00000000642	INTS1	570.228	0.499302	0.28534	1.74985	0.0801445	0.579182
ENSBTAG00000000644	S100A5	3.32357	-2.18732	1.82598	-1.19789	NA	NA
ENSBTAG00000000646	ANAPC4	208.892	-0.549306	0.28836	-1.90493	0.0567893	0.531656
ENSBTAG00000000647	SELENOO	169.967	0.181347	0.420304	0.431468	0.666128	0.941262
ENSBTAG00000000648	ADAMTS5	122.934	0.555288	1.9424	0.285878	0.774972	0.961008
ENSBTAG00000000650	TUBGCP6	192.17	0.406961	0.356527	1.14146	0.253679	0.797199
ENSBTAG00000000653	PPP1R16B	1051.55	0.681387	0.254981	2.67231	0.00753313	0.207694
ENSBTAG00000000654	ARMC4	0	NA	NA	NA	NA	NA
ENSBTAG00000000655		1.22439	-0.464238	3.07814	-0.150818	NA	NA
ENSBTAG00000000656	NFATC1	391.944	0.893498	0.446221	2.00237	0.0452452	0.490538
ENSBTAG00000000658	WDR97	4.38465	-1.40781	1.83033	-0.769153	NA	NA
ENSBTAG00000000660	FAM83D	47.8006	-0.278956	0.593081	-0.47035	0.638105	0.935521
ENSBTAG00000000662	TCF20	541.578	0.489906	0.253013	1.93629	0.0528326	0.519036
ENSBTAG00000000664	SLC22A15	18.1555	0.986367	0.901957	1.09359	0.274136	0.818158
ENSBTAG00000000665	HCRT	0.124867	0	6.2192	0	NA	NA
ENSBTAG00000000666	GHDC	368.141	0.00216375	0.275169	0.00786336	0.993726	0.999825
ENSBTAG00000000667	APOL3	0.463531	2.61812	6.14727	0.4259	NA	NA
ENSBTAG00000000668	SLC22A5	26.0939	-0.429549	0.619495	-0.693385	0.488068	0.902921
ENSBTAG00000000670	RRP9	137.03	0.0300023	0.314797	0.0953068	0.924071	0.989157
ENSBTAG00000019390	CA12	37.5419	2.74644	0.64735	4.24259	2.21e-05	0.00273771
ENSBTAG00000005504	TP53INP2	24.7633	2.67122	0.762191	3.50466	0.000457	0.0321014
ENSBTAG00000000675	PGS1	659.101	-0.096024	0.244337	-0.392998	0.694321	0.943261
ENSBTAG00000000676	DOP1A	301.516	0.45021	0.317259	1.41906	0.15588	0.695924
ENSBTAG00000000678	CSDE1	3359.84	-0.0348599	0.193117	-0.180511	0.856751	0.980685
ENSBTAG00000000679	PGM3	623.095	0.119885	0.228251	0.525232	0.599422	0.931631
ENSBTAG00000000682		337.064	0.816747	0.347654	2.34931	0.0188083	0.335732
ENSBTAG00000000683	WDR37	228.13	0.17472	0.304549	0.573701	0.56617	0.923186
ENSBTAG00000000684	ARHGEF10L	108.571	0.278687	0.4735	0.588569	0.556151	0.919604
ENSBTAG00000000686	NANP	62.804	-0.296685	0.462958	-0.640847	0.521622	0.910625
ENSBTAG00000000687	POC1B	116.513	-0.257622	0.371276	-0.693885	0.487755	0.902818
ENSBTAG00000000688		0	NA	NA	NA	NA	NA
ENSBTAG00000000690	THEM5	0	NA	NA	NA	NA	NA
ENSBTAG00000000693	UBE2R2	312.03	0.165203	0.282254	0.585298	0.558347	0.920744
ENSBTAG00000000694	TAF10	571.737	-0.282702	0.300675	-0.940223	0.347103	0.853275
ENSBTAG00000000695	UBAP2	442.942	0.444797	0.274263	1.62179	0.104849	0.625907
ENSBTAG00000000696	ILK	1560.77	-0.182518	0.213947	-0.853098	0.393605	0.869228
ENSBTAG00000000697	RRP8	138.2	0.495458	0.433202	1.14371	0.252743	0.796887
ENSBTAG00000000698	MYO18B	5.8545	0.530826	1.39356	0.380913	NA	NA
ENSBTAG00000000699		11.1497	0.910754	0.991769	0.918313	NA	NA
ENSBTAG00000000700	PARVA	4.94994	0.0419222	1.43335	0.0292477	NA	NA
ENSBTAG00000000703	ST6GAL2	0	NA	NA	NA	NA	NA
ENSBTAG00000000704	GUSB	5131.03	-0.105238	0.210204	-0.500647	0.616619	0.932815
ENSBTAG00000000705	COX7A2L	1152.86	-0.236282	0.205741	-1.14845	0.250785	0.794553
ENSBTAG00000000706	ADAMTS1	0.0634684	-0.305556	6.2238	-0.0490947	NA	NA
ENSBTAG00000000707	WISP1	0	NA	NA	NA	NA	NA
ENSBTAG00000000710	PIP5K1C	155.898	0.139678	0.335182	0.416722	0.676882	0.942434
ENSBTAG00000000711	NDRG1	1363.3	0.503721	0.208024	2.42146	0.0154584	0.305456
ENSBTAG00000000712	FBXW2	623.901	-0.0736904	0.224727	-0.327911	0.742979	0.953861
ENSBTAG00000000713	AGFG2	43.7941	0.0428279	0.543148	0.0788514	0.937151	0.991563
ENSBTAG00000000715		5.19162	1.88961	1.60868	1.17463	NA	NA
ENSBTAG00000000717	PLPP2	249.401	-0.0500354	0.338615	-0.147765	0.882528	0.984067
ENSBTAG00000000718	TMPRSS9	0	NA	NA	NA	NA	NA
ENSBTAG00000000719		0	NA	NA	NA	NA	NA
ENSBTAG00000000720	CTSL	30.5002	0.571988	0.916178	0.624319	0.532418	0.911628
ENSBTAG00000000721	GPATCH1	225.605	-0.0739036	0.27203	-0.271674	0.785873	0.963976
ENSBTAG00000000725	USP42	145.726	0.407804	0.349396	1.16717	0.243142	0.788638
ENSBTAG00000000726	OR1J1	0	NA	NA	NA	NA	NA
ENSBTAG00000000727	RNF169	104.896	0.259408	0.437396	0.593075	0.553131	0.917881
ENSBTAG00000000728	ZNF597	0.248588	1.03705	6.19195	0.167483	NA	NA
ENSBTAG00000000730	GCG	0	NA	NA	NA	NA	NA
ENSBTAG00000000731	WFIKKN2	0	NA	NA	NA	NA	NA
ENSBTAG00000000735	BCL2A1	9016.92	0.304288	0.286466	1.06221	0.288139	0.825537
ENSBTAG00000000736	LRP8	199.479	0.271286	0.326149	0.831787	0.405529	0.872886
ENSBTAG00000000737	DMXL2	1519.61	1.12737	0.447327	2.52024	0.0117275	0.261787
ENSBTAG00000000738	DAPK1	930.275	0.126385	0.259317	0.487378	0.62599	0.933733
ENSBTAG00000000742	AMOTL2	0.210328	0.562475	6.23048	0.090278	NA	NA
ENSBTAG00000000743	MBOAT4	0	NA	NA	NA	NA	NA
ENSBTAG00000000744	DCTN6	393.16	-0.226031	0.238118	-0.949242	0.342498	0.853275
ENSBTAG00000000745	AQP1	3.88096	-0.693461	1.67087	-0.415029	NA	NA
ENSBTAG00000000746	KAT2B	371.072	0.354327	0.318443	1.11268	0.265844	0.806933
ENSBTAG00000000748	GAR1	209.545	-0.456497	0.277638	-1.64422	0.100132	0.617053
ENSBTAG00000000749	LMNTD1	0	NA	NA	NA	NA	NA
ENSBTAG00000000750	MSL2	191.415	0.378894	0.295011	1.28434	0.199025	0.747561
ENSBTAG00000000751	RRH	0.396864	0	6.18327	0	NA	NA
ENSBTAG00000000752	SGO1	91.2049	-0.506379	0.412334	-1.22808	0.219417	0.765015
ENSBTAG00000000753	PIAS4	190.996	0.451901	0.288017	1.56901	0.116646	0.641727
ENSBTAG00000000754	PPP2R5A	711.306	0.0221782	0.264252	0.0839282	0.933113	0.991408
ENSBTAG00000000755	ZFR2	0.247551	-2.59195	6.17552	-0.419714	NA	NA
ENSBTAG00000000758	TMEM206	92.1608	-0.402638	0.386823	-1.04088	0.297929	0.828569
ENSBTAG00000000759	NENF	513.972	-0.418663	0.289143	-1.44794	0.147633	0.682928
ENSBTAG00000000763		0	NA	NA	NA	NA	NA
ENSBTAG00000000764	GIPC1	118.997	-0.130787	0.375891	-0.347938	0.727887	0.95197
ENSBTAG00000000765	PNLIPRP2	0	NA	NA	NA	NA	NA
ENSBTAG00000000767	DCP2	141.325	0.319727	0.38932	0.821245	0.411507	0.875171
ENSBTAG00000000770	PGM2L1	94.1671	-0.671569	0.483109	-1.3901	0.164499	0.707218
ENSBTAG00000000771	DNAJB6	732.861	0.136492	0.26609	0.512952	0.607985	0.931699
ENSBTAG00000000772		0	NA	NA	NA	NA	NA
ENSBTAG00000000773	TTC9C	296.195	-0.383871	0.264914	-1.44904	0.147326	0.682928
ENSBTAG00000000776		0	NA	NA	NA	NA	NA
ENSBTAG00000000778	HSP90AB1	8073.32	-0.0587706	0.214295	-0.274251	0.783891	0.963354
ENSBTAG00000000781	HIP1	291.744	0.632128	0.351166	1.80009	0.071847	0.558444
ENSBTAG00000000782	KDR	16.7405	-1.04759	0.97492	-1.07454	0.282582	0.825234
ENSBTAG00000000783	TGFA	7.95873	0.649456	1.14826	0.565598	NA	NA
ENSBTAG00000000784	MTERF4	247.294	-0.286686	0.259541	-1.10459	0.269337	0.810706
ENSBTAG00000000785	PASK	33.8283	-0.0445051	0.566922	-0.078503	0.937428	0.991563
ENSBTAG00000000786	NQO2	95.5499	-0.768494	0.397557	-1.93304	0.0532311	0.519834
ENSBTAG00000000789	PPP1R7	325.436	-0.143582	0.280759	-0.511409	0.609065	0.931699
ENSBTAG00000000791	CALY	0.909811	1.46445	4.07841	0.359074	NA	NA
ENSBTAG00000000792	AJAP1	0	NA	NA	NA	NA	NA
ENSBTAG00000000793	LAMC2	0	NA	NA	NA	NA	NA
ENSBTAG00000000795	NMNAT2	6.21126	-0.0846019	1.3247	-0.0638649	NA	NA
ENSBTAG00000000797	MRPL9	511.853	-0.356361	0.270903	-1.31546	0.188357	0.738836
ENSBTAG00000000799	ICA1	63.2181	-0.515803	0.426683	-1.20887	0.226714	0.771733
ENSBTAG00000000801	ZNF583	186.198	-0.275943	0.34176	-0.807418	0.419426	0.87792
ENSBTAG00000000802	LYVE1	17.0115	0.0325537	0.967192	0.0336579	0.97315	0.998609
ENSBTAG00000000803	ZNF667	93.6835	-0.650112	0.381779	-1.70285	0.0885959	0.600592
ENSBTAG00000000804	MOB3B	11.3128	-0.0829009	1.23821	-0.0669521	NA	NA
ENSBTAG00000000805	IQCF1	0	NA	NA	NA	NA	NA
ENSBTAG00000000806	ATAD1	1776.47	0.258541	0.24603	1.05085	0.293328	0.827245
ENSBTAG00000000807	TMED3	610.15	-0.192898	0.260098	-0.741635	0.458309	0.887462
ENSBTAG00000000808	COX14	380.951	-0.301031	0.278203	-1.08205	0.279229	0.822383
ENSBTAG00000000809	IRX1	0.151492	0	6.21248	0	NA	NA
ENSBTAG00000000810	COPE	962.331	0.0209238	0.34126	0.0613135	0.95111	0.996321
ENSBTAG00000000811	DDX49	120.364	-0.00474843	0.421468	-0.0112664	0.991011	0.999825
ENSBTAG00000000812	CD300A	36.7588	0.315731	0.585887	0.538895	0.58996	0.928498
ENSBTAG00000000813	HOMER3	66.6089	-0.350069	0.458671	-0.763224	0.44533	0.885761
ENSBTAG00000000815	EPHA2	70.2637	-0.102167	0.434352	-0.235216	0.814041	0.969998
ENSBTAG00000007881	IFIT1	7220.34	2.59223	0.326351	7.94307	1.97e-15	1.04e-11
ENSBTAG00000007883		1161.68	2.56354	0.308002	8.32314	8.57e-17	9.02e-13
ENSBTAG00000000818	PLEKHG7	0.142829	0	6.20417	0	NA	NA
ENSBTAG00000000819	RFX3	3.3814	-1.1233	1.76702	-0.635705	NA	NA
ENSBTAG00000000820	GNG11	30.9933	-0.833722	0.603811	-1.38077	0.167351	0.710688
ENSBTAG00000000821	GPR137C	0.166288	0	6.1883	0	NA	NA
ENSBTAG00000000824	TSEN54	245.93	-0.0700787	0.297652	-0.235438	0.813869	0.969998
ENSBTAG00000000825	MRPS26	122.834	-0.355947	0.474736	-0.749779	0.453388	0.886431
ENSBTAG00000000827	TAOK1	265.426	0.665435	0.449149	1.48155	0.13846	0.668063
ENSBTAG00000000828	CAPN6	0	NA	NA	NA	NA	NA
ENSBTAG00000000829	SHPK	86.1989	-0.25572	0.384597	-0.664904	0.506112	0.90732
ENSBTAG00000000830	GPR137B	1920.84	-0.0175047	0.22914	-0.0763929	0.939107	0.991807
ENSBTAG00000000831	CTNS	1436.77	-0.147899	0.251061	-0.589097	0.555796	0.919517
ENSBTAG00000000833	TAX1BP3	1292.82	-0.0882525	0.236234	-0.37358	0.708717	0.946442
ENSBTAG00000000835	BCAS1	7.68552	0.0215735	1.11233	0.0193949	NA	NA
ENSBTAG00000000836	KRT8	0	NA	NA	NA	NA	NA
ENSBTAG00000000837	PARP1	1178.94	-0.278179	0.21813	-1.27529	0.202206	0.750848
ENSBTAG00000000838	CCDC88C	472.403	0.462646	0.33324	1.38833	0.165037	0.708014
ENSBTAG00000000841	LZTS1	0.350754	-1.55529	6.16593	-0.252239	NA	NA
ENSBTAG00000000842	UBASH3B	363.813	1.14928	0.459052	2.5036	0.0122939	0.26662
ENSBTAG00000000843	NDRG2	143.367	-0.13976	0.316026	-0.442244	0.658313	0.939126
ENSBTAG00000000845	OLFM3	0	NA	NA	NA	NA	NA
ENSBTAG00000000848	SNRNP200	2391.09	0.398983	0.191346	2.08514	0.0370563	0.448589
ENSBTAG00000000851	CYP20A1	399.079	-0.473198	0.267876	-1.76648	0.0773157	0.569945
ENSBTAG00000000853		0	NA	NA	NA	NA	NA
ENSBTAG00000000854	SEC16B	6.20104	0.6903	1.26853	0.544175	NA	NA
ENSBTAG00000000855	NXN	14.1037	-0.212035	0.876677	-0.241862	NA	NA
ENSBTAG00000000856	FBXL6	35.0567	-0.421749	0.577853	-0.729856	0.465478	0.892151
ENSBTAG00000000857	SLC52A2	188.213	-0.286636	0.350332	-0.818184	0.413252	0.875362
ENSBTAG00000000859	SLC38A1	637.722	0.831594	0.777301	1.06985	0.284688	0.825234
ENSBTAG00000000861	ETV3L	4.6817	0.992678	2.08151	0.476903	NA	NA
ENSBTAG00000000868	ZFP1	23.1933	-0.84469	0.742074	-1.13828	0.255003	0.797485
ENSBTAG00000000869	RNF219	161.107	-0.0138201	0.353768	-0.0390654	0.968838	0.998609
ENSBTAG00000000871	TRIM27	762.043	-0.0575957	0.22579	-0.255086	0.798657	0.96765
ENSBTAG00000000872		0	NA	NA	NA	NA	NA
ENSBTAG00000000873	SLC13A3	412.573	-0.00966659	0.401424	-0.0240807	0.980788	0.999825
ENSBTAG00000000874	CAST	1373.07	-0.167036	0.204616	-0.816337	0.414308	0.875362
ENSBTAG00000000875	CEP131	20.5526	0.546996	0.699224	0.78229	0.434044	0.882699
ENSBTAG00000000877	ETFBKMT	15.3016	-0.796997	0.861287	-0.925356	0.354781	0.854253
ENSBTAG00000000878	RB1CC1	1040.63	0.216138	0.223235	0.968208	0.33294	0.848628
ENSBTAG00000000879	C14H8orf33	150.147	-0.550103	0.315837	-1.74173	0.0815559	0.580677
ENSBTAG00000000880	GINM1	441.685	-0.376121	0.22616	-1.66308	0.0962964	0.609715
ENSBTAG00000000885		1.97461	0.838644	2.31917	0.361613	NA	NA
ENSBTAG00000000886		0	NA	NA	NA	NA	NA
ENSBTAG00000000888	SPTA1	0.574528	-0.631046	6.1632	-0.102389	NA	NA
ENSBTAG00000000892	CGAS	145.924	0.084804	0.360866	0.235001	0.814208	0.969998
ENSBTAG00000000893		0	NA	NA	NA	NA	NA
ENSBTAG00000000894	PGK1	9380.26	-0.178925	0.212164	-0.843331	0.399044	0.87085
ENSBTAG00000000895	TAF9B	57.1519	0.704387	0.52843	1.33298	0.182538	0.734323
ENSBTAG00000000897	IQGAP2	1094.31	0.230391	0.256164	0.899386	0.368447	0.856315
ENSBTAG00000000898	F2RL2	130.037	0.13732	0.390493	0.351658	0.725095	0.951139
ENSBTAG00000000899	TMEM17	12.0678	-0.64547	0.935778	-0.689768	NA	NA
ENSBTAG00000000900	LRRC8C	180.729	-0.416898	0.431004	-0.967271	0.333408	0.849204
ENSBTAG00000000902	OGT	2540.17	0.250838	0.325719	0.770105	0.441237	0.885382
ENSBTAG00000000905	RAB6B	0	NA	NA	NA	NA	NA
ENSBTAG00000000908	HCAR1	0.790845	0.912516	3.97102	0.229794	NA	NA
ENSBTAG00000000910	SLC6A7	0	NA	NA	NA	NA	NA
ENSBTAG00000000911	UBE2H	82.6657	0.167902	0.440817	0.380889	0.703286	0.944771
ENSBTAG00000000913	UQCR10	607.085	-0.113329	0.28278	-0.400766	0.688592	0.943261
ENSBTAG00000000914	OPRK1	0	NA	NA	NA	NA	NA
ENSBTAG00000000916	TCTE3	0	NA	NA	NA	NA	NA
ENSBTAG00000000917	BMP1	2420.32	0.576389	0.231144	2.49363	0.0126443	0.269575
ENSBTAG00000000918	ERMARD	76.8935	-0.714317	0.409181	-1.74572	0.0808592	0.58006
ENSBTAG00000000919	HEY2	0.993262	0.0559842	3.76017	0.0148887	NA	NA
ENSBTAG00000000920	DNAH17	171.562	0.670768	0.338697	1.98044	0.0476545	0.496928
ENSBTAG00000000923	HOXC13	0	NA	NA	NA	NA	NA
ENSBTAG00000000924	HOXC12	0	NA	NA	NA	NA	NA
ENSBTAG00000000925	GLT8D2	0.0482532	0	6.22733	0	NA	NA
ENSBTAG00000000926		0	NA	NA	NA	NA	NA
ENSBTAG00000000928	SPECC1	471.292	0.622215	0.255897	2.4315	0.0150364	0.301644
ENSBTAG00000000929		0	NA	NA	NA	NA	NA
ENSBTAG00000000930		15.8748	0.707233	1.12688	0.627601	0.530265	0.910786
ENSBTAG00000000933	CCDC183	1.29226	-2.02901	3.22933	-0.628308	NA	NA
ENSBTAG00000000936	SLC39A2	45.7851	-0.255568	0.548709	-0.465763	0.641385	0.936545
ENSBTAG00000000937	ITPRID2	880.614	0.479788	0.295454	1.6239	0.104397	0.625907
ENSBTAG00000000939	KIF16B	212.212	-0.00940537	0.297935	-0.0315686	0.974816	0.999296
ENSBTAG00000000940	TBCC	389.908	0.260793	0.245344	1.06297	0.287797	0.825537
ENSBTAG00000000941	PLEKHB2	4762.63	-0.019642	0.189495	-0.103655	0.917443	0.988077
ENSBTAG00000000942	SIPA1L2	75.878	0.321892	0.509129	0.63224	0.52723	0.910786
ENSBTAG00000000943	ZNF286A	16.84	-0.268725	0.833044	-0.322582	0.747012	0.954084
ENSBTAG00000000944	LPCAT1	381.558	0.0411665	0.249731	0.164843	0.869068	0.981168
ENSBTAG00000000945	ATP2C2	0.167353	0.621512	6.22056	0.0999125	NA	NA
ENSBTAG00000000946	TLDC1	70.7398	0.341296	0.405454	0.841764	0.39992	0.8715
ENSBTAG00000000948	RAB2A	698.713	-0.0350538	0.225971	-0.155125	0.876723	0.98215
ENSBTAG00000000949	DNAJC9	70.9536	-0.432547	0.453086	-0.954669	0.339745	0.850687
ENSBTAG00000000950	MRPS16	381.731	-0.295317	0.292582	-1.00935	0.312808	0.836836
ENSBTAG00000000951	JAKMIP3	6.01827	-0.0738064	1.31466	-0.0561411	NA	NA
ENSBTAG00000000953		0	NA	NA	NA	NA	NA
ENSBTAG00000000954		0.141687	0.578544	6.23063	0.0928548	NA	NA
ENSBTAG00000000955	RBM41	44.0628	0.213409	0.584396	0.365179	0.714978	0.947904
ENSBTAG00000000957	CDKN2AIP	590.825	-0.097344	0.346383	-0.28103	0.778687	0.961333
ENSBTAG00000000958	ZSWIM3	5.4294	0.464019	1.41928	0.326939	NA	NA
ENSBTAG00000000959	ZSWIM1	18.3888	-0.190067	0.758381	-0.250622	0.802106	0.968289
ENSBTAG00000000960	SPATA25	15.4297	1.71718	1.07853	1.59214	0.111353	0.636825
ENSBTAG00000000961	NEURL2	124.191	1.77074	0.656916	2.69554	0.00702752	0.199411
ENSBTAG00000000962	STAP1	179.452	0.0366318	0.293009	0.125019	0.900508	0.985257
ENSBTAG00000000963		0.151554	-0.328611	6.22655	-0.0527758	NA	NA
ENSBTAG00000000964		41.8605	0.0748163	0.525944	0.142251	0.886881	0.984765
ENSBTAG00000000965	TNNI3K	0.151395	-0.330413	6.22657	-0.0530649	NA	NA
ENSBTAG00000000966		0	NA	NA	NA	NA	NA
ENSBTAG00000000967	DET1	115.899	0.0247846	0.349038	0.0710082	0.943391	0.993977
ENSBTAG00000000970	ASIC1	1.02034	-0.00471826	3.18512	-0.00148135	NA	NA
ENSBTAG00000000972	KRTAP10-2	0	NA	NA	NA	NA	NA
ENSBTAG00000000973	KCNJ15	41.8952	0.973449	0.67353	1.44529	0.148376	0.683737
ENSBTAG00000000974	IARS	1188.65	0.316523	0.311627	1.01571	0.309767	0.833991
ENSBTAG00000000977	CADM1	1209.49	0.0583336	0.22583	0.258307	0.79617	0.967381
ENSBTAG00000000978	ASH2L	238.903	-0.119144	0.287101	-0.414989	0.67815	0.942434
ENSBTAG00000000979	SMIM19	188.787	0.0480137	0.300698	0.159674	0.873138	0.981168
ENSBTAG00000000981	KLHDC8B	28.4087	-0.627908	0.627974	-0.999894	0.317362	0.83918
ENSBTAG00000000982	C22H3orf84	0	NA	NA	NA	NA	NA
ENSBTAG00000000983	ABCC8	0.0965322	0	6.2132	0	NA	NA
ENSBTAG00000000985	RAB10	1293.66	0.252304	0.215342	1.17164	0.24134	0.788399
ENSBTAG00000000986	USH1C	2.47731	1.75831	2.04068	0.861629	NA	NA
ENSBTAG00000000987	OTOG	0.0635507	-0.306865	6.22381	-0.049305	NA	NA
ENSBTAG00000000988	BRCA2	381.747	0.00132166	0.373029	0.00354305	0.997173	0.999825
ENSBTAG00000000990	PSMA2	2402.12	-0.0439109	0.238031	-0.184475	0.85364	0.980572
ENSBTAG00000000991	MRPL32	171.998	0.0247641	0.312235	0.0793124	0.936784	0.991563
ENSBTAG00000000992	BMP10	0	NA	NA	NA	NA	NA
ENSBTAG00000000993	N4BP2L1	230.389	-0.102594	0.305179	-0.336176	0.736738	0.952523
ENSBTAG00000000995	TENT5A	111.865	0.113633	0.382832	0.296821	0.766603	0.959864
ENSBTAG00000000997		0	NA	NA	NA	NA	NA
ENSBTAG00000000998	SLC39A6	580.143	-0.02342	0.275717	-0.0849422	0.932307	0.991384
ENSBTAG00000001000	CA13	0	NA	NA	NA	NA	NA
ENSBTAG00000001001	ANKRD55	0.305085	0	6.17628	0	NA	NA
ENSBTAG00000001002	TCF7	23.8715	0.497137	0.728472	0.682439	0.494962	0.904369
ENSBTAG00000001003	CKMT2	0.224444	-0.338453	6.18822	-0.0546931	NA	NA
ENSBTAG00000001004	ESAM	32.2589	1.27339	0.797417	1.5969	0.110288	0.636825
ENSBTAG00000001005	ZNF280B	66.4595	-0.0421461	0.503732	-0.0836677	0.933321	0.991408
ENSBTAG00000001006	HMX3	0	NA	NA	NA	NA	NA
ENSBTAG00000001007	SLC25A43	89.41	0.306133	0.400055	0.765227	0.444137	0.885761
ENSBTAG00000001008	PRF1	7.39557	1.46694	1.19947	1.22299	NA	NA
ENSBTAG00000001009	HCLS1	2587.8	0.0503795	0.196875	0.255896	0.798031	0.967623
ENSBTAG00000001010	ADAMTS18	0	NA	NA	NA	NA	NA
ENSBTAG00000001013	SLC30A5	768.6	0.0490738	0.220846	0.222208	0.824152	0.974526
ENSBTAG00000001014	MAPK7	142.115	-0.0530965	0.359938	-0.147516	0.882725	0.984067
ENSBTAG00000001015	TM9SF4	1098.51	0.365878	0.212375	1.72279	0.0849263	0.591966
ENSBTAG00000001016	NAA35	295.54	-0.194567	0.305145	-0.637621	0.523721	0.910786
ENSBTAG00000001017	SLK	396.902	-0.0285827	0.391713	-0.0729684	0.941831	0.993427
ENSBTAG00000001019	GDF10	0	NA	NA	NA	NA	NA
ENSBTAG00000001020	AKAP3	0.214745	-0.280818	6.21796	-0.0451624	NA	NA
ENSBTAG00000001021	CYP1A1	4.59053	-0.666547	1.59115	-0.418909	NA	NA
ENSBTAG00000001022	AMDHD2	1020.16	0.237128	0.362494	0.654156	0.513011	0.90732
ENSBTAG00000001023	ZNF598	248.62	0.0964449	0.334886	0.287993	0.773352	0.961008
ENSBTAG00000001024	ARID1A	915.921	0.625436	0.321046	1.94812	0.0514005	0.51119
ENSBTAG00000001026	BCO1	0.809564	-2.11945	5.39362	-0.392956	NA	NA
ENSBTAG00000001027	SERPINH1	1.74615	1.58685	2.36074	0.672184	NA	NA
ENSBTAG00000001028	MAP6	0	NA	NA	NA	NA	NA
ENSBTAG00000001029	RASGRP2	31.4016	0.0247818	0.598924	0.0413771	0.966995	0.998609
ENSBTAG00000001030	MTMR3	498.777	0.205419	0.256126	0.802022	0.42254	0.880877
ENSBTAG00000001032	PYGM	0.933697	0.172243	4.02035	0.0428427	NA	NA
ENSBTAG00000001034	IL18R1	3.8449	0.352307	1.90206	0.185224	NA	NA
ENSBTAG00000001035	SF1	1872.54	0.289737	0.189139	1.53187	0.125554	0.649616
ENSBTAG00000001036	HIBADH	425.162	-0.209991	0.233727	-0.898446	0.368948	0.856649
ENSBTAG00000001037	MAP4K2	188.513	0.239486	0.294408	0.81345	0.41596	0.876692
ENSBTAG00000001038	SNRPB	1368.71	-0.12096	0.234609	-0.515583	0.606146	0.931699
ENSBTAG00000001041	SAO	0	NA	NA	NA	NA	NA
ENSBTAG00000001042	MXD1	323.21	0.891099	0.330041	2.69996	0.00693473	0.197396
ENSBTAG00000001043	LUZP2	0.103328	0	6.22767	0	NA	NA
ENSBTAG00000001044	SUPV3L1	215.756	-0.297235	0.296069	-1.00394	0.315409	0.83751
ENSBTAG00000001049	ANOS1	0.0741369	1.44651	6.22363	0.232423	NA	NA
ENSBTAG00000001050	LDLRAP1	56.6645	0.253227	0.476675	0.531236	0.595255	0.93029
ENSBTAG00000001051	OSCAR	80.92	0.796083	0.504533	1.57786	0.114597	0.639918
ENSBTAG00000001052	ADCY10	0.222404	-0.310194	6.18752	-0.0501321	NA	NA
ENSBTAG00000001055	HNRNPL	2359.37	-0.13961	0.185322	-0.753338	0.451247	0.886431
ENSBTAG00000001057	ARFGAP3	963.478	0.0411874	0.212424	0.193892	0.84626	0.980572
ENSBTAG00000001058	SRPK3	0.112058	0	6.22419	0	NA	NA
ENSBTAG00000001059	IDH3G	422.686	-0.0269662	0.242802	-0.111063	0.911567	0.987452
ENSBTAG00000001060	CXCR4	2962.45	-0.029126	0.19914	-0.146259	0.883717	0.984067
ENSBTAG00000001061	PRKCA	109.715	0.48635	0.379722	1.28081	0.200262	0.74899
ENSBTAG00000001062	PTH2	0	NA	NA	NA	NA	NA
ENSBTAG00000001063	HOXA4	0.205929	0	6.18522	0	NA	NA
ENSBTAG00000001066	PILRA	491.278	-0.0399318	0.228493	-0.174761	0.861267	0.981168
ENSBTAG00000001067	GRM2	0	NA	NA	NA	NA	NA
ENSBTAG00000001068	ZCWPW1	17.6304	-0.13961	0.760549	-0.183564	0.854355	0.980572
ENSBTAG00000001069	TP53	669.19	0.175974	0.232132	0.758078	0.448404	0.886206
ENSBTAG00000001071	WRAP53	350.18	-0.270221	0.250098	-1.08046	0.279937	0.823546
ENSBTAG00000001074	SAYSD1	35.7577	0.584453	0.557056	1.04918	0.294095	0.827245
ENSBTAG00000001075	CALB2	0	NA	NA	NA	NA	NA
ENSBTAG00000001076	NLRP6	0	NA	NA	NA	NA	NA
ENSBTAG00000001077	OSBPL5	82.6289	0.309568	0.421212	0.734946	0.462372	0.890348
ENSBTAG00000001078	SRL	72.3018	0.465292	0.482665	0.964006	0.335043	0.849942
ENSBTAG00000001079		21.6007	0.568004	0.712022	0.797735	0.425025	0.881082
ENSBTAG00000001080	SPAG17	0	NA	NA	NA	NA	NA
ENSBTAG00000001081	PALLD	10.8667	-0.0781604	0.953986	-0.0819303	NA	NA
ENSBTAG00000001082	SH2D5	0.756185	0.835314	3.91789	0.213205	NA	NA
ENSBTAG00000001083	MAP3K20	198.14	0.140172	0.378916	0.369928	0.711436	0.946442
ENSBTAG00000001084	OR10H1	0	NA	NA	NA	NA	NA
ENSBTAG00000001085	FAM20A	837.552	0.118788	0.2472	0.480533	0.630849	0.933733
ENSBTAG00000001086	FHL2	12.0604	-0.016993	0.936396	-0.0181473	NA	NA
ENSBTAG00000001088	SLC17A8	0.555646	-1.26733	5.02853	-0.252029	NA	NA
ENSBTAG00000001090	CCDC173	0.212074	0.53815	6.22514	0.0864479	NA	NA
ENSBTAG00000001092	PHOSPHO2	150.775	-0.287771	0.363822	-0.790966	0.428964	0.88123
ENSBTAG00000001093	KLHL23	28.1706	0.321374	0.629664	0.51039	0.609778	0.931699
ENSBTAG00000001094	MTUS2	0.752521	-0.903175	5.48699	-0.164603	NA	NA
ENSBTAG00000001096	PRKRA	44.5282	-0.676867	0.497063	-1.36173	0.173283	0.71899
ENSBTAG00000001097	FKBP7	54.3887	-0.265506	0.496263	-0.535011	0.592642	0.93029
ENSBTAG00000001098	PLEKHA3	229.665	0.300649	0.285587	1.05274	0.29246	0.827245
ENSBTAG00000001099	PIANP	15.2804	0.240392	1.01099	0.237778	0.812053	0.969998
ENSBTAG00000001100	IL22RA1	1.07655	-1.36088	3.17913	-0.428068	NA	NA
ENSBTAG00000001101	IFNLR1	29.5174	1.68338	0.685674	2.45508	0.0140855	0.289743
ENSBTAG00000001102	SERPINB10	8.73533	-1.6057	1.51243	-1.06166	NA	NA
ENSBTAG00000001104	CMTM4	8.90567	1.19933	1.56379	0.766939	NA	NA
ENSBTAG00000001105	ANXA4	3829.44	0.257743	0.210853	1.22238	0.221564	0.767512
ENSBTAG00000001107	CACYBP	1412.7	-0.526583	0.212319	-2.48015	0.0131327	0.277737
ENSBTAG00000001108	GMCL1	331.245	0.283893	0.303887	0.934205	0.350198	0.853275
ENSBTAG00000001109	MRPS14	446.18	-0.474752	0.258168	-1.83893	0.0659255	0.549646
ENSBTAG00000001110	SLC16A5	64.3719	-0.33605	0.526552	-0.638208	0.523338	0.910786
ENSBTAG00000001112	SMOX	24.3675	0.469494	0.670375	0.700346	0.483711	0.9018
ENSBTAG00000001113	NDUFAF7	164.934	-0.28694	0.311095	-0.922355	0.356343	0.854465
ENSBTAG00000001114	PRKD3	607.978	0.0941195	0.329356	0.285768	0.775056	0.961008
ENSBTAG00000001116	P4HA2	1173.29	-0.280741	0.26019	-1.07899	0.280594	0.824099
ENSBTAG00000001117	ANKRD50	109.842	0.133857	0.47316	0.2829	0.777253	0.96127
ENSBTAG00000001119	ANKRD13B	5.66997	-1.31692	1.34553	-0.978736	NA	NA
ENSBTAG00000001120	CORO6	0.324832	0	6.16729	0	NA	NA
ENSBTAG00000001123	SNRNP48	182.624	-0.100319	0.315429	-0.31804	0.750454	0.955222
ENSBTAG00000001124	GALC	202.791	0.357529	0.350525	1.01998	0.307737	0.832674
ENSBTAG00000001125	ADAMDEC1	0.227898	-0.335343	6.18859	-0.0541873	NA	NA
ENSBTAG00000001126		1091.85	0.452367	0.268725	1.68338	0.0923016	0.604
ENSBTAG00000001128	RNF165	0	NA	NA	NA	NA	NA
ENSBTAG00000001131	SLC12A9	191.326	0.241178	0.341435	0.706366	0.47996	0.899452
ENSBTAG00000001132	GTDC1	50.1086	0.0402194	0.480135	0.083767	0.933242	0.991408
ENSBTAG00000001133	VWA8	528.947	0.116933	0.286443	0.408224	0.68311	0.942789
ENSBTAG00000001134	SRRT	1242.28	-0.0463764	0.208733	-0.222181	0.824173	0.974526
ENSBTAG00000001135	C3H1orf194	0	NA	NA	NA	NA	NA
ENSBTAG00000001136	KIAA1324	1.1814	2.42644	2.87446	0.84414	NA	NA
ENSBTAG00000001137	CLTA	2172.55	-0.215135	0.267157	-0.805275	0.420661	0.878833
ENSBTAG00000001138	UFSP1	45.5974	-0.580649	0.560098	-1.03669	0.29988	0.829635
ENSBTAG00000001139	ACHE	185.353	-0.170272	0.363037	-0.469021	0.639054	0.93598
ENSBTAG00000001140	IAH1	125.448	-0.289359	0.333879	-0.866656	0.38613	0.86635
ENSBTAG00000001141	ADAM17	987.185	0.460728	0.254491	1.81039	0.0702353	0.556721
ENSBTAG00000001142	GNE	439.067	-0.0788967	0.293301	-0.268995	0.787933	0.964719
ENSBTAG00000009206	FOXS1	136.567	2.35063	0.472701	4.97276	6.6e-07	0.000183
ENSBTAG00000001144	NAA20	644.413	-0.471391	0.226603	-2.08024	0.0375031	0.44924
ENSBTAG00000014915	ETV5	365.194	2.27342	0.302146	7.52424	5.3e-14	1.86e-10
ENSBTAG00000001150	KCNE1	0	NA	NA	NA	NA	NA
ENSBTAG00000001151	APLP1	27.724	0.34378	0.631621	0.544282	0.586248	0.926919
ENSBTAG00000001152	TLE6	0.100021	0	6.21526	0	NA	NA
ENSBTAG00000001153	TLE2	0.318382	0.231614	6.1643	0.0375735	NA	NA
ENSBTAG00000001154	DGAT2	2.53128	1.23387	1.99915	0.617199	NA	NA
ENSBTAG00000001156	ST3GAL1	365.502	0.676028	0.290052	2.33072	0.0197683	0.344701
ENSBTAG00000001160	GMEB1	295.385	0.298018	0.254087	1.1729	0.240836	0.788351
ENSBTAG00000001161	SINHCAF	139.187	-0.159516	0.332523	-0.479714	0.631431	0.933733
ENSBTAG00000001163	H2AFY2	0.944201	-1.89165	3.69378	-0.512118	NA	NA
ENSBTAG00000001164	ACAD10	465.847	0.29578	0.313133	0.944582	0.344872	0.853275
ENSBTAG00000001165	AIFM2	40.6434	-0.00956408	0.540573	-0.0176925	0.985884	0.999825
ENSBTAG00000001166	HSF5	3.51423	-0.639052	1.77991	-0.359035	NA	NA
ENSBTAG00000001168	BRAP	269.678	0.284619	0.342969	0.829869	0.406613	0.873612
ENSBTAG00000001171	OGFOD1	394.063	-0.13334	0.236009	-0.564979	0.572088	0.923651
ENSBTAG00000001173	PLXNA2	456.413	0.498572	0.229861	2.16902	0.0300811	0.414136
ENSBTAG00000001174	MRPL15	293.493	0.117253	0.259156	0.452439	0.650953	0.938026
ENSBTAG00000001176	LRRN1	0	NA	NA	NA	NA	NA
ENSBTAG00000001178	USPL1	312.896	0.401952	0.307902	1.30546	0.191738	0.7397
ENSBTAG00000001179	TEP1	434.55	0.104637	0.266146	0.393156	0.694205	0.943261
ENSBTAG00000001181	RPS6KC1	829.432	-0.151564	0.205354	-0.738061	0.460477	0.888883
ENSBTAG00000001182	2019-09-07	2256.33	0.0847609	0.215751	0.392865	0.694419	0.943261
ENSBTAG00000001183	KLHL33	0.961745	0	4.02039	0	NA	NA
ENSBTAG00000001185	KMT5B	175.952	0.250737	0.394676	0.6353	0.525233	0.910786
ENSBTAG00000001186	SH2D4A	2.21161	3.87256	6.06642	0.63836	NA	NA
ENSBTAG00000001187	RASL10A	5.71384	-1.54084	1.42379	-1.08221	NA	NA
ENSBTAG00000001188	ROM1	74.3042	-0.487227	0.404933	-1.20323	0.228888	0.77464
ENSBTAG00000001189	AP1B1	2321.24	0.11752	0.227218	0.517212	0.605009	0.931699
ENSBTAG00000001191	CCL17	48.3675	0.985401	0.51994	1.89522	0.0580633	0.532858
ENSBTAG00000001192	STX12	631.307	-0.00492162	0.225479	-0.0218274	0.982586	0.999825
ENSBTAG00000001193	UNC93B1	1885.69	0.29497	0.317317	0.929576	0.352591	0.853275
ENSBTAG00000001195	KCNH4	12.91	-0.345786	1.03123	-0.335313	NA	NA
ENSBTAG00000001197	SLAMF7	19704	0.123901	0.384153	0.32253	0.747052	0.954084
ENSBTAG00000001198	GIMAP7	11.1881	0.701278	0.975421	0.71895	NA	NA
ENSBTAG00000001199	DAP3	314.708	-0.0433132	0.257891	-0.167952	0.866621	0.981168
ENSBTAG00000001204	JCAD	1.75172	-0.374542	2.37906	-0.157433	NA	NA
ENSBTAG00000001206	LCN15	0	NA	NA	NA	NA	NA
ENSBTAG00000001207	SERPINB8	78.0014	-0.466248	0.41685	-1.1185	0.263353	0.805488
ENSBTAG00000001209	PHLDB2	0	NA	NA	NA	NA	NA
ENSBTAG00000001210		0	NA	NA	NA	NA	NA
ENSBTAG00000001212	SSR2	1482.56	-0.330777	0.213058	-1.55252	0.120538	0.646978
ENSBTAG00000001213		0	NA	NA	NA	NA	NA
ENSBTAG00000001214		0	NA	NA	NA	NA	NA
ENSBTAG00000001219		176.403	0.0674416	0.370629	0.181965	0.85561	0.980572
ENSBTAG00000001221	NKX3-1	0.063953	-0.303487	6.22382	-0.0487621	NA	NA
ENSBTAG00000001223	CAAP1	86.0724	-0.0361832	0.405432	-0.0892459	0.928887	0.990085
ENSBTAG00000001224	ATP9B	246.884	-0.0522155	0.27411	-0.190491	0.848925	0.980572
ENSBTAG00000001225	RBM14	816.817	0.249594	0.211637	1.17935	0.238259	0.784401
ENSBTAG00000001228	CEND1	1.68491	1.96124	2.48439	0.789425	NA	NA
ENSBTAG00000001229	SLC25A22	75.8203	0.0377278	0.49208	0.0766701	0.938886	0.991711
ENSBTAG00000001231	CDHR1	32.1975	1.40331	0.606487	2.31383	0.0206773	0.352384
ENSBTAG00000001233	MPZL3	33.0695	-0.0467104	0.588125	-0.0794225	0.936697	0.991563
ENSBTAG00000001235	CD200R1L	1425.53	0.232956	0.23443	0.993713	0.320363	0.841883
ENSBTAG00000001241	ISL1	0	NA	NA	NA	NA	NA
ENSBTAG00000001242	ADRB1	1.80837	-2.70714	2.62772	-1.03022	NA	NA
ENSBTAG00000001243	AP3M2	3.09676	-0.168166	2.00198	-0.084	NA	NA
ENSBTAG00000001244	PLAT	1.02378	1.41174	4.42531	0.319015	NA	NA
ENSBTAG00000001246	ATP1A1	15252.6	0.425791	0.187119	2.2755	0.0228758	0.372377
ENSBTAG00000001247	LECT2	0	NA	NA	NA	NA	NA
ENSBTAG00000001249	SULT1B1	0.1515	-0.329221	6.22656	-0.0528737	NA	NA
ENSBTAG00000001250	TFAP2A	0.12114	0	6.21301	0	NA	NA
ENSBTAG00000001252	HIVEP1	162.776	0.746767	0.351004	2.12751	0.0333774	0.435602
ENSBTAG00000001254	ANKRD46	369.573	0.251002	0.267477	0.938406	0.348036	0.853275
ENSBTAG00000001255	CRYBB3	3.05049	1.06738	2.07485	0.514437	NA	NA
ENSBTAG00000001257	AGTPBP1	43.2208	-0.098318	0.538532	-0.182567	0.855138	0.980572
ENSBTAG00000001258	TMEM50B	550.349	-0.192347	0.240661	-0.799246	0.424148	0.881082
ENSBTAG00000001260	PINLYP	0	NA	NA	NA	NA	NA
ENSBTAG00000001262	IRGQ	19.4566	1.07469	0.743147	1.44613	0.14814	0.683512
ENSBTAG00000001265	HRG	0	NA	NA	NA	NA	NA
ENSBTAG00000001269	TMEM165	378.613	-0.137394	0.252206	-0.544771	0.585911	0.926919
ENSBTAG00000001271	PLG	0	NA	NA	NA	NA	NA
ENSBTAG00000001273	NLRP3	6332.1	0.291877	0.259028	1.12682	0.259819	0.800942
ENSBTAG00000001274	PPM1L	11.6433	1.10795	0.988252	1.12112	NA	NA
ENSBTAG00000001279	MPP2	1.16506	0.641768	3.22785	0.198822	NA	NA
ENSBTAG00000001280	CLPB	130.199	0.436189	0.338918	1.287	0.198093	0.747561
ENSBTAG00000001282	RALGAPA1	349.81	0.326303	0.347396	0.939282	0.347586	0.853275
ENSBTAG00000001283	RIC1	929.417	0.710328	0.347798	2.04236	0.041116	0.466437
ENSBTAG00000001286	ELMO3	21.0732	-0.40739	0.807029	-0.504802	0.613698	0.931738
ENSBTAG00000001287		1.66671	1.36722	2.5759	0.530775	NA	NA
ENSBTAG00000001288	MAOB	0	NA	NA	NA	NA	NA
ENSBTAG00000001289	MRPL18	458.522	-0.393276	0.240008	-1.63859	0.101298	0.620218
ENSBTAG00000001290	TUBD1	39.224	-0.588229	0.596154	-0.986706	0.323787	0.844645
ENSBTAG00000001291		0	NA	NA	NA	NA	NA
ENSBTAG00000001292	LTF	3.88036	-0.778158	1.82623	-0.426102	NA	NA
ENSBTAG00000001293	MAATS1	5.06548	-0.92437	1.49354	-0.618912	NA	NA
ENSBTAG00000001294	PPP1R15A	3833.35	0.272154	0.302562	0.899499	0.368387	0.856315
ENSBTAG00000001295	DEPDC5	103.711	-0.416115	0.346009	-1.20262	0.229125	0.77464
ENSBTAG00000001296	TMEM50A	923.422	-0.154502	0.212727	-0.726289	0.467662	0.893686
ENSBTAG00000001297		0	NA	NA	NA	NA	NA
ENSBTAG00000001298	STAMBPL1	19.165	-0.932826	0.742437	-1.25644	0.208958	0.755328
ENSBTAG00000001299	CYP7B1	0.0606443	0	6.22697	0	NA	NA
ENSBTAG00000001301	LRRC32	106.028	0.202384	0.400413	0.505438	0.613252	0.931699
ENSBTAG00000001302	MRPS28	114.258	-0.236849	0.359946	-0.658013	0.51053	0.90732
ENSBTAG00000001303	HSPB8	0.196458	-0.727579	6.2124	-0.117117	NA	NA
ENSBTAG00000001305	ATP2B2	0.685332	0.50008	4.50793	0.110933	NA	NA
ENSBTAG00000001306	FXN	66.386	0.135283	0.462762	0.292338	0.770028	0.96016
ENSBTAG00000001308		5.36754	1.06301	1.41771	0.749808	NA	NA
ENSBTAG00000001310	RHO	0	NA	NA	NA	NA	NA
ENSBTAG00000001311	MORF4L2	2773.8	0.14403	0.217993	0.660707	0.5088	0.90732
ENSBTAG00000001314	TRMT6	298.745	-0.192245	0.268701	-0.715461	0.474324	0.896712
ENSBTAG00000001315	DMRTA1	0.0606334	0	6.22697	0	NA	NA
ENSBTAG00000001317		0	NA	NA	NA	NA	NA
ENSBTAG00000001320	VPS16	562.067	-0.0651084	0.219675	-0.296386	0.766936	0.959864
ENSBTAG00000001321	IL1B	39814.3	-0.229059	0.863579	-0.265244	0.790822	0.965026
ENSBTAG00000001322	SAXO1	0	NA	NA	NA	NA	NA
ENSBTAG00000001323	CENPC	278.821	-0.116821	0.272311	-0.428999	0.667924	0.941281
ENSBTAG00000001324	SLCO2A1	0.389657	-0.382012	6.16123	-0.0620026	NA	NA
ENSBTAG00000001325	UPB1	10.2753	4.21397	1.68451	2.5016	NA	NA
ENSBTAG00000001326	SLC44A5	0	NA	NA	NA	NA	NA
ENSBTAG00000001328	SLBP	401.333	-0.407471	0.257994	-1.57938	0.114248	0.639691
ENSBTAG00000001329	CLPTM1L	1048.22	-0.108422	0.230325	-0.470734	0.63783	0.935521
ENSBTAG00000001331	ERICH6	0	NA	NA	NA	NA	NA
ENSBTAG00000001332	MYO1C	1257.59	0.465036	0.232225	2.00253	0.0452281	0.490538
ENSBTAG00000001333	PPARG	294.49	-0.270321	0.327924	-0.82434	0.409746	0.874799
ENSBTAG00000001335	GHR	1.59672	1.31859	2.80688	0.46977	NA	NA
ENSBTAG00000001336		0	NA	NA	NA	NA	NA
ENSBTAG00000001338	CCR3	0.420858	-1.92571	6.14356	-0.313452	NA	NA
ENSBTAG00000001341	WNT5B	0.111976	-1.20716	6.21817	-0.194134	NA	NA
ENSBTAG00000001342	RSL24D1	392.718	-0.0826376	0.24065	-0.343393	0.731303	0.952424
ENSBTAG00000001343	DEPDC1	43.6306	0.111628	0.565757	0.197308	0.843587	0.980213
ENSBTAG00000001344	METTL21E	0.103608	0	6.22769	0	NA	NA
ENSBTAG00000001346	STRA8	1.45774	-0.956542	2.80482	-0.341035	NA	NA
ENSBTAG00000001348	COMMD8	297.76	0.352955	0.36646	0.963148	0.335473	0.849942
ENSBTAG00000001349	KIF1C	415.32	0.131482	0.250411	0.525065	0.599538	0.931631
ENSBTAG00000001350		0.0964154	0	6.21315	0	NA	NA
ENSBTAG00000001352	ENTR1	276.179	-0.278845	0.266693	-1.04556	0.295763	0.827245
ENSBTAG00000001353	PMPCA	928.127	0.0132545	0.286182	0.0463148	0.963059	0.998474
ENSBTAG00000001354	INPP5E	9.0974	-0.573385	1.08512	-0.528409	NA	NA
ENSBTAG00000001356	USP38	538.362	0.273858	0.269883	1.01473	0.310235	0.833991
ENSBTAG00000001357		0	NA	NA	NA	NA	NA
ENSBTAG00000001359	B3GNT7	3.00401	-1.95311	1.82373	-1.07094	NA	NA
ENSBTAG00000001360	RPS12	6910.24	-0.512784	0.260322	-1.96981	0.0488603	0.502088
ENSBTAG00000001361	NMNAT1	125.004	-0.196235	0.348615	-0.562898	0.573504	0.923651
ENSBTAG00000001364	DPH6	153.039	-0.289394	0.333204	-0.868518	0.385111	0.86635
ENSBTAG00000001365	C1QTNF9	0	NA	NA	NA	NA	NA
ENSBTAG00000001367	C1QTNF2	0.0638228	-0.304028	6.22381	-0.0488492	NA	NA
ENSBTAG00000001368	LGALS3BP	4512.49	0.0247309	0.232291	0.106465	0.915214	0.988077
ENSBTAG00000001374	METTL27	0.0394549	0	6.2213	0	NA	NA
ENSBTAG00000001376	RAD21L1	0.141703	0.578188	6.23063	0.0927977	NA	NA
ENSBTAG00000001382	SLC26A9	0.03928	0	6.22124	0	NA	NA
ENSBTAG00000001383		0	NA	NA	NA	NA	NA
ENSBTAG00000001385	ZSCAN2	15.4547	0.54199	0.831365	0.651928	0.514448	0.90732
ENSBTAG00000001387	WDR73	71.5617	0.893677	0.418386	2.13601	0.0326787	0.430628
ENSBTAG00000001388	NMB	35.6902	0.781228	0.670688	1.16481	0.244094	0.788638
ENSBTAG00000001390	B4GALT4	156.903	0.137854	0.329398	0.418502	0.67558	0.941749
ENSBTAG00000001391	ANKRD42	87.3621	0.146767	0.435391	0.337094	0.736046	0.952424
ENSBTAG00000001392	RDH16	0	NA	NA	NA	NA	NA
ENSBTAG00000001393	MTF2	205.962	-0.0867582	0.292248	-0.296865	0.766569	0.959864
ENSBTAG00000001394	TMED9	2257.28	-0.27368	0.217298	-1.25947	0.20786	0.754379
ENSBTAG00000001395	C1H21orf91	393.734	0.556777	0.35009	1.59038	0.111749	0.637907
ENSBTAG00000001396	ADAMTS7	273.552	1.35759	0.414466	3.27553	0.00105464	0.0569615
ENSBTAG00000001397		0	NA	NA	NA	NA	NA
ENSBTAG00000001398	ATP2A2	2569.66	0.202532	0.235871	0.858653	0.390532	0.868617
ENSBTAG00000001400	AKT2	327.409	0.235163	0.246098	0.955567	0.339291	0.850687
ENSBTAG00000001401	SLC45A1	0	NA	NA	NA	NA	NA
ENSBTAG00000001403	PRKCI	113.955	-0.214768	0.382153	-0.561994	0.57412	0.923651
ENSBTAG00000001404	CACNG3	0	NA	NA	NA	NA	NA
ENSBTAG00000001405	GLCE	118.024	-0.129798	0.413937	-0.313569	0.753848	0.95588
ENSBTAG00000001406	MAB21L3	0.112259	0	6.2242	0	NA	NA
ENSBTAG00000001407	AP3S2	518.194	-0.0929417	0.227445	-0.408634	0.682808	0.942789
ENSBTAG00000001408	CNRIP1	108.897	-0.327717	0.347183	-0.943932	0.345204	0.853275
ENSBTAG00000001410	GRAMD1B	122.134	0.00777751	0.384717	0.0202162	0.983871	0.999825
ENSBTAG00000001412	N6AMT1	26.3537	-0.500146	0.664486	-0.752681	0.451642	0.886431
ENSBTAG00000044082	MARCH1	265.761	2.23558	0.422982	5.2853	1.26e-07	5.08e-05
ENSBTAG00000001415	THOC6	186.483	0.159701	0.294757	0.541804	0.587954	0.927412
ENSBTAG00000001416	GABRR3	0	NA	NA	NA	NA	NA
ENSBTAG00000001417	ACSM1	0	NA	NA	NA	NA	NA
ENSBTAG00000001419	MRPL4	193.827	-0.0141044	0.285166	-0.0494605	0.960552	0.9983
ENSBTAG00000001420	ABHD12	1330.08	-0.0594941	0.279876	-0.212573	0.83166	0.976741
ENSBTAG00000001422	HMGN3	125.472	-0.152064	0.358244	-0.424472	0.671222	0.941281
ENSBTAG00000001423		0	NA	NA	NA	NA	NA
ENSBTAG00000001424	MSH6	292.626	-0.518589	0.304808	-1.70136	0.0888754	0.600592
ENSBTAG00000001425	FBXO11	365.436	0.404739	0.33447	1.21009	0.226245	0.771327
ENSBTAG00000001429	NEURL1B	0.229559	0.261345	6.20866	0.0420937	NA	NA
ENSBTAG00000001432		0.260803	-0.362691	6.21958	-0.0583143	NA	NA
ENSBTAG00000001435	ARL6IP6	260.179	0.228176	0.284897	0.800907	0.423186	0.880915
ENSBTAG00000001439	HESX1	8.15129	-0.5504	1.09769	-0.501415	NA	NA
ENSBTAG00000001440	PMM2	541.726	0.0231708	0.246127	0.0941417	0.924997	0.989384
ENSBTAG00000001441	CARHSP1	62.4444	0.696296	0.572651	1.21592	0.224016	0.768665
ENSBTAG00000001442		0	NA	NA	NA	NA	NA
ENSBTAG00000001443		0	NA	NA	NA	NA	NA
ENSBTAG00000001444	TNXB	38.858	1.24132	0.560276	2.21555	0.0267223	0.397514
ENSBTAG00000001446	ABRACL	922.202	-0.306709	0.253074	-1.21193	0.225537	0.77047
ENSBTAG00000001447	HRH1	3.99897	1.69467	1.85306	0.914523	NA	NA
ENSBTAG00000001448	INMT	0	NA	NA	NA	NA	NA
ENSBTAG00000001449	SRA1	516.436	-0.10293	0.26437	-0.389339	0.697025	0.944109
ENSBTAG00000001450	APBB3	75.0604	0.431524	0.420335	1.02662	0.3046	0.831144
ENSBTAG00000001451	A4GNT	0	NA	NA	NA	NA	NA
ENSBTAG00000001455	HOXA7	0	NA	NA	NA	NA	NA
ENSBTAG00000001457	TMEM267	52.3499	0.283793	0.55224	0.513895	0.607326	0.931699
ENSBTAG00000001460	LIN7C	616.522	0.469678	0.287598	1.63311	0.102447	0.622205
ENSBTAG00000001462	FLT4	3.29088	1.0854	1.97944	0.548338	NA	NA
ENSBTAG00000001463	TNKS	176.617	0.112268	0.449468	0.249779	0.802759	0.968439
ENSBTAG00000001464	GPR156	1.91346	1.96938	2.49074	0.790679	NA	NA
ENSBTAG00000001465	P2RY1	36.1222	0.221936	0.653801	0.339455	0.734267	0.952424
ENSBTAG00000001468	SAMD4A	114.755	0.986193	0.470839	2.09454	0.0362115	0.446642
ENSBTAG00000001470	DTX2	233.294	0.976086	0.309065	3.15819	0.00158753	0.0753147
ENSBTAG00000001471	POC1A	175.741	-0.23509	0.318435	-0.738268	0.460352	0.888804
ENSBTAG00000001473	ARVCF	15.1374	-0.302146	0.919226	-0.328696	0.742385	0.953764
ENSBTAG00000001474	NRGN	2.26847	-1.85474	2.39466	-0.77453	NA	NA
ENSBTAG00000001475	MCUR1	223.204	0.158236	0.273977	0.57755	0.563568	0.92312
ENSBTAG00000001476		9.17198	-0.253204	1.0763	-0.235254	NA	NA
ENSBTAG00000001477		1.0767	2.23102	2.93651	0.759753	NA	NA
ENSBTAG00000001478	DESI2	55.9084	-0.329216	0.525544	-0.626429	0.531033	0.910786
ENSBTAG00000001481	IGSF9	0.181209	1.45819	6.18789	0.235651	NA	NA
ENSBTAG00000001483	SRGAP2	105.132	0.265673	0.357831	0.742456	0.457811	0.887081
ENSBTAG00000001484	LZTFL1	79.1895	-0.442415	0.38689	-1.14352	0.252824	0.796887
ENSBTAG00000001485	PPIP5K2	651.726	0.198806	0.285996	0.695138	0.486969	0.902065
ENSBTAG00000001486	ZNF280D	139.493	0.357652	0.402139	0.889374	0.373802	0.858338
ENSBTAG00000001488	OTC	0	NA	NA	NA	NA	NA
ENSBTAG00000001489	TUBA1A	2736.95	0.426778	0.273961	1.55781	0.119279	0.645151
ENSBTAG00000001491	NWD2	0	NA	NA	NA	NA	NA
ENSBTAG00000001492	FYB1	737.336	0.40427	0.319765	1.26427	0.206131	0.753034
ENSBTAG00000001495	SPINLW1	0	NA	NA	NA	NA	NA
ENSBTAG00000001497	MRAS	712.057	0.0774025	0.230112	0.336368	0.736593	0.952523
ENSBTAG00000001498	CYTH2	267.508	-0.224872	0.341208	-0.659047	0.509866	0.90732
ENSBTAG00000001499	TRIM33	221.632	0.665069	0.416603	1.59641	0.110398	0.636825
ENSBTAG00000001500	FIGNL1	54.7926	-0.0575795	0.488438	-0.117885	0.906159	0.98574
ENSBTAG00000001502		0	NA	NA	NA	NA	NA
ENSBTAG00000001503	TRIM72	0	NA	NA	NA	NA	NA
ENSBTAG00000001504	NOP14	621.391	0.104729	0.259569	0.403471	0.686602	0.943197
ENSBTAG00000001505	GRK4	235.698	-0.0961095	0.299758	-0.320624	0.748496	0.954724
ENSBTAG00000001506	HTT	1209.14	0.626398	0.200778	3.11986	0.00180937	0.0809415
ENSBTAG00000001507	CLCN5	190.268	0.638778	0.525089	1.21651	0.223789	0.768665
ENSBTAG00000001508	SH3RF1	8.93516	1.57594	1.02367	1.5395	NA	NA
ENSBTAG00000001509	ELK3	306.49	0.202341	0.344494	0.587357	0.556964	0.919791
ENSBTAG00000001510	CDK17	455.386	0.849322	0.262102	3.24042	0.00119352	0.0628509
ENSBTAG00000019979	CMPK2	727.852	2.16851	0.436464	4.96835	6.75e-07	0.000183
ENSBTAG00000001512	ZFP64	114.18	-0.367524	0.359847	-1.02134	0.307095	0.832244
ENSBTAG00000001513	PDIK1L	49.8699	0.519106	0.567325	0.915006	0.360188	0.85581
ENSBTAG00000001514	ASB11	68.2948	0.145902	0.434366	0.335897	0.736949	0.952551
ENSBTAG00000001515		0	NA	NA	NA	NA	NA
ENSBTAG00000001516	CALCB	0	NA	NA	NA	NA	NA
ENSBTAG00000001517	KRT18	0	NA	NA	NA	NA	NA
ENSBTAG00000001518	ISG20L2	665.936	0.0426591	0.223416	0.19094	0.848573	0.980572
ENSBTAG00000001519	RRNAD1	86.5637	-0.394209	0.37216	-1.05925	0.289488	0.82648
ENSBTAG00000001520	MRPL24	369.512	-0.409864	0.268393	-1.5271	0.126735	0.651428
ENSBTAG00000001521	UQCRB	737.608	-0.508758	0.227701	-2.23432	0.0254621	0.392057
ENSBTAG00000001522	MTERF3	461.948	-0.358493	0.234527	-1.52858	0.12637	0.650503
ENSBTAG00000001523	YES1	2.95657	0.671082	1.95561	0.343158	NA	NA
ENSBTAG00000001526		0	NA	NA	NA	NA	NA
ENSBTAG00000001527	TMEM213	0	NA	NA	NA	NA	NA
ENSBTAG00000001528	CDK13	364.627	0.102992	0.290039	0.355097	0.722517	0.950377
ENSBTAG00000001529	NSD3	726.948	0.207687	0.244683	0.848799	0.395993	0.869951
ENSBTAG00000001530	FGF8	0.138678	0	6.20681	0	NA	NA
ENSBTAG00000001533	HACE1	422.534	0.494675	0.252031	1.96276	0.0496743	0.504609
ENSBTAG00000001535	LIPH	0	NA	NA	NA	NA	NA
ENSBTAG00000001537	TSKU	195.829	-0.263432	0.312233	-0.843702	0.398836	0.87085
ENSBTAG00000001538		22.694	-0.441681	0.722304	-0.611489	0.540876	0.914562
ENSBTAG00000001539	SAV1	188.554	0.277558	0.298076	0.931164	0.351769	0.853275
ENSBTAG00000001543	BRI3BP	17.9497	0.0284645	0.838388	0.0339514	0.972916	0.998609
ENSBTAG00000001545	SLC34A2	0	NA	NA	NA	NA	NA
ENSBTAG00000001546	MGAT1	617.737	0.0434419	0.232382	0.186942	0.851706	0.980572
ENSBTAG00000001548	UBQLN4	142.591	-0.217607	0.336106	-0.647436	0.51735	0.908049
ENSBTAG00000001549	OR1L1	0	NA	NA	NA	NA	NA
ENSBTAG00000001551	PLEKHG3	697.848	0.435679	0.232562	1.87339	0.0610151	0.537602
ENSBTAG00000001552	EPC1	293.794	0.0691332	0.303106	0.228082	0.819582	0.971398
ENSBTAG00000001553	HNRNPA1	4683.07	-0.0659857	0.204051	-0.323379	0.746409	0.954084
ENSBTAG00000001557	CCL28	0.101836	0	6.2276	0	NA	NA
ENSBTAG00000001558	PATL2	3.03475	1.01725	1.92669	0.527979	NA	NA
ENSBTAG00000001562	NFE2	9.39872	-0.432685	1.35358	-0.31966	NA	NA
ENSBTAG00000001564	PDE4DIP	591.606	0.0267432	0.304632	0.0877886	0.930045	0.990518
ENSBTAG00000001565	MESD	1417.56	-0.300707	0.196255	-1.53222	0.125467	0.649616
ENSBTAG00000001567	LRRK1	344.26	0.244122	0.275289	0.886784	0.375195	0.858338
ENSBTAG00000001568	PPIC	87.3936	-0.0682225	0.413193	-0.165111	0.868857	0.981168
ENSBTAG00000001570	CSF2	7394.67	0.482541	1.13908	0.423622	0.671841	0.941281
ENSBTAG00000001571	LRRD1	0	NA	NA	NA	NA	NA
ENSBTAG00000001572	NSUN7	0.557768	0.367536	5.50136	0.0668083	NA	NA
ENSBTAG00000001573	JMJD1C	1983.02	0.320915	0.256593	1.25068	0.211052	0.757221
ENSBTAG00000001574	GPATCH2	109.261	0.430388	0.439213	0.979907	0.327132	0.845475
ENSBTAG00000001575	CALM2	2387.58	-0.111244	0.193001	-0.576392	0.56435	0.923186
ENSBTAG00000001576	TMEM140	346.751	0.500391	0.316748	1.57978	0.114158	0.639691
ENSBTAG00000001578	ADPGK	692.521	-0.140096	0.216493	-0.647116	0.517557	0.908049
ENSBTAG00000021176	CRISPLD2	93.4119	2.13312	0.585426	3.64371	0.000269	0.0211223
ENSBTAG00000001580	CLGN	2.80988	1.49154	1.95948	0.761191	NA	NA
ENSBTAG00000001582	AKR1B10	0	NA	NA	NA	NA	NA
ENSBTAG00000001585	WIPF1	2033.19	0.229027	0.258891	0.884644	0.376349	0.858338
ENSBTAG00000001586	OTUD7B	154.357	0.401651	0.398861	1.00699	0.313937	0.83751
ENSBTAG00000001589	TM9SF2	1829.57	-0.190597	0.204912	-0.930141	0.352298	0.853275
ENSBTAG00000001592	INSIG1	1003.3	-0.750861	0.360308	-2.08394	0.0371655	0.448589
ENSBTAG00000001593	OGFOD2	55.3184	-0.693148	0.45913	-1.5097	0.131121	0.658973
ENSBTAG00000001594	ARL6IP4	171.351	-0.149475	0.338294	-0.441849	0.658598	0.939126
ENSBTAG00000001595	MT1E	32.1992	0.931316	0.649261	1.43442	0.151452	0.692312
ENSBTAG00000001597	PITPNM2	96.9288	0.788009	0.357162	2.2063	0.0273627	0.402997
ENSBTAG00000001598	MAP7	3.1573	-1.12509	1.76825	-0.636272	NA	NA
ENSBTAG00000001599	SV2A	2.20785	-0.353049	2.06202	-0.171216	NA	NA
ENSBTAG00000001600	DCUN1D4	19.6527	0.819543	0.710272	1.15384	0.248565	0.79372
ENSBTAG00000001601	PKM	12664.7	-0.0528841	0.192547	-0.274655	0.783581	0.963198
ENSBTAG00000001602	IL4R	1710.87	0.626378	0.217825	2.8756	0.00403255	0.135257
ENSBTAG00000001603	YIPF7	0.416438	-0.601216	5.47871	-0.109737	NA	NA
ENSBTAG00000001604		0	NA	NA	NA	NA	NA
ENSBTAG00000001605	DIO2	0	NA	NA	NA	NA	NA
ENSBTAG00000001606	OR2C1	0	NA	NA	NA	NA	NA
ENSBTAG00000001607	TMEM41B	795.201	0.30955	0.30574	1.01246	0.311317	0.834723
ENSBTAG00000001608		1.40893	1.35514	2.41923	0.560155	NA	NA
ENSBTAG00000001609	MAP2K6	28.6211	-0.114764	0.720599	-0.159262	0.873462	0.98125
ENSBTAG00000001610	SLC4A1	0	NA	NA	NA	NA	NA
ENSBTAG00000001612	LSM1	255.74	-0.183932	0.317062	-0.580113	0.561839	0.923105
ENSBTAG00000001614	ZNF174	74.2559	-0.20805	0.458389	-0.453871	0.649921	0.938026
ENSBTAG00000001615	RUNDC3A	2.59535	0.214968	1.91101	0.112489	NA	NA
ENSBTAG00000001616	ZNF592	298.212	0.860212	0.276695	3.10888	0.001878	0.0829278
ENSBTAG00000001617	G2E3	182.5	0.154624	0.415774	0.371894	0.709972	0.946442
ENSBTAG00000001618	ALPK3	43.893	1.05713	0.54575	1.93702	0.0527424	0.519036
ENSBTAG00000001619	SERINC5	71.2625	0.12713	0.51452	0.247085	0.804842	0.968983
ENSBTAG00000001621		0.821217	1.09833	3.43974	0.319307	NA	NA
ENSBTAG00000001623		0.249603	-0.287355	6.21876	-0.0462077	NA	NA
ENSBTAG00000001626	CTPS1	201.081	-0.173351	0.313532	-0.552897	0.580334	0.92605
ENSBTAG00000001627		3.54062	-0.807157	1.68122	-0.480102	NA	NA
ENSBTAG00000001628	SLFNL1	0	NA	NA	NA	NA	NA
ENSBTAG00000001629	SCMH1	12.4223	0.657817	0.925565	0.71072	NA	NA
ENSBTAG00000001631	KIFC1	246.489	-0.325279	0.281812	-1.15424	0.248401	0.79372
ENSBTAG00000001632	NBR1	631.605	0.262878	0.268663	0.978467	0.327844	0.845475
ENSBTAG00000001634	PHF1	476.188	-0.134323	0.254837	-0.527093	0.598129	0.931631
ENSBTAG00000001635	CUTA	441.155	-0.313991	0.270781	-1.15957	0.246222	0.792232
ENSBTAG00000001637	FUNDC1	136.647	-0.466227	0.357444	-1.30434	0.192119	0.739973
ENSBTAG00000001638	FGA	0	NA	NA	NA	NA	NA
ENSBTAG00000001639	TRPM1	0	NA	NA	NA	NA	NA
ENSBTAG00000001640	EPB41L1	14.6343	-0.368316	0.850518	-0.433049	NA	NA
ENSBTAG00000001642	TTC34	0	NA	NA	NA	NA	NA
ENSBTAG00000001644	MDN1	755.266	0.694572	0.40874	1.6993	0.0892627	0.601096
ENSBTAG00000001645	AAR2	276.422	0.0964041	0.303889	0.317234	0.751066	0.955445
ENSBTAG00000001647	PLEKHJ1	90.2264	-0.444799	0.388544	-1.14479	0.252298	0.79636
ENSBTAG00000001648	RPL21	4316.63	-0.473386	0.266676	-1.77513	0.0758758	0.565551
ENSBTAG00000001649	ZFPM2	0.124035	0.570219	6.1939	0.0920614	NA	NA
ENSBTAG00000001651	SYF2	263.38	-0.115895	0.25452	-0.455346	0.64886	0.938026
ENSBTAG00000001652	SLCO3A1	210.839	0.332577	0.308764	1.07713	0.281424	0.824985
ENSBTAG00000001654	SNTB2	70.3962	0.803987	0.442825	1.81559	0.0694335	0.556706
ENSBTAG00000001656	TMEM254	904.564	-0.150804	0.22095	-0.682527	0.494905	0.904369
ENSBTAG00000001657	PICALM	4498.79	0.158658	0.243203	0.652371	0.514162	0.90732
ENSBTAG00000001658	AKR1D1	0	NA	NA	NA	NA	NA
ENSBTAG00000001659	VPS4A	923.631	0.113078	0.217093	0.520875	0.602454	0.931699
ENSBTAG00000001660	SPTY2D1	339.549	0.286094	0.310352	0.921836	0.356614	0.854465
ENSBTAG00000001662	EHD3	69.4075	-0.627755	0.420456	-1.49303	0.135429	0.663253
ENSBTAG00000001663	PDF	41.3587	-0.0614357	0.577151	-0.106447	0.915228	0.988077
ENSBTAG00000001665	COG8	321.1	0.715033	0.275739	2.59315	0.00951011	0.234904
ENSBTAG00000001666	NIP7	154.999	0.703803	0.471975	1.49119	0.135912	0.664544
ENSBTAG00000001668	WNT7A	0	NA	NA	NA	NA	NA
ENSBTAG00000001671	RTF1	412.793	-0.0412464	0.234518	-0.175877	0.86039	0.981168
ENSBTAG00000001672		0	NA	NA	NA	NA	NA
ENSBTAG00000001673	C2CD5	490.656	0.207782	0.25439	0.816786	0.414051	0.875362
ENSBTAG00000001675	ITPKA	15.7584	1.45083	0.910518	1.59341	0.111067	0.636825
ENSBTAG00000001681		0	NA	NA	NA	NA	NA
ENSBTAG00000001683	FAM171B	14.7064	1.07682	1.11333	0.967205	NA	NA
ENSBTAG00000001686	LRRC52	0	NA	NA	NA	NA	NA
ENSBTAG00000001687	STC1	7.29238	0.928249	1.53477	0.604813	NA	NA
ENSBTAG00000001692	NDST1	841.301	0.438321	0.239805	1.82782	0.0675769	0.554731
ENSBTAG00000001693	RPAP1	301.527	0.409148	0.269125	1.52029	0.128439	0.653487
ENSBTAG00000001694	TYRO3	84.394	0.191451	0.461998	0.414398	0.678583	0.942434
ENSBTAG00000001695		0	NA	NA	NA	NA	NA
ENSBTAG00000001696	RBM46	0	NA	NA	NA	NA	NA
ENSBTAG00000001697	TRA2B	2170.56	0.0299034	0.22073	0.135475	0.892236	0.985257
ENSBTAG00000001698	CHTF8	771.883	0.168217	0.207316	0.811405	0.417133	0.877353
ENSBTAG00000001700		2248.99	0.00489852	0.196135	0.0249753	0.980075	0.999825
ENSBTAG00000001702	TMEM107	2.00018	-0.531048	2.27859	-0.23306	NA	NA
ENSBTAG00000001703	SYT13	0	NA	NA	NA	NA	NA
ENSBTAG00000001704	KDM4D	0.0981364	-0.322364	6.22577	-0.0517789	NA	NA
ENSBTAG00000001706	SLC9A2	0	NA	NA	NA	NA	NA
ENSBTAG00000001707	UIMC1	142.903	-0.235918	0.3221	-0.732438	0.463901	0.891297
ENSBTAG00000001708	TTLL12	686.033	0.107389	0.237559	0.452053	0.651231	0.938143
ENSBTAG00000001710	CMTM8	1.24724	-1.48964	2.95797	-0.5036	NA	NA
ENSBTAG00000001711	BORCS6	69.3403	-0.243475	0.454239	-0.536006	0.591955	0.930053
ENSBTAG00000001712	CMTM7	231.763	-0.123362	0.299472	-0.41193	0.68039	0.942587
ENSBTAG00000001714	MFSD9	21.8432	-0.864814	0.788781	-1.09639	0.272907	0.816549
ENSBTAG00000001717	AURKB	186.658	-0.167591	0.298616	-0.561226	0.574644	0.923651
ENSBTAG00000001721	GYG1	419.74	-0.302528	0.242685	-1.24659	0.212548	0.759323
ENSBTAG00000001724	ZADH2	108.031	-0.217627	0.421007	-0.51692	0.605212	0.931699
ENSBTAG00000002006	THBS1	3486.09	2.12629	0.366318	5.80449	6.46e-09	4e-06
ENSBTAG00000001726	CDX4	0	NA	NA	NA	NA	NA
ENSBTAG00000001727	PRXL2B	121.288	-0.129747	0.424429	-0.305698	0.759834	0.9575
ENSBTAG00000001728	IGSF10	2.01885	0.238321	2.52239	0.0944823	NA	NA
ENSBTAG00000001729	DUSP10	220.05	-0.1587	0.305067	-0.520213	0.602915	0.931699
ENSBTAG00000001730	ODF3	0	NA	NA	NA	NA	NA
ENSBTAG00000001731	GLYR1	903.694	0.249293	0.2091	1.19222	0.233176	0.780393
ENSBTAG00000001734	MS4A10	0	NA	NA	NA	NA	NA
ENSBTAG00000001735	ADAM11	0.987644	1.69287	3.44169	0.491872	NA	NA
ENSBTAG00000001736	UBN1	686.401	0.423318	0.254341	1.66438	0.0960373	0.609715
ENSBTAG00000001737	TUT7	656.632	0.435276	0.311216	1.39863	0.161923	0.704522
ENSBTAG00000001739	CDH20	0	NA	NA	NA	NA	NA
ENSBTAG00000001740	HAPLN3	2.48472	-1.0274	2.10099	-0.489007	NA	NA
ENSBTAG00000001741	DLGAP4	377.727	0.133185	0.259253	0.513725	0.607444	0.931699
ENSBTAG00000001744	BET1L	385.948	-0.165807	0.242531	-0.683651	0.494195	0.904369
ENSBTAG00000001745	LUM	0.905832	-1.3748	3.52501	-0.390012	NA	NA
ENSBTAG00000001747	PEX3	100.68	-0.377885	0.347598	-1.08713	0.276978	0.82041
ENSBTAG00000001748	TRIM45	28.3506	-0.317679	0.698643	-0.454709	0.649319	0.938026
ENSBTAG00000001749	SENP2	410.259	-0.107822	0.254589	-0.423514	0.67192	0.941281
ENSBTAG00000001751		0	NA	NA	NA	NA	NA
ENSBTAG00000001752	FUCA2	407.298	-0.14243	0.291883	-0.48797	0.625571	0.933733
ENSBTAG00000001753		0	NA	NA	NA	NA	NA
ENSBTAG00000001754	AHCYL2	250.89	-0.129081	0.278522	-0.463451	0.643041	0.936853
ENSBTAG00000001755	NEUROD1	0	NA	NA	NA	NA	NA
ENSBTAG00000001761		0	NA	NA	NA	NA	NA
ENSBTAG00000001762	RFXANK	200.915	-0.646838	0.324151	-1.99548	0.0459904	0.492247
ENSBTAG00000001763	NR2C2AP	182.012	-0.309172	0.302808	-1.02102	0.307246	0.832283
ENSBTAG00000001764	NCAN	0	NA	NA	NA	NA	NA
ENSBTAG00000001765	HAPLN4	0.613535	-0.0246292	4.71129	-0.0052277	NA	NA
ENSBTAG00000001767	B4GALT7	156.191	-0.338831	0.325769	-1.0401	0.298295	0.828774
ENSBTAG00000001768	TXLNG	88.2909	0.414314	0.39521	1.04834	0.294482	0.827245
ENSBTAG00000001770	ST8SIA5	2.67309	-0.0830491	2.01564	-0.0412023	NA	NA
ENSBTAG00000001771	DYRK1A	384.958	0.710705	0.318275	2.23299	0.0255497	0.392214
ENSBTAG00000001772	PDCL2	0.0964961	0	6.21319	0	NA	NA
ENSBTAG00000001773	CYREN	80.7506	-0.0798182	0.390696	-0.204298	0.838121	0.978071
ENSBTAG00000001774	SPRY2	131.001	-0.304709	0.393921	-0.773527	0.43921	0.884969
ENSBTAG00000001775	RINL	4.55263	0.304358	1.64855	0.184621	NA	NA
ENSBTAG00000001776	SIRT2	2211.2	-0.0586428	0.212272	-0.276263	0.782346	0.962561
ENSBTAG00000001777	RPLP2	2510.2	0.00552794	0.359558	0.0153743	0.987734	0.999825
ENSBTAG00000001778	NFKBIB	340.039	0.73588	0.387929	1.89695	0.0578351	0.532858
ENSBTAG00000001780	SARS2	199.865	0.157529	0.288534	0.545963	0.585092	0.926919
ENSBTAG00000001781	TOMM40	409.79	-0.176312	0.2804	-0.628787	0.529488	0.910786
ENSBTAG00000001782	MRPS12	119.22	-0.359233	0.383034	-0.937863	0.348315	0.853275
ENSBTAG00000001783	FBXO17	0.0394045	0	6.22128	0	NA	NA
ENSBTAG00000001784	LDLRAD2	0.0777725	0	6.22498	0	NA	NA
ENSBTAG00000001785	TGM3	2.62158	-2.76563	2.43693	-1.13488	NA	NA
ENSBTAG00000001786	HYKK	30.6995	-0.250413	0.609106	-0.411116	0.680988	0.942789
ENSBTAG00000013191	AGRN	299.423	2.11758	0.434541	4.87313	1.1e-06	0.000273
ENSBTAG00000001790	SAFB2	1265	0.228064	0.271264	0.840748	0.400489	0.871831
ENSBTAG00000001792	C7H19orf70	320.309	-0.424522	0.274961	-1.54393	0.122604	0.646978
ENSBTAG00000001793	HSD11B1L	19.0924	-0.766903	0.762645	-1.00558	0.314616	0.83751
ENSBTAG00000001794	RPL36	1217.1	-0.135793	0.314711	-0.431484	0.666116	0.941262
ENSBTAG00000001795	LONP1	1284.27	0.117712	0.228647	0.514821	0.606678	0.931699
ENSBTAG00000001796	CATSPERD	46.4988	-0.665573	0.558994	-1.19066	0.233786	0.781034
ENSBTAG00000001801	SYT4	596.266	0.314061	0.272827	1.15114	0.249676	0.79372
ENSBTAG00000001803	FHL5	0	NA	NA	NA	NA	NA
ENSBTAG00000001804	GPR179	0.620693	0.281942	5.3205	0.0529916	NA	NA
ENSBTAG00000001805	TWSG1	356.535	-0.317073	0.37149	-0.853517	0.393373	0.869228
ENSBTAG00000001806	IQCD	8.88113	-1.86358	1.19648	-1.55754	NA	NA
ENSBTAG00000001807	AKAP8	438.775	-0.00297129	0.238229	-0.0124724	0.990049	0.999825
ENSBTAG00000001808	LACTB2	225.203	-0.273457	0.291803	-0.937128	0.348692	0.853275
ENSBTAG00000001809	DUSP21	0	NA	NA	NA	NA	NA
ENSBTAG00000001810	SCAF11	919.862	0.256088	0.318602	0.803786	0.42152	0.879796
ENSBTAG00000001812	H1FOO	0.10334	0	6.22767	0	NA	NA
ENSBTAG00000001814	PLXND1	3481.42	0.308077	0.21287	1.44726	0.147825	0.682928
ENSBTAG00000001815	ARHGEF5	2.10726	0.902431	2.66277	0.338907	NA	NA
ENSBTAG00000001816	SLC25A42	3.15153	-1.75982	2.22275	-0.79173	NA	NA
ENSBTAG00000001817	TMEM161A	73.7477	-0.0624512	0.436729	-0.142998	0.886292	0.984765
ENSBTAG00000001818	MEF2B	5.89077	-0.814687	1.31223	-0.620843	NA	NA
ENSBTAG00000001819		0.064634	-0.300663	6.22385	-0.0483082	NA	NA
ENSBTAG00000001821	PRRC2C	3291.99	0.898129	0.390215	2.30163	0.0213562	0.356455
ENSBTAG00000001822	SNX10	5399.87	0.537249	0.277959	1.93283	0.0532569	0.519834
ENSBTAG00000001823	STC2	7.31657	1.33104	1.28335	1.03716	NA	NA
ENSBTAG00000001824	SLC2A6	2080.31	1.2971	0.444404	2.91874	0.00351454	0.125902
ENSBTAG00000001825	SP6	0.422969	0.562139	6.09849	0.0921768	NA	NA
ENSBTAG00000003791	LPAR3	194.779	2.10859	0.501676	4.20309	2.63e-05	0.0031209
ENSBTAG00000001827	GID8	280.056	-0.0608395	0.257482	-0.236286	0.81321	0.969998
ENSBTAG00000001828	SCRN2	23.4765	-0.0611738	0.688144	-0.0888968	0.929164	0.990181
ENSBTAG00000001829	SLC17A9	881.489	-0.19633	0.234823	-0.836078	0.403111	0.872612
ENSBTAG00000001830	LRRC46	1.07669	-0.864866	3.34339	-0.258679	NA	NA
ENSBTAG00000001832	MRPL10	166.609	-0.110275	0.305689	-0.360743	0.718291	0.948952
ENSBTAG00000001834	PNKP	316.523	0.0015418	0.311153	0.00495509	0.996046	0.999825
ENSBTAG00000001835	GJA1	22.2783	-2.91739	1.1256	-2.59185	0.00954605	0.234904
ENSBTAG00000001836	ULBP11	5.19384	1.16677	1.76581	0.660756	NA	NA
ENSBTAG00000001838	LRRC36	15.9594	-0.935003	0.843568	-1.10839	0.267693	0.808297
ENSBTAG00000001839	OCIAD2	401.05	-0.528831	0.252606	-2.0935	0.0363047	0.446684
ENSBTAG00000001840	INO80B	132.816	-0.143128	0.338823	-0.422429	0.672712	0.941281
ENSBTAG00000001842	GSTM3	0	NA	NA	NA	NA	NA
ENSBTAG00000001843	WBP1	175.316	-0.399015	0.346122	-1.15282	0.248986	0.79372
ENSBTAG00000001844	MOGS	367.087	-0.0883267	0.245732	-0.359444	0.719263	0.949774
ENSBTAG00000001845		0	NA	NA	NA	NA	NA
ENSBTAG00000001847	CNTLN	47.8977	-0.160345	0.517151	-0.310054	0.75652	0.956382
ENSBTAG00000001848	KATNB1	140.649	-0.288969	0.326815	-0.884198	0.376589	0.858338
ENSBTAG00000001851		0	NA	NA	NA	NA	NA
ENSBTAG00000001852	BREH1	0.935339	-0.854181	3.62202	-0.23583	NA	NA
ENSBTAG00000001854	CIAPIN1	391.392	-0.262213	0.260799	-1.00542	0.314695	0.83751
ENSBTAG00000001855	COQ9	192.186	-0.0135195	0.280368	-0.0482207	0.96154	0.9983
ENSBTAG00000001856	POLR2C	940.576	0.0989584	0.223371	0.443022	0.657749	0.939126
ENSBTAG00000001857	DOK4	6.18549	2.99663	1.35822	2.2063	NA	NA
ENSBTAG00000001858		81.1923	-0.697087	0.407213	-1.71185	0.0869243	0.596797
ENSBTAG00000001861	SESTD1	87.6761	-0.673162	0.410016	-1.64179	0.100633	0.61872
ENSBTAG00000001862	PPP2R2B	0	NA	NA	NA	NA	NA
ENSBTAG00000001864	NR4A3	69.4228	-0.722623	1.27987	-0.564605	0.572343	0.923651
ENSBTAG00000001865	SGCG	0	NA	NA	NA	NA	NA
ENSBTAG00000001866	EMX1	0	NA	NA	NA	NA	NA
ENSBTAG00000001867	SACS	350.122	0.142726	0.419022	0.340618	0.733391	0.952424
ENSBTAG00000001868	PCYT2	416.083	-0.570561	0.259921	-2.19514	0.0281538	0.40413
ENSBTAG00000001870	CPNE6	0.232489	0.0462615	6.17054	0.00749717	NA	NA
ENSBTAG00000001871	NRL	0.0978365	-0.321546	6.22578	-0.0516476	NA	NA
ENSBTAG00000001872	ORC6	310.007	-0.71807	0.290854	-2.46883	0.0135556	0.282707
ENSBTAG00000001873		0	NA	NA	NA	NA	NA
ENSBTAG00000001874	DOCK3	43.149	0.549663	0.515871	1.0655	0.286648	0.825234
ENSBTAG00000001877	HMGN5	11.7976	-1.35504	0.950646	-1.42539	NA	NA
ENSBTAG00000001879	PER2	8.36176	0.632115	1.13343	0.557702	NA	NA
ENSBTAG00000001880	VGLL1	0	NA	NA	NA	NA	NA
ENSBTAG00000001881	SLC10A1	0	NA	NA	NA	NA	NA
ENSBTAG00000001882	CD79A	9.43796	-0.550168	1.08741	-0.505944	NA	NA
ENSBTAG00000001885	COPRS	147.112	-0.555294	0.306675	-1.81069	0.0701884	0.556721
ENSBTAG00000001886	FAM122B	22.3733	-0.747821	0.724838	-1.03171	0.302209	0.830545
ENSBTAG00000001887	STAM2	249.066	0.317121	0.280974	1.12865	0.259046	0.800315
ENSBTAG00000001888	MED13L	857.099	0.71717	0.360109	1.99153	0.0464223	0.493046
ENSBTAG00000001889	C22H3orf14	48.0657	-0.329563	0.468266	-0.703794	0.481561	0.899894
ENSBTAG00000001890	RUBCN	336.294	0.212783	0.383302	0.555131	0.578805	0.92605
ENSBTAG00000001892	YAE1	63.4181	-0.551128	0.42496	-1.2969	0.194667	0.742355
ENSBTAG00000001893	TM4SF4	0	NA	NA	NA	NA	NA
ENSBTAG00000001894	NEDD1	309.138	-0.0134227	0.298803	-0.0449217	0.96417	0.998609
ENSBTAG00000001895	PGGT1B	121.887	0.0435209	0.365155	0.119185	0.905129	0.98543
ENSBTAG00000001898	CCDC112	108.792	0.024517	0.35716	0.0686445	0.945273	0.994377
ENSBTAG00000001899	KCNH7	0	NA	NA	NA	NA	NA
ENSBTAG00000001900		0.837206	1.41829	3.91052	0.362685	NA	NA
ENSBTAG00000001901		0.17046	0.546358	6.21629	0.0878915	NA	NA
ENSBTAG00000001902	CEP295	588.025	0.040972	0.339199	0.12079	0.903857	0.985257
ENSBTAG00000001903	C11H2orf50	3.22611	2.57501	1.79785	1.43227	NA	NA
ENSBTAG00000001904	ZNF276	300.755	-0.176385	0.268524	-0.656868	0.511266	0.90732
ENSBTAG00000001906	FANCA	130.275	-0.261623	0.401229	-0.652055	0.514366	0.90732
ENSBTAG00000001908	DLD	888.355	-0.121588	0.220771	-0.550746	0.581808	0.92605
ENSBTAG00000001911		0	NA	NA	NA	NA	NA
ENSBTAG00000001912	TRPV5	0	NA	NA	NA	NA	NA
ENSBTAG00000001915	APOH	0	NA	NA	NA	NA	NA
ENSBTAG00000001917	C15H11orf16	0.135813	0	6.1905	0	NA	NA
ENSBTAG00000001918	STXBP5L	1.71374	3.61941	2.73449	1.32361	NA	NA
ENSBTAG00000001919	ZNF652	62.8352	-0.319501	0.566041	-0.564449	0.572449	0.923651
ENSBTAG00000001920	POLQ	108.451	0.177065	0.429892	0.411883	0.680425	0.942587
ENSBTAG00000001922	AKIP1	90.2439	-0.705193	0.373706	-1.88703	0.059157	0.53363
ENSBTAG00000001925	TMPRSS11D	0	NA	NA	NA	NA	NA
ENSBTAG00000001926	RAD23B	1680.61	0.0577803	0.195553	0.295471	0.767634	0.960001
ENSBTAG00000001927	ATP6V1C2	0.434229	0.559148	6.08705	0.0918587	NA	NA
ENSBTAG00000001928	PDIA6	4071.77	-0.212508	0.228265	-0.930969	0.351869	0.853275
ENSBTAG00000001931	TRABD	327.5	0.279163	0.408537	0.683324	0.494402	0.904369
ENSBTAG00000001932	CRAT	2686.26	0.314948	0.194558	1.61879	0.105493	0.626916
ENSBTAG00000001933	PTPA	839.658	0.0234192	0.231577	0.101129	0.919448	0.988411
ENSBTAG00000001936	PCK1	0.475675	0.90679	5.21403	0.173913	NA	NA
ENSBTAG00000001937	ANAPC11	328.686	-0.0674871	0.34362	-0.1964	0.844297	0.98057
ENSBTAG00000001938	CKS2	371.865	-0.220578	0.285434	-0.772784	0.43965	0.885015
ENSBTAG00000001939	SECISBP2	352.145	0.316796	0.271262	1.16786	0.242863	0.788638
ENSBTAG00000001941	SEMA4D	1130.93	0.480991	0.225831	2.12988	0.0331818	0.434877
ENSBTAG00000001942	SNX27	606.201	0.267336	0.388468	0.68818	0.49134	0.904051
ENSBTAG00000001945	ARG2	3169.61	0.545026	0.257713	2.11486	0.0344423	0.441313
ENSBTAG00000001947	ZNF514	1.01632	-0.144901	3.00559	-0.0482107	NA	NA
ENSBTAG00000001948	VTI1B	636.937	-0.479063	0.249322	-1.92146	0.0546734	0.526683
ENSBTAG00000001949	ZNF2	40.9192	-0.808624	0.52215	-1.54864	0.121467	0.646978
ENSBTAG00000001950	RDH11	220.733	0.232066	0.395175	0.58725	0.557036	0.919791
ENSBTAG00000001952	PROM2	0.0785499	0	6.21008	0	NA	NA
ENSBTAG00000001956	HINT3	40.1403	0.15217	0.530646	0.286764	0.774293	0.961008
ENSBTAG00000001957	TRMT11	89.6419	-0.120504	0.376719	-0.319877	0.749062	0.954983
ENSBTAG00000001959	TFAP2E	0.0482513	0	6.22733	0	NA	NA
ENSBTAG00000001961	MAP1B	1.33485	-0.678359	3.0782	-0.220376	NA	NA
ENSBTAG00000001962	MRPS27	381.07	-0.225425	0.275156	-0.819264	0.412636	0.875362
ENSBTAG00000001965	ENPP7	0	NA	NA	NA	NA	NA
ENSBTAG00000001966	PDGFRL	0.187896	0.218883	6.18179	0.0354077	NA	NA
ENSBTAG00000001968	TTC14	440.852	-0.0261251	0.245814	-0.10628	0.91536	0.988077
ENSBTAG00000001969	CCDC39	8.12879	0.209945	1.25687	0.167039	NA	NA
ENSBTAG00000001975	DRP2	0.214576	0.559453	6.21394	0.090032	NA	NA
ENSBTAG00000001976	PPP1R17	0	NA	NA	NA	NA	NA
ENSBTAG00000001977	YIPF6	537.901	0.289792	0.298195	0.97182	0.33114	0.847731
ENSBTAG00000001979	TAF7L	0	NA	NA	NA	NA	NA
ENSBTAG00000001981	SLC6A17	0.737371	0.934529	4.53681	0.205988	NA	NA
ENSBTAG00000001983	SMAGP	254.471	0.0615867	0.326173	0.188816	0.850237	0.980572
ENSBTAG00000001985	SRMS	1.39039	-1.72974	2.99528	-0.577491	NA	NA
ENSBTAG00000001987	SWAP70	3054.62	0.303551	0.240327	1.26307	0.206562	0.753034
ENSBTAG00000001988	EIF3D	1800.85	-0.0441666	0.249659	-0.176908	0.859581	0.981168
ENSBTAG00000001992	CYP51A1	277.344	-0.0856466	0.272755	-0.314006	0.753516	0.955843
ENSBTAG00000001994	FAM187B	0	NA	NA	NA	NA	NA
ENSBTAG00000001996	SNRNP70	604.179	0.160447	0.336801	0.476385	0.6338	0.934638
ENSBTAG00000001997	MROH2B	0	NA	NA	NA	NA	NA
ENSBTAG00000001998	ST6GALNAC1	0	NA	NA	NA	NA	NA
ENSBTAG00000001999	NKAPD1	157.545	-0.291862	0.326034	-0.895189	0.370686	0.857845
ENSBTAG00000002000	TIMM8B	262.139	-0.449523	0.294006	-1.52896	0.126275	0.650503
ENSBTAG00000002001		0	NA	NA	NA	NA	NA
ENSBTAG00000002002	ATAD2	842.977	-0.0246115	0.319088	-0.077131	0.938519	0.991708
ENSBTAG00000002004	LLPH	343.429	-0.418754	0.271592	-1.54185	0.12311	0.646978
ENSBTAG00000019313	ZMIZ1	808.484	2.08496	0.308187	6.76524	1.33e-11	1.75e-08
ENSBTAG00000002007	PRG3	0	NA	NA	NA	NA	NA
ENSBTAG00000002008		0	NA	NA	NA	NA	NA
ENSBTAG00000002009		0.455433	1.35632	6.16127	0.220137	NA	NA
ENSBTAG00000002010	PI4K2A	1949.73	0.389147	0.225242	1.72769	0.0840444	0.590497
ENSBTAG00000002011	KIAA0895	0.0999244	0	6.21525	0	NA	NA
ENSBTAG00000002012	CIAO2A	1046.13	-0.172823	0.199561	-0.866015	0.386482	0.86635
ENSBTAG00000002014	SNX1	981.879	-0.24982	0.215535	-1.15907	0.246428	0.792272
ENSBTAG00000002015	RPS6KA6	0.482023	-1.34106	5.79402	-0.231456	NA	NA
ENSBTAG00000002016		0	NA	NA	NA	NA	NA
ENSBTAG00000002018	EIF5A	4011.69	-0.236528	0.207253	-1.14125	0.253765	0.797199
ENSBTAG00000002019	SERPINB5	0.18794	0.218953	6.18179	0.035419	NA	NA
ENSBTAG00000002020	CREBRF	143.23	0.761724	0.469199	1.62345	0.104492	0.625907
ENSBTAG00000002021	BNIP1	166.647	0.027097	0.298702	0.0907159	0.927718	0.989842
ENSBTAG00000002023	NOS1	0	NA	NA	NA	NA	NA
ENSBTAG00000002024	ASB18	0	NA	NA	NA	NA	NA
ENSBTAG00000002025	AMIGO2	2.90816	1.32305	1.83721	0.720142	NA	NA
ENSBTAG00000002026	RPL5	5882.2	-0.308602	0.211794	-1.45709	0.145092	0.679983
ENSBTAG00000002027	FAM167B	4.90044	2.31624	1.47819	1.56695	NA	NA
ENSBTAG00000002028	FAM69A	76.5488	-0.0495766	0.396939	-0.124897	0.900605	0.985257
ENSBTAG00000002029	IGSF5	0	NA	NA	NA	NA	NA
ENSBTAG00000002030	SPP2	0	NA	NA	NA	NA	NA
ENSBTAG00000002033	UBXN2A	190.124	0.543194	0.351129	1.54699	0.121865	0.646978
ENSBTAG00000002034	MFSD2B	0.62838	-1.10365	4.31314	-0.255881	NA	NA
ENSBTAG00000002035	ARL5C	0	NA	NA	NA	NA	NA
ENSBTAG00000002036	CACNB1	18.7174	-0.631368	0.788087	-0.80114	0.423051	0.880915
ENSBTAG00000002037	ATXN7L1	117.087	-0.145625	0.350972	-0.414919	0.678201	0.942434
ENSBTAG00000002038	RPL14	4270.24	-0.430101	0.241239	-1.78288	0.0746056	0.562566
ENSBTAG00000002039	FRMD8	279.996	-0.241989	0.26837	-0.901697	0.367218	0.856315
ENSBTAG00000002041	SASH3	203.336	-0.565484	0.401541	-1.40828	0.159047	0.700826
ENSBTAG00000002042	RIC8A	418.802	-0.275546	0.272988	-1.00937	0.312797	0.836836
ENSBTAG00000002043		0	NA	NA	NA	NA	NA
ENSBTAG00000002044	SIRT3	54.4655	-0.157583	0.447459	-0.352173	0.724709	0.951107
ENSBTAG00000002045	PSMD13	639.119	-0.230833	0.221406	-1.04258	0.297143	0.8278
ENSBTAG00000002046	COX8B	0.126946	0	6.19317	0	NA	NA
ENSBTAG00000002048	PTPN11	1565.56	0.546723	0.317349	1.72278	0.0849282	0.591966
ENSBTAG00000002049	HADH	726.767	-0.248349	0.22467	-1.10539	0.268989	0.81012
ENSBTAG00000002050	COA7	76.0418	-0.644629	0.397608	-1.62127	0.10496	0.625907
ENSBTAG00000002051		668.258	0.354525	0.257247	1.37815	0.168158	0.710688
ENSBTAG00000002052	PLOD1	560.182	0.257488	0.23506	1.09541	0.273336	0.816979
ENSBTAG00000002055	ZFP28	68.981	0.563147	0.423352	1.33021	0.18345	0.735474
ENSBTAG00000002056	MARS2	191.626	0.210036	0.307924	0.682104	0.495173	0.904369
ENSBTAG00000002058	ASF1A	52.1034	0.235178	0.478454	0.491537	0.623046	0.933537
ENSBTAG00000002059	MCM9	140.462	0.0674535	0.360679	0.187018	0.851646	0.980572
ENSBTAG00000002060	RPL19	4385.8	-0.27678	0.257823	-1.07353	0.283034	0.825234
ENSBTAG00000002062	TRPA1	0	NA	NA	NA	NA	NA
ENSBTAG00000002065	TFAP2C	2.48292	0.511511	2.13208	0.239911	NA	NA
ENSBTAG00000002066	MYL7	0	NA	NA	NA	NA	NA
ENSBTAG00000002068	TAGLN2	6219.87	-0.135025	0.207257	-0.651488	0.514732	0.90761
ENSBTAG00000002069	BOLA	6919.21	0.0688492	0.2851	0.241491	0.809175	0.96948
ENSBTAG00000002070	KLC3	0	NA	NA	NA	NA	NA
ENSBTAG00000002071		0	NA	NA	NA	NA	NA
ENSBTAG00000002072	ERCC2	251.525	0.0226319	0.291692	0.0775886	0.938155	0.991708
ENSBTAG00000002073	RAD17	248.669	-0.39496	0.303674	-1.30061	0.193393	0.741739
ENSBTAG00000002075	MME	0	NA	NA	NA	NA	NA
ENSBTAG00000002076		64.6705	0.388278	0.463851	0.837075	0.40255	0.872612
ENSBTAG00000002078	KDM4A	1117	0.45747	0.277932	1.64598	0.0997683	0.616103
ENSBTAG00000002080	NOV	150.683	0.0378753	0.343143	0.110378	0.91211	0.98756
ENSBTAG00000002081	BMPR1B	0	NA	NA	NA	NA	NA
ENSBTAG00000002082	MARCKS	3015.03	0.148942	0.221417	0.672676	0.501154	0.906449
ENSBTAG00000002083	AUTS2	175.592	0.865298	0.350089	2.47165	0.013449	0.281849
ENSBTAG00000002084	UNC5C	0	NA	NA	NA	NA	NA
ENSBTAG00000002085	IL36G	16.2627	1.27151	0.872812	1.45679	0.145174	0.679983
ENSBTAG00000002086	PRPF4B	944.784	0.28146	0.290612	0.968509	0.33279	0.84845
ENSBTAG00000002087	IL36A	2748.61	0.277632	0.289497	0.959016	0.337551	0.850687
ENSBTAG00000002088	IL36B	39.8596	0.404319	0.595402	0.67907	0.497094	0.904369
ENSBTAG00000002089	FAM217A	0.0982206	-0.322594	6.22577	-0.0518158	NA	NA
ENSBTAG00000002090	CPSF4	94.8643	-0.266716	0.362645	-0.735474	0.462051	0.890348
ENSBTAG00000002092	PI16	0.43347	-0.800286	5.36594	-0.149142	NA	NA
ENSBTAG00000002094	ATP5MF	565.797	-0.455597	0.291009	-1.56558	0.117448	0.641727
ENSBTAG00000002095	MEN1	371.262	0.261471	0.288698	0.90569	0.3651	0.856315
ENSBTAG00000002096	FCGR3A	955.055	0.23765	0.242185	0.981274	0.326457	0.845475
ENSBTAG00000002097	TMC5	0	NA	NA	NA	NA	NA
ENSBTAG00000002098	CDC34	263.962	-0.482113	0.283457	-1.70083	0.0889745	0.600592
ENSBTAG00000002099	SLC14A2	0	NA	NA	NA	NA	NA
ENSBTAG00000002100	GZMM	0.932468	1.11109	3.71897	0.298763	NA	NA
ENSBTAG00000002101	GDE1	1157.29	-0.517368	0.237483	-2.17854	0.0293655	0.410447
ENSBTAG00000002103	PLCG2	612.251	0.354168	0.252247	1.40405	0.160304	0.702772
ENSBTAG00000002104	RHPN1	0.167381	0.621614	6.22055	0.0999292	NA	NA
ENSBTAG00000002105	TEX261	572.488	-0.380147	0.229816	-1.65413	0.0981006	0.612083
ENSBTAG00000002107	FZD1	12.4449	0.975671	0.970455	1.00537	NA	NA
ENSBTAG00000002108	YWHAQ	2084.95	-0.0509955	0.203112	-0.251071	0.801759	0.968256
ENSBTAG00000002110	DMGDH	0	NA	NA	NA	NA	NA
ENSBTAG00000002112	INSIG2	112.978	-0.671827	0.356176	-1.88622	0.0592653	0.53363
ENSBTAG00000002113	ZNF41	122.102	0.511157	0.368919	1.38555	0.165883	0.710196
ENSBTAG00000002115	C13H20orf96	9.60939	0.102942	0.997299	0.103221	NA	NA
ENSBTAG00000002116	ZCCHC3	92.469	0.246013	0.390743	0.629603	0.528954	0.910786
ENSBTAG00000002117	KIF18A	54.2158	0.399695	0.449411	0.889375	0.373801	0.858338
ENSBTAG00000002121	CDK2AP2	420.256	-0.383432	0.280464	-1.36713	0.171584	0.717023
ENSBTAG00000002122	PHETA1	1.38021	2.09868	3.20218	0.655389	NA	NA
ENSBTAG00000002123	MYO3A	0	NA	NA	NA	NA	NA
ENSBTAG00000002125	GNAL	34.4353	-0.496706	0.630698	-0.787549	0.430961	0.881335
ENSBTAG00000002126	PFKFB2	28.3578	-0.622767	0.664817	-0.93675	0.348887	0.853275
ENSBTAG00000002127	TCP11L2	29.859	-0.17756	0.636069	-0.279153	0.780128	0.961646
ENSBTAG00000002128	MPPE1	126.045	0.128195	0.413728	0.309853	0.756672	0.956382
ENSBTAG00000003326	NAIP	2180.17	2.02956	0.276023	7.35287	1.94e-13	5.11e-10
ENSBTAG00000002130	SMPD4	424.743	0.541745	0.326638	1.65855	0.0972069	0.610241
ENSBTAG00000002132	DRD3	0	NA	NA	NA	NA	NA
ENSBTAG00000002134	INSYN2B	0	NA	NA	NA	NA	NA
ENSBTAG00000002135	CD69	278.008	-0.23009	0.300174	-0.766521	0.443367	0.885724
ENSBTAG00000002136	FCHO1	32.7876	0.410079	0.573159	0.715472	0.474318	0.896712
ENSBTAG00000002137	SUGT1	345.87	-0.16089	0.263078	-0.611566	0.540825	0.914562
ENSBTAG00000002138	PADI1	0.0482645	0	6.22735	0	NA	NA
ENSBTAG00000002139	MIXL1	0.0776591	0	6.22498	0	NA	NA
ENSBTAG00000002140	IL3	0	NA	NA	NA	NA	NA
ENSBTAG00000002143	DTWD2	14.8433	0.838021	0.834891	1.00375	NA	NA
ENSBTAG00000002144	ADRB2	62.9536	0.225362	0.507459	0.444099	0.656971	0.938955
ENSBTAG00000002145	MMP17	6.27855	-0.465127	1.39701	-0.332945	NA	NA
ENSBTAG00000002147	PPP4R2	477.705	0.165454	0.280594	0.589658	0.55542	0.919308
ENSBTAG00000002148	RAB3D	218.833	0.393427	0.330002	1.1922	0.233184	0.780393
ENSBTAG00000002150	IL17A	0.295881	2.58379	6.19051	0.41738	NA	NA
ENSBTAG00000002151	ASB15	0	NA	NA	NA	NA	NA
ENSBTAG00000002154	GPR141	6.7133	0.486954	1.63078	0.298602	NA	NA
ENSBTAG00000002157	LMOD2	0	NA	NA	NA	NA	NA
ENSBTAG00000002158		0.446819	0.0542428	6.01794	0.00901352	NA	NA
ENSBTAG00000002163	PTGER2	159.896	0.618713	0.349624	1.76965	0.0767849	0.568705
ENSBTAG00000002164	AXDND1	0.844911	-3.55335	3.56941	-0.995502	NA	NA
ENSBTAG00000002166	CRISP2	0.411247	0.581691	6.2159	0.0935811	NA	NA
ENSBTAG00000002167	NPHS2	0	NA	NA	NA	NA	NA
ENSBTAG00000002169		0.0980752	-0.322197	6.22577	-0.0517521	NA	NA
ENSBTAG00000002170	NOVA1	0	NA	NA	NA	NA	NA
ENSBTAG00000002171	FAM135A	138.546	-0.0477005	0.415292	-0.11486	0.908556	0.986486
ENSBTAG00000002174	RERG	0.942138	2.42921	3.80364	0.638653	NA	NA
ENSBTAG00000002175	SRPK2	163.383	0.132351	0.333338	0.397047	0.691333	0.943261
ENSBTAG00000002176	NSMCE1	252.018	-0.547083	0.293934	-1.86125	0.0627096	0.541858
ENSBTAG00000002177	PIKFYVE	1178	0.418104	0.730056	0.572701	0.566847	0.923186
ENSBTAG00000002178	PPL	16.4947	-0.161722	0.781436	-0.206955	0.836045	0.977508
ENSBTAG00000002179	C10H15orf41	112.633	-0.327772	0.387656	-0.845523	0.397819	0.87085
ENSBTAG00000002180		0	NA	NA	NA	NA	NA
ENSBTAG00000002181	KHDRBS3	11.3289	0.301136	1.01696	0.296114	NA	NA
ENSBTAG00000002182	COX17	463.631	-0.161538	0.357518	-0.45183	0.651391	0.938246
ENSBTAG00000002184	FNDC5	0.895373	0	4.56354	0	NA	NA
ENSBTAG00000002185	RNF7	125.813	-0.462773	0.343705	-1.34643	0.178165	0.72477
ENSBTAG00000002186	NDN	1.68561	-2.1393	2.76556	-0.773549	NA	NA
ENSBTAG00000002187	SERINC3	1741.73	0.0861469	0.221972	0.388099	0.697943	0.944109
ENSBTAG00000002188	C16orf89	0	NA	NA	NA	NA	NA
ENSBTAG00000002189	ALG1	133.624	0.173965	0.31909	0.545192	0.585622	0.926919
ENSBTAG00000002190	DOCK8	1290.89	0.211321	0.282707	0.747494	0.454766	0.886431
ENSBTAG00000002191	RRP12	772.349	0.157458	0.261361	0.602451	0.546874	0.915107
ENSBTAG00000002192	VXN	0.379934	2.65727	6.16467	0.431048	NA	NA
ENSBTAG00000002194	MYZAP	0	NA	NA	NA	NA	NA
ENSBTAG00000002196	ELOC	716.127	-0.0740068	0.209583	-0.353114	0.724003	0.950881
ENSBTAG00000002199	CORIN	0	NA	NA	NA	NA	NA
ENSBTAG00000002201	NFXL1	92.7373	0.122712	0.381187	0.32192	0.747513	0.954084
ENSBTAG00000002202	CRAMP1	111.317	1.01491	0.381796	2.65826	0.00785459	0.212554
ENSBTAG00000002203	NDUFS2	1060.37	-0.195095	0.219237	-0.889881	0.37353	0.858338
ENSBTAG00000002204		0.228126	2.31309	6.21516	0.372169	NA	NA
ENSBTAG00000002205	CNGA1	0	NA	NA	NA	NA	NA
ENSBTAG00000002206	ZC3H12B	0	NA	NA	NA	NA	NA
ENSBTAG00000002209	JPT2	873.795	-0.139581	0.235007	-0.593944	0.55255	0.917478
ENSBTAG00000002210	LAS1L	646.007	0.00012	0.226988	0.000527	0.99958	0.999825
ENSBTAG00000002211	MAPK8IP3	130.104	0.268516	0.368308	0.729055	0.465968	0.892449
ENSBTAG00000002214	TAT	0	NA	NA	NA	NA	NA
ENSBTAG00000002215	GFPT2	71.0566	-1.04922	0.842788	-1.24493	0.213156	0.760486
ENSBTAG00000002216	MYOD1	0	NA	NA	NA	NA	NA
ENSBTAG00000002219	ATAD3A	288.3	0.0347677	0.326686	0.106426	0.915245	0.988077
ENSBTAG00000002220	SPTLC1	1019.67	0.155342	0.222512	0.698131	0.485095	0.901959
ENSBTAG00000002223	POP4	352.268	-0.357879	0.267081	-1.33997	0.180256	0.728185
ENSBTAG00000002224	UHRF1	401.554	0.0714611	0.29727	0.240391	0.810027	0.96948
ENSBTAG00000002226	FBXO31	22.0859	0.259804	0.694771	0.373941	0.708448	0.946442
ENSBTAG00000002227	LRIG3	0	NA	NA	NA	NA	NA
ENSBTAG00000002231	SLC9C2	0	NA	NA	NA	NA	NA
ENSBTAG00000002232	TRPC1	17.576	0.293839	0.811185	0.362235	0.717177	0.948952
ENSBTAG00000002233	CPNE2	109.748	-0.123875	0.367686	-0.336905	0.736188	0.952424
ENSBTAG00000002236	TRPC4AP	1209.51	0.0700353	0.199238	0.351516	0.725201	0.95116
ENSBTAG00000002238	ARL2	256.378	0.0575099	0.31329	0.183567	0.854353	0.980572
ENSBTAG00000002240	GPR18	7.22059	-0.603129	1.27147	-0.474357	NA	NA
ENSBTAG00000002242	FAM192A	482.421	0.0217755	0.232827	0.0935264	0.925485	0.989384
ENSBTAG00000002243	SNX15	122.14	-0.074689	0.334731	-0.223131	0.823433	0.974526
ENSBTAG00000002245		0	NA	NA	NA	NA	NA
ENSBTAG00000002247		0	NA	NA	NA	NA	NA
ENSBTAG00000002248	SAC3D1	7.68591	0.213383	1.25943	0.169428	NA	NA
ENSBTAG00000002249	NAALADL1	0.0635134	-0.30536	6.2238	-0.0490632	NA	NA
ENSBTAG00000002251		1.46265	1.5607	2.7096	0.575988	NA	NA
ENSBTAG00000002252	CHRNA2	0	NA	NA	NA	NA	NA
ENSBTAG00000002253	FKBP6	0	NA	NA	NA	NA	NA
ENSBTAG00000002255	BHMT	0	NA	NA	NA	NA	NA
ENSBTAG00000002256	YEATS4	212.773	0.181838	0.28743	0.632634	0.526973	0.910786
ENSBTAG00000002257	KLK11	0	NA	NA	NA	NA	NA
ENSBTAG00000002258	APOA1	0	NA	NA	NA	NA	NA
ENSBTAG00000002259		2.99091	-1.55364	2.32056	-0.669511	NA	NA
ENSBTAG00000002260	NCAPD3	288.046	-0.15537	0.252104	-0.616292	0.537702	0.913285
ENSBTAG00000002261	LBX1	0.150779	1.43104	6.22313	0.229955	NA	NA
ENSBTAG00000002266	NPL	466.76	0.087136	0.265194	0.328575	0.742477	0.953764
ENSBTAG00000002267	ANKRD40	446.18	-0.299415	0.344524	-0.869069	0.384809	0.86617
ENSBTAG00000002271	CDADC1	160.981	-0.249855	0.437459	-0.571149	0.567898	0.923241
ENSBTAG00000002272	KCTD18	54.2197	0.0874542	0.50544	0.173026	0.862631	0.981168
ENSBTAG00000002273		0.247873	0.544479	6.21596	0.0875936	NA	NA
ENSBTAG00000002275	PTP4A1	553.837	0.066067	0.265944	0.248424	0.803806	0.968758
ENSBTAG00000002277	MLLT1	173.318	0.181359	0.305419	0.593804	0.552643	0.917478
ENSBTAG00000002278	FBN1	3.08851	1.97387	1.7803	1.10873	NA	NA
ENSBTAG00000002279	LUC7L3	711.665	-0.126079	0.223293	-0.564637	0.572321	0.923651
ENSBTAG00000002280	KIF5B	2720.96	0.557747	0.303555	1.83738	0.0661534	0.549646
ENSBTAG00000002281	ZNF354C	1.1481	0.365979	2.95441	0.123875	NA	NA
ENSBTAG00000002282	EIF1	10255.2	-0.125969	0.250703	-0.502463	0.615342	0.932475
ENSBTAG00000002283	FZD7	12.7991	0.558953	0.864422	0.646621	NA	NA
ENSBTAG00000002284		0.407857	1.31659	6.14722	0.214177	NA	NA
ENSBTAG00000002286	DNAJC18	510.674	-0.30403	0.269357	-1.12873	0.259013	0.800315
ENSBTAG00000002287	CHD9	789.792	0.807877	0.403092	2.0042	0.0450486	0.490538
ENSBTAG00000002288	NT5DC4	0	NA	NA	NA	NA	NA
ENSBTAG00000002289	NLRP14	0	NA	NA	NA	NA	NA
ENSBTAG00000002290		0.0482556	0	6.22734	0	NA	NA
ENSBTAG00000002291	ZBTB41	79.0947	0.79237	0.640451	1.2372	0.216011	0.763176
ENSBTAG00000002292	SMARCA1	26.2345	0.648784	0.706152	0.918759	0.358222	0.855095
ENSBTAG00000002293	ARL5A	194.743	0.0311281	0.35418	0.0878879	0.929966	0.990518
ENSBTAG00000002294	SIM1	0	NA	NA	NA	NA	NA
ENSBTAG00000002295	ATF2	314.405	0.283182	0.340728	0.831109	0.405912	0.87314
ENSBTAG00000002296	TMEM173	256.916	-0.219529	0.33886	-0.647845	0.517085	0.908049
ENSBTAG00000002297	CACNB4	0.0606582	0	6.22697	0	NA	NA
ENSBTAG00000002298	CKAP2L	229.4	-0.227181	0.284297	-0.799098	0.424234	0.881082
ENSBTAG00000002299	SEL1L3	0.980732	-1.48291	3.26596	-0.454051	NA	NA
ENSBTAG00000002300	DCT	0	NA	NA	NA	NA	NA
ENSBTAG00000002302	CD59	13.7225	-0.211978	0.930712	-0.227759	NA	NA
ENSBTAG00000002303	GLG1	920.5	0.567949	0.367502	1.54543	0.122242	0.646978
ENSBTAG00000002305	PCSK4	2.16411	0.1527	2.04854	0.0745412	NA	NA
ENSBTAG00000002306	UTP11	443.684	-0.239402	0.236859	-1.01074	0.312142	0.835915
ENSBTAG00000002309	CSPG5	1.40396	-0.473144	2.84023	-0.166587	NA	NA
ENSBTAG00000002311	REEP6	3.71339	0.721424	1.8519	0.389558	NA	NA
ENSBTAG00000002313	ITPR2	359.954	0.588111	0.374139	1.57191	0.115972	0.640841
ENSBTAG00000002315	RNF34	73.7608	-0.595153	0.454675	-1.30896	0.190547	0.738988
ENSBTAG00000002316	NIPA1	54.6533	0.585965	0.680732	0.860787	0.389355	0.868617
ENSBTAG00000002317	PTN	0	NA	NA	NA	NA	NA
ENSBTAG00000002319	HMCN2	0	NA	NA	NA	NA	NA
ENSBTAG00000002321	AMT	128.662	-0.351823	0.392807	-0.895666	0.370431	0.857643
ENSBTAG00000002323	USP28	288.256	-0.476335	0.303321	-1.5704	0.116323	0.641727
ENSBTAG00000002326	LGALS3	39306.2	-0.281505	0.221919	-1.2685	0.204619	0.752198
ENSBTAG00000002327	TMEM208	385.354	-0.233408	0.262407	-0.889486	0.373742	0.858338
ENSBTAG00000002328	KDM2B	179.482	-0.401243	0.359379	-1.11649	0.264212	0.805675
ENSBTAG00000002329	ASAP2	29.6267	0.652552	0.635629	1.02662	0.304598	0.831144
ENSBTAG00000002330		0	NA	NA	NA	NA	NA
ENSBTAG00000002331	DLGAP5	165.783	-0.140687	0.306348	-0.459239	0.646063	0.938026
ENSBTAG00000002332	LSM5	77.9315	-0.556592	0.384155	-1.44887	0.147373	0.682928
ENSBTAG00000002333	HOPX	25.4263	0.051236	0.625305	0.0819376	0.934696	0.991408
ENSBTAG00000002335	HAND1	0.372723	0.0142573	6.1747	0.00230898	NA	NA
ENSBTAG00000002336	RCOR1	91.2321	0.51958	0.498948	1.04135	0.297713	0.828406
ENSBTAG00000002340	STEAP4	2.54862	2.28711	6.07512	0.376472	NA	NA
ENSBTAG00000002341	ETS1	89.6113	0.241669	0.531618	0.454592	0.649402	0.938026
ENSBTAG00000002344	ORAI3	465.032	-0.235004	0.239747	-0.980216	0.32698	0.845475
ENSBTAG00000002345	SETD1A	321.019	0.462582	0.250745	1.84483	0.065062	0.545716
ENSBTAG00000002346	HSD3B7	1425.28	0.319908	0.279318	1.14532	0.252077	0.796065
ENSBTAG00000002347	MAST3	489.973	0.455792	0.333852	1.36525	0.172174	0.717341
ENSBTAG00000002348	SLC4A4	40.4627	0.985675	0.713415	1.38163	0.167085	0.710688
ENSBTAG00000002349	STX1B	12.2217	0.349401	0.979512	0.35671	NA	NA
ENSBTAG00000002350	PIK3R2	143.506	0.00683369	0.324042	0.0210889	0.983175	0.999825
ENSBTAG00000002352	GGA2	884.536	-0.396429	0.205629	-1.92788	0.0538697	0.523391
ENSBTAG00000002354		0	NA	NA	NA	NA	NA
ENSBTAG00000002355		0	NA	NA	NA	NA	NA
ENSBTAG00000002356	RBM47	220.697	0.694149	0.32718	2.12161	0.0338704	0.439314
ENSBTAG00000002357	TICAM2	310.122	0.326825	0.264327	1.23644	0.216295	0.763692
ENSBTAG00000002361	TMCC2	1.11954	1.5082	3.18562	0.473439	NA	NA
ENSBTAG00000002362	APOLD1	122.918	-0.0276818	0.327077	-0.0846338	0.932553	0.991384
ENSBTAG00000004680	SLC13A5	777.459	1.96415	0.459831	4.27146	1.94e-05	0.00249421
ENSBTAG00000002367	HCFC1R1	87.15	-0.0604004	0.445115	-0.135696	0.892062	0.985257
ENSBTAG00000002368	TULP2	3.60228	-1.18279	1.8632	-0.634817	NA	NA
ENSBTAG00000002369	TMEM217	0.253847	-0.285395	6.21631	-0.0459107	NA	NA
ENSBTAG00000002370	ZNF792	44.3253	-0.24826	0.501107	-0.495424	0.620301	0.933537
ENSBTAG00000002374	ARMC5	34.8446	1.05472	0.679838	1.55143	0.120798	0.646978
ENSBTAG00000002376	PPIL1	463.532	-0.355885	0.229152	-1.55306	0.12041	0.646978
ENSBTAG00000002377	PSMB2	1572.65	-0.219789	0.24898	-0.882758	0.377367	0.859212
ENSBTAG00000002378	NUCB1	1963.48	0.0544887	0.213348	0.255398	0.798416	0.967623
ENSBTAG00000002380		0	NA	NA	NA	NA	NA
ENSBTAG00000002381	ZDHHC5	504.202	0.318335	0.261203	1.21873	0.222948	0.768059
ENSBTAG00000002382	DDX10	226.349	-0.0801654	0.271299	-0.295487	0.767622	0.960001
ENSBTAG00000002385	SLC35E4	16.8538	-0.660457	0.847475	-0.779323	0.43579	0.883488
ENSBTAG00000002389	MED19	148.336	0.151336	0.364242	0.415482	0.677789	0.942434
ENSBTAG00000002390	CCDC184	0.250587	0.530614	6.18085	0.0858481	NA	NA
ENSBTAG00000002391	TGFB1I1	67.1994	0.179625	0.513334	0.349919	0.7264	0.951547
ENSBTAG00000002392		13.2712	3.14403	1.25267	2.50985	NA	NA
ENSBTAG00000002393	C23H6orf89	295.964	-0.0904404	0.291223	-0.310554	0.75614	0.956382
ENSBTAG00000002394	TMEM44	33.7409	-0.150106	0.574612	-0.26123	0.793915	0.966479
ENSBTAG00000002395	HPS3	322.962	-0.180881	0.316114	-0.572201	0.567186	0.923186
ENSBTAG00000002398	ZNF567	33.222	-0.178726	0.604682	-0.29557	0.767558	0.960001
ENSBTAG00000002401	NPFF	0	NA	NA	NA	NA	NA
ENSBTAG00000002402	IGF2R	2228.14	0.421382	0.256404	1.64343	0.100295	0.617361
ENSBTAG00000002404	TMX2	630.312	-0.224547	0.228428	-0.98301	0.325602	0.845143
ENSBTAG00000002407	TDRD5	0	NA	NA	NA	NA	NA
ENSBTAG00000002408	FHAD1	1.20616	-1.94517	2.89791	-0.671231	NA	NA
ENSBTAG00000002411	CTNND1	1643.13	0.443539	0.196752	2.2543	0.0241771	0.382164
ENSBTAG00000002412	CYB5B	860.908	0.0244624	0.203254	0.120354	0.904203	0.985257
ENSBTAG00000002413	MCAT	106.84	-0.0354824	0.389971	-0.0909872	0.927503	0.989831
ENSBTAG00000002414	KCNJ10	0.360846	0.981718	6.16994	0.159113	NA	NA
ENSBTAG00000002415	TSPAN3	798.886	-0.120233	0.223314	-0.538403	0.590299	0.928498
ENSBTAG00000002416		323.31	1.26442	0.389738	3.24428	0.00117749	0.0623183
ENSBTAG00000002417	RAB30	38.7932	-0.131653	0.572439	-0.229987	0.818102	0.971173
ENSBTAG00000002418	TICRR	167.272	-0.111657	0.35347	-0.315888	0.752087	0.955445
ENSBTAG00000002419	PIGM	265.339	0.181412	0.295156	0.614631	0.538798	0.914069
ENSBTAG00000002422	BCL9	18.6277	0.327096	0.749017	0.436701	0.662328	0.940105
ENSBTAG00000002423	PSMD12	1440.74	-0.214527	0.203416	-1.05462	0.291598	0.827245
ENSBTAG00000002425	SCN9A	47.1965	0.194422	0.625322	0.310915	0.755866	0.956382
ENSBTAG00000002427		0	NA	NA	NA	NA	NA
ENSBTAG00000002428	PPA2	120.517	-0.832372	0.349103	-2.38431	0.0171111	0.321237
ENSBTAG00000002430	COL17A1	0.433124	2.96564	6.04985	0.490201	NA	NA
ENSBTAG00000002431	TRIM24	206.728	0.0593781	0.304153	0.195224	0.845217	0.980572
ENSBTAG00000002432	ABHD13	715.652	0.45289	0.284439	1.59222	0.111335	0.636825
ENSBTAG00000002434	WDR18	119.172	0.429125	0.332793	1.28946	0.197237	0.747561
ENSBTAG00000002435	PTPRE	1533.01	0.262076	0.195144	1.34299	0.179276	0.726766
ENSBTAG00000002440	KIF7	0.806816	0.996667	3.42138	0.291306	NA	NA
ENSBTAG00000002441	PPY	0	NA	NA	NA	NA	NA
ENSBTAG00000002444	MKI67	2192.49	0.536018	0.326334	1.64254	0.100477	0.618123
ENSBTAG00000002445	ZNF783	9.61505	2.08312	1.29418	1.6096	NA	NA
ENSBTAG00000002446		0	NA	NA	NA	NA	NA
ENSBTAG00000002447	C7H19orf44	2.31288	-0.440294	2.02548	-0.217378	NA	NA
ENSBTAG00000002448	SNTG1	0	NA	NA	NA	NA	NA
ENSBTAG00000002450		30.1271	0.169276	0.624422	0.271093	0.78632	0.963976
ENSBTAG00000002451	TTC39A	3.97235	-2.65422	1.71689	-1.54594	NA	NA
ENSBTAG00000002452	ASCC2	476.722	-0.0763461	0.248291	-0.307486	0.758473	0.957141
ENSBTAG00000002454	ALG2	154.258	-0.0505479	0.303248	-0.166688	0.867615	0.981168
ENSBTAG00000002455	KLHL8	1390.79	0.55845	0.217233	2.57074	0.0101482	0.24402
ENSBTAG00000002457	SEC61B	1266.88	-0.378345	0.272103	-1.39045	0.164392	0.707218
ENSBTAG00000002458	NUP155	429.726	0.0737053	0.263064	0.28018	0.779339	0.961575
ENSBTAG00000002460	ACTL6A	216.786	-0.240033	0.275747	-0.870483	0.384037	0.865642
ENSBTAG00000002462	MRPL47	220.11	-0.149152	0.268818	-0.554842	0.579002	0.92605
ENSBTAG00000002463	NDUFB5	568.513	-0.234696	0.238368	-0.984595	0.324823	0.845143
ENSBTAG00000002464	PLCH2	0.0743435	1.44818	6.22365	0.232689	NA	NA
ENSBTAG00000002467	FAM173A	37.1201	-0.179145	0.626972	-0.285731	0.775084	0.961008
ENSBTAG00000002468	RPS28	2230.72	0.075098	0.336794	0.222979	0.823552	0.974526
ENSBTAG00000002469	KANK3	0.0482629	0	6.22735	0	NA	NA
ENSBTAG00000002470	CCDC78	2.54097	0.913569	1.93555	0.471996	NA	NA
ENSBTAG00000002471	CHL1	0	NA	NA	NA	NA	NA
ENSBTAG00000002472	CASP9	222.506	-0.172997	0.332579	-0.52017	0.602945	0.931699
ENSBTAG00000002473	ANGPTL4	821.615	0.139088	0.279971	0.496795	0.619334	0.933091
ENSBTAG00000002474	MAD1L1	94.4951	-0.0670411	0.41666	-0.160901	0.872171	0.981168
ENSBTAG00000002475	RAB11B	397.196	0.39629	0.302648	1.30941	0.190397	0.738988
ENSBTAG00000002476	DNAJC16	576.922	0.068224	0.301679	0.226148	0.821087	0.972743
ENSBTAG00000002477	MRM2	76.2445	-0.644628	0.394095	-1.63572	0.101898	0.621419
ENSBTAG00000002478	AGMAT	471.354	0.284518	0.345387	0.823766	0.410072	0.874799
ENSBTAG00000002479	PANK4	176.125	-0.257645	0.311097	-0.828182	0.407567	0.874277
ENSBTAG00000002480	NUDT1	28.9521	-0.263411	0.605419	-0.435089	0.663498	0.94038
ENSBTAG00000002481	HAGHL	41.3482	-0.331657	0.600826	-0.552001	0.580948	0.92605
ENSBTAG00000002483	HES5	0	NA	NA	NA	NA	NA
ENSBTAG00000002484	CIAO3	218.302	-0.0403208	0.304462	-0.132433	0.894642	0.985257
ENSBTAG00000002485	TNS1	1699.04	0.58782	0.256693	2.28997	0.022023	0.364315
ENSBTAG00000002487	UBE3A	754.588	-0.0599564	0.227473	-0.263575	0.792107	0.965588
ENSBTAG00000002488	LDHC	0.916224	0.489106	3.22979	0.151436	NA	NA
ENSBTAG00000002489		0	NA	NA	NA	NA	NA
ENSBTAG00000002490	CHPT1	1225.69	-0.257659	0.202943	-1.26961	0.204222	0.751533
ENSBTAG00000002492	SYCP3	7.35085	-1.51802	1.50314	-1.0099	NA	NA
ENSBTAG00000002493	VPS35	3251.04	-0.109978	0.213529	-0.515048	0.60652	0.931699
ENSBTAG00000002495	BRD4	963.493	0.744147	0.230101	3.234	0.00122071	0.0639627
ENSBTAG00000002497	ELOVL2	0.0394597	0	6.2213	0	NA	NA
ENSBTAG00000002498		0	NA	NA	NA	NA	NA
ENSBTAG00000002500	FBXL15	25.761	0.608419	0.781946	0.778084	0.43652	0.884109
ENSBTAG00000002501	CUEDC2	263.376	-0.165135	0.313933	-0.526019	0.598875	0.931631
ENSBTAG00000002503	BSCL2	308.753	-0.127999	0.244663	-0.523164	0.60086	0.931699
ENSBTAG00000002504	IREB2	547.269	0.341191	0.306939	1.11159	0.266313	0.807139
ENSBTAG00000002505	GPR3	0.334013	-1.87814	6.17635	-0.304086	NA	NA
ENSBTAG00000002507	ATP5F1A	8456.04	-0.246873	0.208905	-1.18175	0.237305	0.783689
ENSBTAG00000002508	GNG3	1.76555	2.36367	2.52089	0.937634	NA	NA
ENSBTAG00000002510	HNRNPUL2	1564.21	0.0720396	0.19261	0.374018	0.708391	0.946442
ENSBTAG00000002512	HAUS1	136.017	0.300192	0.359814	0.834297	0.404114	0.872789
ENSBTAG00000002515		1.42524	2.00982	2.50197	0.803296	NA	NA
ENSBTAG00000002516	CCDC130	102.533	0.132637	0.355741	0.372848	0.709261	0.946442
ENSBTAG00000002518	NKX6-1	0.0779493	0	6.22498	0	NA	NA
ENSBTAG00000002520	CELF1	250.204	0.786312	0.300837	2.61375	0.00895547	0.229485
ENSBTAG00000002522	SYT5	14.6687	-1.35454	0.833764	-1.6246	NA	NA
ENSBTAG00000002524	MRI1	130.116	0.293175	0.435129	0.673766	0.50046	0.906111
ENSBTAG00000002525	C7H19orf53	242.195	-0.458177	0.287114	-1.5958	0.110533	0.636825
ENSBTAG00000002526	BDH2	413.853	-0.411464	0.245704	-1.67463	0.0940064	0.606191
ENSBTAG00000002527	ZSWIM4	181.056	1.08205	0.362603	2.98411	0.00284407	0.110124
ENSBTAG00000002528	EIF3A	3238.97	0.21823	0.236836	0.92144	0.356821	0.854488
ENSBTAG00000002531	ARHGAP10	1253.87	0.148503	0.220452	0.673628	0.500548	0.906114
ENSBTAG00000002534	EEF1E1	347.041	-0.346229	0.260341	-1.32991	0.183549	0.735593
ENSBTAG00000002539	TRIOBP	102.842	0.16735	0.424428	0.394295	0.693363	0.943261
ENSBTAG00000002542	KRCC1	875.135	-0.0894382	0.210637	-0.424608	0.671123	0.941281
ENSBTAG00000002545		0	NA	NA	NA	NA	NA
ENSBTAG00000002549	PTMA	3984.73	0.0966158	0.227628	0.424447	0.67124	0.941281
ENSBTAG00000002550		1.34195	-1.69414	2.76093	-0.613613	NA	NA
ENSBTAG00000002551	KCNJ8	0	NA	NA	NA	NA	NA
ENSBTAG00000002554	TCAF1	398.399	0.073195	0.273735	0.267394	0.789166	0.964891
ENSBTAG00000002555	PDZK1IP1	0.381974	1.9212	6.16254	0.311754	NA	NA
ENSBTAG00000002557	MRPL19	250.91	-0.469282	0.304455	-1.54138	0.123224	0.646978
ENSBTAG00000002559	MIOX	0	NA	NA	NA	NA	NA
ENSBTAG00000002561	CCDC120	41.9488	-0.110631	0.551535	-0.200587	0.841022	0.979061
ENSBTAG00000002562	PRAF2	150.282	0.0491246	0.337156	0.145703	0.884156	0.984075
ENSBTAG00000002563	WDR45	108.435	-0.321747	0.343731	-0.936044	0.349251	0.853275
ENSBTAG00000002564	DLG4	30.0662	0.230914	0.694246	0.332611	0.739428	0.95258
ENSBTAG00000002565		0	NA	NA	NA	NA	NA
ENSBTAG00000002566	PGPEP1	989.04	-0.0319889	0.216188	-0.147968	0.882368	0.984067
ENSBTAG00000002568	GPKOW	245.295	-0.245219	0.272671	-0.899322	0.368481	0.856315
ENSBTAG00000002570	PPP1R21	117.191	-0.243599	0.369149	-0.659892	0.509323	0.90732
ENSBTAG00000002571	PDCD2L	58.6397	-0.057615	0.469313	-0.122765	0.902294	0.985257
ENSBTAG00000002573	UBA2	920.411	0.200041	0.234326	0.853687	0.393278	0.869228
ENSBTAG00000002574	MYOZ2	0	NA	NA	NA	NA	NA
ENSBTAG00000002575	SSU72	292.536	-0.497351	0.263471	-1.88769	0.0590674	0.53363
ENSBTAG00000002576	GLDN	25.0353	0.990175	0.805776	1.22885	0.219129	0.765015
ENSBTAG00000002578	ZMYND11	769.018	0.118435	0.239401	0.494715	0.620801	0.933537
ENSBTAG00000002579	FBL	682.89	0.00755	0.273331	0.0276222	0.977963	0.999825
ENSBTAG00000002580	MYH14	117.336	0.0176722	0.382014	0.0462606	0.963103	0.998474
ENSBTAG00000002581	BOLA-DYA	0.0780973	0	6.22498	0	NA	NA
ENSBTAG00000002582	LYG2	0.505386	1.37485	5.7941	0.237285	NA	NA
ENSBTAG00000002583	DNALI1	0.340783	2.29398	6.20004	0.369995	NA	NA
ENSBTAG00000002585	SLC16A2	0.30905	2.29479	6.17619	0.371555	NA	NA
ENSBTAG00000002586	TCF12	737.809	0.203034	0.256674	0.791022	0.428931	0.88123
ENSBTAG00000002590	EXOSC10	1069.93	0.0806867	0.2096	0.384957	0.70027	0.944109
ENSBTAG00000002591	GLTP	239.342	-0.20525	0.270029	-0.760102	0.447193	0.885761
ENSBTAG00000002593	GDAP1L1	0	NA	NA	NA	NA	NA
ENSBTAG00000002594	ZNF436	62.7701	0.279739	0.523	0.534874	0.592737	0.93029
ENSBTAG00000002595	ABCB5	0	NA	NA	NA	NA	NA
ENSBTAG00000002596	VSTM1	1412.01	-0.444502	0.199608	-2.22688	0.0259553	0.395008
ENSBTAG00000002599	MGARP	0.958257	0.250495	3.3067	0.0757538	NA	NA
ENSBTAG00000002600	EFCAB7	30.1905	-0.965655	0.619927	-1.55769	0.119307	0.645151
ENSBTAG00000002603	PRPF39	409.19	0.0644159	0.261086	0.246723	0.805122	0.968983
ENSBTAG00000002604	SP8	0	NA	NA	NA	NA	NA
ENSBTAG00000002605		0.263063	2.30384	6.21433	0.370731	NA	NA
ENSBTAG00000002606	LGR4	0.656215	-2.74388	5.11486	-0.536453	NA	NA
ENSBTAG00000002608	2019-09-02	1840.89	0.0839141	0.206038	0.407275	0.683806	0.942789
ENSBTAG00000002609	TMIGD1	0	NA	NA	NA	NA	NA
ENSBTAG00000002610	FKBP3	388.453	-0.406502	0.257378	-1.5794	0.114244	0.639691
ENSBTAG00000002612		31.9729	-0.308382	0.612158	-0.503763	0.614428	0.931947
ENSBTAG00000002613	MIS18BP1	85.7901	0.0116776	0.402619	0.029004	0.976861	0.999825
ENSBTAG00000002614	RUFY2	52.3835	-0.0231778	0.529504	-0.0437727	0.965086	0.998609
ENSBTAG00000002615	LONRF3	470.664	0.658548	0.299225	2.20085	0.0277467	0.40413
ENSBTAG00000002616		0.403302	-0.683725	5.5655	-0.122851	NA	NA
ENSBTAG00000002620	DNA2	64.3327	0.061154	0.483551	0.126469	0.899361	0.985257
ENSBTAG00000002623	SAMSN1	3966.93	-0.0262185	0.211219	-0.12413	0.901213	0.985257
ENSBTAG00000002624	PSTPIP2	1273.63	0.105437	0.203259	0.518732	0.603948	0.931699
ENSBTAG00000002625	MAP3K7	549.768	-0.0368572	0.253546	-0.145367	0.884421	0.984075
ENSBTAG00000002626	ARHGAP6	145.548	0.0715066	0.344843	0.20736	0.835729	0.977508
ENSBTAG00000002627	ZRANB2	262.26	0.103611	0.287015	0.360996	0.718103	0.948952
ENSBTAG00000002628	SLC44A2	211.897	0.170057	0.27547	0.617335	0.537014	0.913285
ENSBTAG00000002629	TEX45	0	NA	NA	NA	NA	NA
ENSBTAG00000002630	MRTFA	164.516	0.439422	0.368301	1.1931	0.232828	0.779944
ENSBTAG00000002631	SCNN1A	0.679582	-2.70753	5.06737	-0.534307	NA	NA
ENSBTAG00000002632	CSN2	0.0876446	0	6.20387	0	NA	NA
ENSBTAG00000002633	2019-09-09	1447.4	-0.0612183	0.206272	-0.296784	0.766631	0.959864
ENSBTAG00000002634	TMEM115	772.346	0.0614972	0.247863	0.24811	0.80405	0.968797
ENSBTAG00000002635	PGLYRP1	0	NA	NA	NA	NA	NA
ENSBTAG00000002639	ZDHHC7	365.218	0.130022	0.275281	0.472326	0.636694	0.935521
ENSBTAG00000002640	KALRN	1.77967	-1.3864	2.33843	-0.592878	NA	NA
ENSBTAG00000002641		9.84103	0.74446	1.03829	0.717007	NA	NA
ENSBTAG00000002642	SLC17A2	0	NA	NA	NA	NA	NA
ENSBTAG00000002643	VPS52	354.778	0.185226	0.240624	0.769775	0.441433	0.885382
ENSBTAG00000002644	KCNQ4	0.150963	1.43039	6.22312	0.229851	NA	NA
ENSBTAG00000002645	SH3BP5L	81.378	-0.30297	0.426938	-0.709634	0.477931	0.898691
ENSBTAG00000002646	DYNC1I2	1109.75	-0.190801	0.205377	-0.929028	0.352875	0.853275
ENSBTAG00000002647	RGS10	1000.96	-0.587196	0.231591	-2.53548	0.0112292	0.256989
ENSBTAG00000002648	RPS18	4853.49	-0.359743	0.259266	-1.38754	0.165276	0.708749
ENSBTAG00000002650	ZPR1	554.226	-0.10142	0.245616	-0.412921	0.679664	0.942541
ENSBTAG00000002651	PKP2	26.9457	-0.145603	0.678368	-0.214637	0.830051	0.976334
ENSBTAG00000002654	DNAJC7	497.33	-0.301958	0.245084	-1.23206	0.217926	0.764605
ENSBTAG00000002655	ZWINT	129.764	-0.161256	0.335516	-0.480619	0.630787	0.933733
ENSBTAG00000002657	NKIRAS2	181.762	0.00335625	0.319918	0.010491	0.99163	0.999825
ENSBTAG00000002658	STAM	428.913	0.226944	0.291603	0.778266	0.436412	0.884109
ENSBTAG00000002660	CFAP53	52.5592	0.0259206	0.462209	0.0560798	0.955278	0.996979
ENSBTAG00000002661	ISLR2	0	NA	NA	NA	NA	NA
ENSBTAG00000002663	BCAS3	101.991	0.234168	0.422647	0.55405	0.579545	0.92605
ENSBTAG00000002664	WNT9B	0	NA	NA	NA	NA	NA
ENSBTAG00000002668	ZNF711	10.6155	0.0910037	0.943317	0.096472	NA	NA
ENSBTAG00000011014	CHST3	70.4446	1.96364	0.584367	3.36029	0.000779	0.0463289
ENSBTAG00000002670	DEPP1	0.404811	2.609	6.19594	0.421081	NA	NA
ENSBTAG00000002673	FIGNL2	1.23886	1.90891	3.15856	0.604361	NA	NA
ENSBTAG00000002674	GNGT1	0	NA	NA	NA	NA	NA
ENSBTAG00000002675	CCDC7	0.181657	0	6.2197	0	NA	NA
ENSBTAG00000002676	SAE1	1215.34	-0.0647297	0.225453	-0.28711	0.774028	0.961008
ENSBTAG00000002678	MED18	89.5116	-0.304624	0.380256	-0.801102	0.423073	0.880915
ENSBTAG00000002679		0	NA	NA	NA	NA	NA
ENSBTAG00000002680	TMEM132E	0.0983457	-0.322936	6.22577	-0.0518708	NA	NA
ENSBTAG00000002682	MARK4	79.57	0.555371	0.413232	1.34397	0.178959	0.726317
ENSBTAG00000002683	PFKP	616.872	0.142008	0.281603	0.504285	0.614061	0.931852
ENSBTAG00000002685	PITRM1	603.048	0.105775	0.250924	0.42154	0.673361	0.941281
ENSBTAG00000002686		0	NA	NA	NA	NA	NA
ENSBTAG00000002687	TSHZ3	4.63594	-0.349675	1.74943	-0.19988	NA	NA
ENSBTAG00000002688	ATP1B1	736.566	0.0240807	0.236472	0.101833	0.918889	0.988411
ENSBTAG00000002689	NME7	119.516	-0.42212	0.349963	-1.20618	0.227746	0.7735
ENSBTAG00000002690	BLZF1	819.031	0.171828	0.22549	0.762021	0.446047	0.885761
ENSBTAG00000002691	ELMOD1	0	NA	NA	NA	NA	NA
ENSBTAG00000002693	KANSL2	326.462	0.0525158	0.247979	0.211775	0.832283	0.976741
ENSBTAG00000002695	MYO1H	0	NA	NA	NA	NA	NA
ENSBTAG00000002697	KCTD10	953.387	0.0203621	0.249241	0.0816964	0.934888	0.991408
ENSBTAG00000002698	UBE3B	247.878	0.379811	0.300283	1.26484	0.205927	0.753034
ENSBTAG00000002699	KIT	2.84925	0.142233	2.15683	0.0659455	NA	NA
ENSBTAG00000002700	PLA2G2A	0	NA	NA	NA	NA	NA
ENSBTAG00000002701	UGT3A2	0.176875	-1.5617	6.20286	-0.251771	NA	NA
ENSBTAG00000002702	TSPAN32	11.9167	1.13754	0.995259	1.14296	NA	NA
ENSBTAG00000002703	ATP6V1A	10018.7	0.371543	0.217355	1.70938	0.0873801	0.597641
ENSBTAG00000002704	POMT2	193.735	-0.0538784	0.282169	-0.190943	0.84857	0.980572
ENSBTAG00000002705	REC8	7.52964	0.701939	1.16923	0.600342	NA	NA
ENSBTAG00000002706	GSTZ1	16.7766	-0.371236	0.761523	-0.487491	0.62591	0.933733
ENSBTAG00000002707	IPO4	544.693	0.176784	0.234031	0.755387	0.450017	0.886431
ENSBTAG00000002708	MRPL42	186.282	-0.688919	0.296712	-2.32184	0.0202413	0.346637
ENSBTAG00000002709	TM9SF1	700.577	-0.197354	0.212581	-0.92837	0.353216	0.853275
ENSBTAG00000002710	TSSK4	0.324665	0	6.18256	0	NA	NA
ENSBTAG00000002712	MDP1	48.2032	-0.502676	0.558902	-0.899399	0.36844	0.856315
ENSBTAG00000002714	GNAI1	154.24	0.308649	0.440493	0.700689	0.483497	0.901752
ENSBTAG00000002715	GMPR2	193.292	-0.438711	0.284918	-1.53978	0.123614	0.646978
ENSBTAG00000002716	NOL10	260.946	-0.19511	0.260161	-0.749961	0.453278	0.886431
ENSBTAG00000002717	INA	1.18208	-3.2236	3.39175	-0.950424	NA	NA
ENSBTAG00000002718	TINF2	301.255	0.310568	0.252353	1.23069	0.218439	0.764827
ENSBTAG00000002719	ORC1	80.2677	-0.806469	0.436209	-1.84881	0.0644846	0.544629
ENSBTAG00000002720	PRPF38A	534.04	0.185764	0.235781	0.787868	0.430774	0.88123
ENSBTAG00000002721	TUT4	517.222	0.0308334	0.321971	0.0957648	0.923707	0.989069
ENSBTAG00000002724	HORMAD1	13.7062	0.187832	0.852613	0.220302	NA	NA
ENSBTAG00000002725	RNGTT	214.739	0.268648	0.303936	0.883895	0.376753	0.858338
ENSBTAG00000002726	CDC27	880.767	0.0992772	0.295299	0.336192	0.736726	0.952523
ENSBTAG00000002727	PHACTR4	261.093	-0.0364147	0.30425	-0.119687	0.904731	0.98543
ENSBTAG00000002728	ARID1B	348.256	0.178108	0.281351	0.633046	0.526704	0.910786
ENSBTAG00000002730	ELP3	209.85	0.292694	0.292357	1.00115	0.316754	0.837994
ENSBTAG00000002733	DBX1	0	NA	NA	NA	NA	NA
ENSBTAG00000002734	EIF3G	1428.64	0.0319418	0.256276	0.124638	0.90081	0.985257
ENSBTAG00000002735	METTL26	208.12	-0.084144	0.363425	-0.23153	0.816903	0.971111
ENSBTAG00000002736	DNMT1	932.129	-0.0825891	0.21914	-0.376879	0.706264	0.945586
ENSBTAG00000002737	WFIKKN1	0.144979	1.83014	6.21122	0.294651	NA	NA
ENSBTAG00000002738	S1PR2	228.362	0.61446	0.314073	1.95643	0.0504148	0.506188
ENSBTAG00000002739	PDE1C	0.0635844	-0.305051	6.2238	-0.0490137	NA	NA
ENSBTAG00000002741		0	NA	NA	NA	NA	NA
ENSBTAG00000002742	MSH2	133.599	-0.292492	0.326474	-0.895913	0.370299	0.857643
ENSBTAG00000002743	OSGEP	146.491	-0.218446	0.342532	-0.637741	0.523643	0.910786
ENSBTAG00000002744	MUSK	0	NA	NA	NA	NA	NA
ENSBTAG00000002745	APEX1	810.233	-0.107856	0.210227	-0.513044	0.607921	0.931699
ENSBTAG00000002746	OSTF1	1527.33	-0.167308	0.203343	-0.822785	0.41063	0.87493
ENSBTAG00000002747	ABCA5	181.329	-0.160118	0.371158	-0.431402	0.666176	0.941262
ENSBTAG00000002748	PIP4P1	344.324	0.147737	0.263534	0.560599	0.575071	0.923783
ENSBTAG00000002749	CRHR1	0	NA	NA	NA	NA	NA
ENSBTAG00000002750	KRIT1	281.339	0.12739	0.254724	0.500109	0.616998	0.932815
ENSBTAG00000002751	VSTM5	0	NA	NA	NA	NA	NA
ENSBTAG00000002755	ANKRD12	2031.88	0.540105	0.333572	1.61916	0.105414	0.626916
ENSBTAG00000002756		114.428	-0.336894	0.370108	-0.910259	0.362686	0.856315
ENSBTAG00000002757	IL20	0	NA	NA	NA	NA	NA
ENSBTAG00000002758	THBD	25.2836	-0.847623	0.687085	-1.23365	0.217333	0.764605
ENSBTAG00000002763	KMT2B	683.19	0.542888	0.217183	2.49968	0.0124306	0.267582
ENSBTAG00000002764	IGFLR1	358.685	0.110236	0.310467	0.355066	0.72254	0.950377
ENSBTAG00000002765	CYP24A1	23.4136	0.841416	3.45187	0.243756	0.80742	0.969393
ENSBTAG00000002767	GNB4	298.518	0.274554	0.416215	0.659643	0.509483	0.90732
ENSBTAG00000002768	SLC35A2	362.754	0.0948858	0.266545	0.355984	0.721853	0.95026
ENSBTAG00000002769	AP1G1	1262.99	0.126381	0.275476	0.458774	0.646396	0.938026
ENSBTAG00000002770	TCN2	1399.88	-0.0183225	0.244571	-0.0749171	0.940281	0.992587
ENSBTAG00000002772	GAL3ST3	0	NA	NA	NA	NA	NA
ENSBTAG00000002773		82.8765	0.539787	0.505815	1.06716	0.285898	0.825234
ENSBTAG00000002774	PTPN23	696.79	0.45734	0.21887	2.08955	0.0366586	0.448087
ENSBTAG00000002775	C5H12orf71	0	NA	NA	NA	NA	NA
ENSBTAG00000002778	SF3B2	1672.93	-0.207544	0.207142	-1.00194	0.316371	0.837611
ENSBTAG00000002779	GABRP	0	NA	NA	NA	NA	NA
ENSBTAG00000002781	GCNT4	171.7	-0.811218	0.565346	-1.43491	0.151314	0.692013
ENSBTAG00000002782	ZC3H7B	65.4401	0.409194	0.436361	0.937743	0.348376	0.853275
ENSBTAG00000002783	PCYOX1	279.59	-0.0361512	0.350387	-0.103175	0.917824	0.988094
ENSBTAG00000002784	COPS5	711.977	-0.441745	0.215943	-2.04566	0.0407901	0.46544
ENSBTAG00000002786		453.928	-0.124024	0.294876	-0.420596	0.67405	0.941281
ENSBTAG00000002788	RAB27B	2.00363	-3.48407	2.61008	-1.33485	NA	NA
ENSBTAG00000002791	SEC24C	1695.44	0.206024	0.210379	0.979298	0.327433	0.845475
ENSBTAG00000002792	FUT11	72.3913	0.512649	0.532857	0.962075	0.336012	0.850687
ENSBTAG00000002795	NKTR	502.509	0.120864	0.311931	0.38747	0.698408	0.944109
ENSBTAG00000002796	KLHL3	27.4503	0.363401	0.659037	0.551413	0.581351	0.92605
ENSBTAG00000002798	NABP2	203.809	-0.174396	0.296421	-0.58834	0.556304	0.919622
ENSBTAG00000002799	SLC39A5	5.73169	-1.35633	1.36826	-0.991283	NA	NA
ENSBTAG00000002803	SULT1C3	0	NA	NA	NA	NA	NA
ENSBTAG00000002804	PDGFRB	1.07507	0.458953	3.54521	0.129457	NA	NA
ENSBTAG00000002805		0	NA	NA	NA	NA	NA
ENSBTAG00000002808	PSMA3	1355.34	-0.221536	0.219843	-1.0077	0.3136	0.83751
ENSBTAG00000002809	CAPN10	17.0681	-0.564757	0.799624	-0.706278	0.480015	0.899452
ENSBTAG00000002810	ZNF777	81.5826	0.053912	0.428085	0.125938	0.899781	0.985257
ENSBTAG00000002813	GAB1	769.457	-0.0393017	0.264463	-0.14861	0.881862	0.984067
ENSBTAG00000002816	SARM1	69.9948	0.440812	0.405476	1.08715	0.276972	0.82041
ENSBTAG00000002817	SLC46A1	113.733	-1.59087	0.407355	-3.90535	9.41e-05	0.00942038
ENSBTAG00000002820	RBBP7	1033.88	-0.342097	0.2048	-1.6704	0.0948411	0.607213
ENSBTAG00000002821	CILP	7.5506	-0.609168	1.24263	-0.490225	NA	NA
ENSBTAG00000002822	CNBD2	0.316791	-0.0159355	6.16022	-0.00258683	NA	NA
ENSBTAG00000002823	MPZL1	345.208	-0.193074	0.258078	-0.748123	0.454386	0.886431
ENSBTAG00000002824	DPEP3	7.50068	0.486544	1.19449	0.407323	NA	NA
ENSBTAG00000002826	CLSPN	163.792	-0.082523	0.390037	-0.211577	0.832437	0.976741
ENSBTAG00000002827	ACAT2	1252.13	0.366387	0.241443	1.51749	0.129143	0.654379
ENSBTAG00000002828	RNF185	1003.54	0.146091	0.204819	0.71327	0.475679	0.897487
ENSBTAG00000002829	TCP1	2141.5	-0.243363	0.198168	-1.22806	0.219423	0.765015
ENSBTAG00000002830	U2AF2	1513.64	0.131862	0.237307	0.555659	0.578444	0.92605
ENSBTAG00000002833	FBXO22	198.528	-0.429891	0.318012	-1.35181	0.176437	0.722852
ENSBTAG00000002834	CCDC69	402.585	-0.177819	0.236308	-0.752487	0.451758	0.886431
ENSBTAG00000002835	SMAD1	25.5044	-0.0384636	0.671592	-0.0572723	0.954328	0.996979
ENSBTAG00000002836	TAF3	200.401	0.0448744	0.290697	0.154368	0.877319	0.98224
ENSBTAG00000002837	TOR1B	126.147	0.111927	0.350693	0.31916	0.749605	0.954983
ENSBTAG00000002842	HEATR4	2.0139	-0.697493	2.26855	-0.307463	NA	NA
ENSBTAG00000002843	ACOT4	18.6335	-0.517146	0.775643	-0.666732	0.504943	0.90732
ENSBTAG00000002844	PPFIA3	2.73769	0.112542	2.16121	0.0520737	NA	NA
ENSBTAG00000002845	CDH10	7.29731	0.8516	1.41928	0.600021	NA	NA
ENSBTAG00000002846	TRAF3IP3	36.8468	-0.636646	0.596895	-1.0666	0.286154	0.825234
ENSBTAG00000002847	D2HGDH	115.589	-0.229421	0.400674	-0.572586	0.566925	0.923186
ENSBTAG00000002848	C16H1orf74	50.7599	-0.268244	0.512135	-0.523776	0.600434	0.931631
ENSBTAG00000002849	IRF6	1.26702	-0.991961	3.12898	-0.317024	NA	NA
ENSBTAG00000002850	HEATR9	0	NA	NA	NA	NA	NA
ENSBTAG00000002851		0	NA	NA	NA	NA	NA
ENSBTAG00000002853	HRC	0	NA	NA	NA	NA	NA
ENSBTAG00000002854	TMEM63A	1417.99	0.201752	0.198824	1.01473	0.310236	0.833991
ENSBTAG00000002855	LEFTY2	0	NA	NA	NA	NA	NA
ENSBTAG00000002856	MEIG1	0	NA	NA	NA	NA	NA
ENSBTAG00000002858	ACBD7	1113.5	-0.105685	0.255372	-0.41385	0.678984	0.942434
ENSBTAG00000002859		0.345671	0.979505	6.16901	0.158778	NA	NA
ENSBTAG00000002863	ACAA2	805.443	-0.159048	0.217611	-0.730883	0.464851	0.892134
ENSBTAG00000002865	KCNIP1	0	NA	NA	NA	NA	NA
ENSBTAG00000002866	RPIA	110.553	-0.0964335	0.372589	-0.25882	0.795774	0.967235
ENSBTAG00000002868	GPR6	0	NA	NA	NA	NA	NA
ENSBTAG00000002869	ARL4A	391.844	-0.489531	0.24181	-2.02444	0.0429245	0.480426
ENSBTAG00000002871	COPS6	786.95	-0.252055	0.246759	-1.02146	0.307035	0.832244
ENSBTAG00000002874	TMEM183A	395.401	-0.0916538	0.239589	-0.382546	0.702057	0.944274
ENSBTAG00000002878	CHRD	0.613091	-0.775851	4.78296	-0.162211	NA	NA
ENSBTAG00000002879	DCPS	177.068	0.154546	0.310824	0.497213	0.619039	0.933091
ENSBTAG00000002880	SORBS1	0.507894	-2.03517	5.67818	-0.358419	NA	NA
ENSBTAG00000002881	AP4M1	115.684	-0.159519	0.370739	-0.430274	0.666996	0.941281
ENSBTAG00000002882	LMNB1	289.654	0.651134	0.296003	2.19975	0.0278244	0.40413
ENSBTAG00000002883	RPTOR	277.117	0.453495	0.295867	1.53277	0.125334	0.649616
ENSBTAG00000002885	MSR1	5877.55	-0.164323	0.184834	-0.889033	0.373986	0.858338
ENSBTAG00000002887	DDI1	0	NA	NA	NA	NA	NA
ENSBTAG00000002888	TMTC2	4.01316	-0.233028	1.60282	-0.145386	NA	NA
ENSBTAG00000002890	RBM10	714.406	0.193891	0.24372	0.795547	0.426295	0.881082
ENSBTAG00000002891	HTR5A	0	NA	NA	NA	NA	NA
ENSBTAG00000002894	TNFSF4	137.788	0.694912	0.332593	2.08937	0.0366741	0.448087
ENSBTAG00000002895	ATOH1	0	NA	NA	NA	NA	NA
ENSBTAG00000002896	KPNA6	519.501	0.331913	0.240318	1.38114	0.167235	0.710688
ENSBTAG00000002898	UNC45B	0.15109	1.42994	6.22311	0.229779	NA	NA
ENSBTAG00000002900		12.1077	-0.293837	0.938786	-0.312997	NA	NA
ENSBTAG00000002902	ANO6	737.056	0.4248	0.347719	1.22168	0.221829	0.767512
ENSBTAG00000002904	ZNF787	31.9133	0.589123	0.841187	0.700347	0.48371	0.9018
ENSBTAG00000002907	C2CD3	323.395	0.319566	0.326208	0.979639	0.327264	0.845475
ENSBTAG00000002908	GNG4	20.752	1.62448	0.950761	1.70861	0.0875239	0.597641
ENSBTAG00000002910	ECHDC2	44.8587	0.293335	0.492396	0.59573	0.551356	0.917478
ENSBTAG00000002912	INHBA	993.963	0.329839	0.364062	0.905997	0.364937	0.856315
ENSBTAG00000002913		0	NA	NA	NA	NA	NA
ENSBTAG00000002914	GALNT18	0.11203	0	6.22419	0	NA	NA
ENSBTAG00000002915	GPR63	0	NA	NA	NA	NA	NA
ENSBTAG00000002917	PRKAG2	60.3164	-0.252471	0.463905	-0.544231	0.586283	0.926919
ENSBTAG00000002918	RAD51	299.773	-0.130344	0.269707	-0.483279	0.628897	0.933733
ENSBTAG00000002919	UNC5CL	0.0981519	-0.322406	6.22577	-0.0517857	NA	NA
ENSBTAG00000002920	KAT6B	113.547	0.577564	0.367846	1.57012	0.116386	0.641727
ENSBTAG00000002921	RMDN3	273.376	0.0152093	0.306359	0.0496454	0.960405	0.9983
ENSBTAG00000011563		241.48	1.9596	0.330091	5.93654	2.91e-09	1.94e-06
ENSBTAG00000002923	CX3CR1	0.453291	1.03338	5.97644	0.172909	NA	NA
ENSBTAG00000002924	DUPD1	0	NA	NA	NA	NA	NA
ENSBTAG00000002928	AMTN	0	NA	NA	NA	NA	NA
ENSBTAG00000002929	IRF4	8.47063	0.64957	1.14613	0.56675	NA	NA
ENSBTAG00000002931	BEST3	0	NA	NA	NA	NA	NA
ENSBTAG00000002934	ADGRF4	0	NA	NA	NA	NA	NA
ENSBTAG00000002935	TMEM248	461.673	0.260501	0.233622	1.11505	0.264827	0.806116
ENSBTAG00000002936	PRRX2	0	NA	NA	NA	NA	NA
ENSBTAG00000002937	ADGRE3	19.9939	0.120806	0.733853	0.164619	0.869244	0.981168
ENSBTAG00000002938	CPED1	17.7809	-0.135996	0.741049	-0.183518	0.854392	0.980572
ENSBTAG00000002939	FURIN	2056.26	0.127288	0.257998	0.493369	0.621752	0.933537
ENSBTAG00000002940	WNT16	0	NA	NA	NA	NA	NA
ENSBTAG00000002941	FES	1371.37	-0.411851	0.252989	-1.62794	0.103538	0.624566
ENSBTAG00000002942	SLC2A10	24.965	0.243473	0.689775	0.352975	0.724107	0.950881
ENSBTAG00000002943		0.607408	-2.57382	4.74586	-0.542329	NA	NA
ENSBTAG00000002944	ATP5MC3	2241.82	-0.399864	0.212069	-1.88554	0.0593572	0.53386
ENSBTAG00000002947	LY9	1433.15	-0.215322	0.204281	-1.05405	0.291861	0.827245
ENSBTAG00000002948	SETD2	1515.52	0.200666	0.253703	0.79095	0.428973	0.88123
ENSBTAG00000002949	CBX1	305.26	-0.0103569	0.265634	-0.0389891	0.968899	0.998609
ENSBTAG00000002950		0	NA	NA	NA	NA	NA
ENSBTAG00000002951	CD244	37.0085	-0.578339	0.575167	-1.00551	0.314649	0.83751
ENSBTAG00000002952	TBX19	1.22017	0.322997	3.12132	0.103481	NA	NA
ENSBTAG00000002953	TXN	2617.39	-0.390239	0.242078	-1.61204	0.106954	0.631057
ENSBTAG00000002955		0.370862	-1.5392	6.16864	-0.249521	NA	NA
ENSBTAG00000002956	ZNF674	20.6757	-0.430586	0.759767	-0.566735	0.570894	0.923651
ENSBTAG00000002959	LRCH1	537.062	0.498685	0.273352	1.82433	0.0681017	0.55558
ENSBTAG00000002960	TWF2	2336.01	-0.0690984	0.222409	-0.310682	0.756042	0.956382
ENSBTAG00000002962	PPM1M	539.259	-0.36486	0.233245	-1.56428	0.117752	0.642017
ENSBTAG00000002963	SAA4	0.150508	1.43199	6.22315	0.230108	NA	NA
ENSBTAG00000002964	TXLNB	20.46	-0.799094	0.772924	-1.03386	0.301202	0.830545
ENSBTAG00000002965	NEURL3	0.0607957	0	6.22696	0	NA	NA
ENSBTAG00000002966	DNAJC13	2868.01	0.0787682	0.24991	0.315186	0.75262	0.955445
ENSBTAG00000002970	INTS6	807.204	0.163534	0.26421	0.618956	0.535946	0.913092
ENSBTAG00000002971	CUTC	177.041	-0.221848	0.298669	-0.742787	0.45761	0.887081
ENSBTAG00000002972	CASC1	0.464961	3.47084	5.27393	0.658112	NA	NA
[truncated: 22,618 more rows]

## Sheet: Supp Table 2
Supplementary Table 2- Gene Expression and statistical results of the comparison between high and low responder phenotype at 18 hours
ID	external_gene_name	baseMean	log2FoldChange	lfcSE	stat	pvalue	padj
ENSBTAG00000002006	THBS1	1977.61	3.85968	0.272638	14.1568	1.69592e-45	1.70982e-41
ENSBTAG00000000008	KCNJ1	0.0753606	0	6.22209	0	1	NA
ENSBTAG00000012638	S100A12	9033.93	2.17532	0.154606	14.0701	5.80162e-45	2.9246e-41
ENSBTAG00000006505	S100A9	3773.52	3.32605	0.241031	13.7993	2.57505e-43	8.65388e-40
ENSBTAG00000000011	TDH	0.579574	-0.861045	5.38723	-0.159831	0.873014	NA
ENSBTAG00000008021		845.955	2.09772	0.220856	9.49813	2.13696e-21	5.38622e-18
ENSBTAG00000001143		2210.99	2.2888	0.245472	9.3241	1.11934e-20	2.25704e-17
ENSBTAG00000016061	RSAD2	3436.38	1.99377	0.221512	9.00072	2.24235e-19	3.7679e-16
ENSBTAG00000004136	NFE2L3	452.028	3.08974	0.358463	8.6194	6.73036e-18	8.48194e-15
ENSBTAG00000000016	LTA	23.1961	-0.175571	1.12709	-0.155774	0.876211	NA
ENSBTAG00000014857		1176.07	2.51941	0.292263	8.62035	6.67476e-18	8.48194e-15
ENSBTAG00000015060	GBP5	1536.16	1.98366	0.230525	8.60497	7.634e-18	8.55178e-15
ENSBTAG00000005534	ENO3	854.843	2.08026	0.250146	8.31618	9.08419e-17	9.15868e-14
ENSBTAG00000017670		2095.96	1.72593	0.210437	8.20164	2.37136e-16	2.17346e-13
ENSBTAG00000014297	MOV10	2624.9	1.35223	0.171838	7.86921	3.56898e-15	2.99854e-12
ENSBTAG00000031252	CD82	3201.08	1.31123	0.171356	7.65207	1.97772e-14	1.5338e-11
ENSBTAG00000031231	IRF1	12259.1	1.28843	0.170349	7.56351	3.92336e-14	2.82538e-11
ENSBTAG00000001822	SNX10	10132.1	1.28852	0.17125	7.52421	5.304e-14	3.565e-11
ENSBTAG00000000027	IGFL1	0	NA	NA	NA	NA	NA
ENSBTAG00000000029	LYZL6	0	NA	NA	NA	NA	NA
ENSBTAG00000000030	RDM1	34.5518	-1.06586	0.690305	-1.54405	0.122577	NA
ENSBTAG00000015707	TREML2	599.221	2.08394	0.278903	7.47194	7.9022e-14	4.97937e-11
ENSBTAG00000002416		642.224	2.30566	0.315342	7.31161	2.63959e-13	1.56543e-10
ENSBTAG00000000033	PHOSPHO1	8.44665	-0.866276	1.35462	-0.639496	0.5225	NA
ENSBTAG00000014707	ISG15	4731.14	1.65112	0.227582	7.25506	4.01484e-13	2.24875e-10
ENSBTAG00000009664		1188.07	1.40605	0.196666	7.14944	8.71357e-13	4.62369e-10
ENSBTAG00000046979	LGMN	23160.3	-1.51785	0.216301	-7.01732	2.26159e-12	1.14007e-09
ENSBTAG00000012640	S100A8	5853.62	3.25948	0.473623	6.88202	5.90115e-12	2.70434e-09
ENSBTAG00000000044	MYADML2	0	NA	NA	NA	NA	NA
ENSBTAG00000003326	NAIP	3068.3	1.1265	0.163639	6.88406	5.81699e-12	2.70434e-09
ENSBTAG00000023635	CLEC6A	813.392	1.55045	0.227692	6.8094	9.80087e-12	4.29619e-09
ENSBTAG00000019872	PIK3AP1	4552.37	1.14918	0.170536	6.73864	1.59881e-11	6.71633e-09
ENSBTAG00000000052	PKNOX2	0.166827	0	6.21259	0	1	NA
ENSBTAG00000006138	SEMA3C	855.095	1.74468	0.262167	6.65483	2.8362e-11	1.14378e-08
ENSBTAG00000008612	C1R	526.521	2.19857	0.332019	6.62182	3.54796e-11	1.37579e-08
ENSBTAG00000000095	CD274	3292.46	1.44806	0.219803	6.58797	4.45891e-11	1.66499e-08
ENSBTAG00000000057	THBS3	7.53888	0.495818	1.31776	0.376257	0.706726	NA
ENSBTAG00000000059		0	NA	NA	NA	NA	NA
ENSBTAG00000000060	PRDM14	1.48997	-4.27496	3.24769	-1.31631	0.18807	NA
ENSBTAG00000045588		2606.52	1.24114	0.190596	6.51191	7.42022e-11	2.67181e-08
ENSBTAG00000000062	RASL12	17.6407	1.11219	0.943637	1.17862	0.23855	NA
ENSBTAG00000013148	CLDN1	1897.96	1.20433	0.18737	6.42753	1.29696e-10	4.50894e-08
ENSBTAG00000040244	APOL3	373.245	1.60027	0.254925	6.27744	3.44199e-10	1.15674e-07
ENSBTAG00000000066	LRRN4	0	NA	NA	NA	NA	NA
ENSBTAG00000027937	PRNP	2471.97	1.37647	0.220289	6.24847	4.14503e-10	1.34807e-07
ENSBTAG00000000070	F13B	0	NA	NA	NA	NA	NA
ENSBTAG00000000071	PMP2	0	NA	NA	NA	NA	NA
ENSBTAG00000032764		2623.6	1.11578	0.17985	6.20395	5.50648e-10	1.73489e-07
ENSBTAG00000009359		19298.3	1.09818	0.178159	6.16405	7.09085e-10	2.16636e-07
ENSBTAG00000000074	NFIA	9.48162	-0.57986	1.47559	-0.392967	0.694344	NA
ENSBTAG00000018223	CHI3L1	932.068	1.20747	0.197525	6.11302	9.77661e-10	2.89905e-07
ENSBTAG00000008142	IFIH1	1714.1	1.27142	0.21217	5.99248	2.06661e-09	5.95302e-07
ENSBTAG00000038233		522.224	1.3842	0.23237	5.95685	2.57153e-09	7.20172e-07
ENSBTAG00000040161		1871.03	1.62495	0.276397	5.87903	4.12674e-09	1.12448e-06
ENSBTAG00000004556	SLC2A3	15197.1	1.36472	0.232858	5.86074	4.60823e-09	1.22263e-06
ENSBTAG00000017763	NFIL3	1626.9	1.06805	0.183774	5.81175	6.18241e-09	1.59823e-06
ENSBTAG00000000082	KCNJ14	0.430978	1.94265	6.16481	0.315119	0.752671	NA
ENSBTAG00000047133		880.89	1.23193	0.212665	5.79281	6.92179e-09	1.70209e-06
ENSBTAG00000000085	CYP1A2	0	NA	NA	NA	NA	NA
ENSBTAG00000018951	TBC1D9	5411.77	0.98606	0.170181	5.79419	6.86506e-09	1.70209e-06
ENSBTAG00000006984	CD55	3589.37	1.2013	0.21512	5.58432	2.34617e-08	5.63193e-06
ENSBTAG00000013557	ERAP1	1267.52	1.10016	0.198917	5.53074	3.1889e-08	7.47687e-06
ENSBTAG00000016217	RBM43	509.353	1.48347	0.268504	5.52497	3.29551e-08	7.55121e-06
ENSBTAG00000010913	SRXN1	1802.93	1.00881	0.182944	5.51431	3.50156e-08	7.84506e-06
ENSBTAG00000015520	SLC11A1	4164.63	0.989165	0.180417	5.48266	4.18967e-08	9.18266e-06
ENSBTAG00000006155	CCRL2	663.66	1.29147	0.235885	5.47498	4.37569e-08	9.38633e-06
ENSBTAG00000039520	SIRPB1	2234.33	1.0468	0.192912	5.4263	5.75355e-08	1.20848e-05
ENSBTAG00000018523	TRIM38	904.262	1.02742	0.190221	5.40121	6.61932e-08	1.36196e-05
ENSBTAG00000015752		684.173	1.28741	0.238642	5.39473	6.86266e-08	1.38379e-05
ENSBTAG00000000100		0	NA	NA	NA	NA	NA
ENSBTAG00000000102	GPR75	0.214372	1.29933	6.21641	0.209015	0.834436	NA
ENSBTAG00000038938		765.949	1.15439	0.214869	5.37256	7.76273e-08	1.53458e-05
ENSBTAG00000021240	DCSTAMP	581.264	1.62119	0.303085	5.34895	8.84681e-08	1.71526e-05
ENSBTAG00000000106	FAM69C	0	NA	NA	NA	NA	NA
ENSBTAG00000020661	ABCA1	5033.01	1.024	0.191913	5.33575	9.51502e-08	1.81001e-05
ENSBTAG00000000109	NPTXR	0.278941	0.239793	6.17984	0.0388025	0.969048	NA
ENSBTAG00000024492		427.019	1.30777	0.245707	5.3225	1.02353e-07	1.91096e-05
ENSBTAG00000013912	TXNRD1	23087.8	0.927937	0.175964	5.27346	1.33879e-07	2.45412e-05
ENSBTAG00000011851	FYN	794.167	1.41146	0.267884	5.26892	1.37229e-07	2.47061e-05
ENSBTAG00000000118		0	NA	NA	NA	NA	NA
ENSBTAG00000000119		0	NA	NA	NA	NA	NA
ENSBTAG00000000120	USP43	0.159424	0	6.2087	0	1	NA
ENSBTAG00000000123	HAO2	0	NA	NA	NA	NA	NA
ENSBTAG00000000124	DHH	0	NA	NA	NA	NA	NA
ENSBTAG00000019708	ACSL6	15387.5	1.00251	0.191813	5.22649	1.72758e-07	3.05569e-05
ENSBTAG00000000128	FGF18	1.47896	0.00132094	3.09959	0.000426166	0.99966	NA
ENSBTAG00000023659	MT2A	5088.84	1.32647	0.254326	5.21563	1.8319e-07	3.18435e-05
ENSBTAG00000019979	CMPK2	482.466	1.58652	0.304912	5.2032	1.95886e-07	3.34733e-05
ENSBTAG00000000442	RBP4	883.12	1.36692	0.26299	5.19761	2.01863e-07	3.39197e-05
ENSBTAG00000018252	ARRDC4	877.923	1.35438	0.261242	5.18438	2.1673e-07	3.5243e-05
ENSBTAG00000006801	TMEM106A	2678.76	0.998514	0.192545	5.18588	2.14998e-07	3.5243e-05
ENSBTAG00000012419	BCL2L15	488.926	1.2709	0.245896	5.16843	2.36073e-07	3.75358e-05
ENSBTAG00000000138	CCDC178	0	NA	NA	NA	NA	NA
ENSBTAG00000013900	TRIM21	680.805	1.06266	0.205676	5.16669	2.38276e-07	3.75358e-05
ENSBTAG00000000140	EPHX1	6.94679	2.65264	1.89805	1.39756	0.162246	NA
ENSBTAG00000027924	SNX18	805.947	0.967989	0.187872	5.15238	2.57208e-07	3.98949e-05
ENSBTAG00000000144		9.68441	1.00179	1.32942	0.753559	0.451114	NA
ENSBTAG00000000145		0	NA	NA	NA	NA	NA
ENSBTAG00000020536	HERC6	1465.65	0.988481	0.192057	5.14682	2.64938e-07	4.04713e-05
ENSBTAG00000031750	PLAC8B	464.474	1.39671	0.272221	5.1308	2.88515e-07	4.3415e-05
ENSBTAG00000011563		528.963	1.42333	0.279392	5.09439	3.49868e-07	5.18731e-05
ENSBTAG00000013235	TINAGL1	1604.22	-1.16341	0.229158	-5.07688	3.83688e-07	5.6063e-05
ENSBTAG00000015318	NECTIN2	315.58	1.38366	0.275081	5.03002	4.90437e-07	7.0637e-05
ENSBTAG00000019567	IL21R	904.935	0.918934	0.185233	4.96096	7.0147e-07	9.82253e-05
ENSBTAG00000000156	LGALSL	11.8843	0.0384533	1.07968	0.0356156	0.971589	NA
ENSBTAG00000000157	CCDC138	21.7019	0.757135	0.752226	1.00653	0.314162	NA
ENSBTAG00000000158	LY6K	0	NA	NA	NA	NA	NA
ENSBTAG00000001941	SEMA4D	1504.81	0.85286	0.171899	4.9614	6.99884e-07	9.82253e-05
ENSBTAG00000011209	SYT11	468.218	1.37177	0.277196	4.94873	7.46982e-07	0.000103165
ENSBTAG00000012671	TNIP1	7385.32	1.06404	0.215226	4.94385	7.65936e-07	0.000104354
ENSBTAG00000018040	PSMB10	1269.02	0.955247	0.193374	4.93989	7.81664e-07	0.000105076
ENSBTAG00000000164	GNRH1	0.194472	2.61345	6.20071	0.421476	0.673407	NA
ENSBTAG00000000168		0	NA	NA	NA	NA	NA
ENSBTAG00000000169	ASZ1	17.4664	-0.204846	1.08918	-0.188074	0.850818	NA
ENSBTAG00000000170	GSTT4	5.96862	-0.514582	1.41307	-0.36416	0.715739	NA
ENSBTAG00000000171		0	NA	NA	NA	NA	NA
ENSBTAG00000000172	PFKFB1	2.64679	6.28382	2.57551	2.43984	0.0146939	NA
ENSBTAG00000014728	TAPBPL	734.37	0.967017	0.196047	4.93258	8.11505e-07	0.000107653
ENSBTAG00000021452	TRANK1	2020.05	1.04543	0.212084	4.92933	8.25105e-07	0.000108035
ENSBTAG00000000177	MSLN	0	NA	NA	NA	NA	NA
ENSBTAG00000003709	ITGB8	1292.8	1.43255	0.291546	4.91364	8.94008e-07	0.000115556
ENSBTAG00000019716	CXCL8	84472.4	1.14402	0.233232	4.90508	9.33909e-07	0.000119186
ENSBTAG00000000182	SPINT2	31.6338	0.637511	0.677301	0.941253	0.346575	NA
ENSBTAG00000000183	TRAT1	7.54802	1.42858	1.42524	1.00234	0.316179	NA
ENSBTAG00000010238	LTB4R	112.379	2.04458	0.418744	4.88264	1.04673e-06	0.000131915
ENSBTAG00000000185	SLC6A14	1.18056	4.5748	3.66722	1.24748	0.212221	NA
ENSBTAG00000006731	SLC7A5	903.592	0.982796	0.202292	4.8583	1.18397e-06	0.000145095
ENSBTAG00000000188	HS3ST5	0.0768436	-0.401151	6.22458	-0.0644463	0.948615	NA
ENSBTAG00000000189	LHFPL3	0	NA	NA	NA	NA	NA
ENSBTAG00000021818	ADGRE5	2937.97	0.892207	0.183712	4.85655	1.19449e-06	0.000145095
ENSBTAG00000011343	XAF1	1052.71	0.864678	0.177869	4.86133	1.166e-06	0.000145095
ENSBTAG00000012314	LDLR	1667.32	0.86303	0.178092	4.84597	1.25994e-06	0.000151222
ENSBTAG00000000198		0	NA	NA	NA	NA	NA
ENSBTAG00000008683	LDHA	17014.8	1.00106	0.206868	4.83911	1.30422e-06	0.000154696
ENSBTAG00000017875	ARHGAP30	3117.95	0.93918	0.19469	4.82397	1.40731e-06	0.000164983
ENSBTAG00000032369	NMI	1147.46	0.906764	0.188287	4.81586	1.46569e-06	0.000169852
ENSBTAG00000006894	NOS2	37556.7	1.1841	0.2471	4.792	1.65129e-06	0.000189185
ENSBTAG00000047942	DESI1	1639.01	0.939617	0.196425	4.78359	1.72188e-06	0.000195056
ENSBTAG00000015821	AMPD3	981.513	1.25054	0.263128	4.75257	2.00849e-06	0.000224996
ENSBTAG00000027051	PTAFR	3621.98	1.01231	0.213388	4.74399	2.09552e-06	0.000232165
ENSBTAG00000015163	TM4SF1	3322.92	0.993238	0.209537	4.74015	2.13563e-06	0.000234037
ENSBTAG00000000211		0.323801	-0.931825	6.16403	-0.151171	0.87984	NA
ENSBTAG00000002224	UHRF1	438.08	-1.26699	0.268093	-4.72592	2.29078e-06	0.00024834
ENSBTAG00000021647	FCAR	445.902	1.45325	0.310354	4.68257	2.83301e-06	0.000303856
ENSBTAG00000000214		0	NA	NA	NA	NA	NA
ENSBTAG00000005745	HPSE	1288.31	1.33813	0.286241	4.67485	2.94175e-06	0.000310298
ENSBTAG00000008259	ACOD1	16169.7	0.897385	0.191997	4.67395	2.95463e-06	0.000310298
ENSBTAG00000000219	GRIN2B	0	NA	NA	NA	NA	NA
ENSBTAG00000000220	NEK10	1.91968	0.766615	2.79439	0.274341	0.783822	NA
ENSBTAG00000018372	STARD7	1619.29	0.797249	0.170937	4.66399	3.10137e-06	0.00032235
ENSBTAG00000003038		1381.87	0.823107	0.177377	4.64045	3.4765e-06	0.000357654
ENSBTAG00000017674	SCNN1D	1775.11	1.14092	0.246993	4.61926	3.85112e-06	0.000392192
ENSBTAG00000000224	TSPAN15	6.60389	-0.441018	1.47664	-0.298663	0.765197	NA
ENSBTAG00000003222	ASNS	1364.58	0.943811	0.204928	4.60557	4.11329e-06	0.000413143
ENSBTAG00000000226	DKK4	0	NA	NA	NA	NA	NA
ENSBTAG00000000228		0	NA	NA	NA	NA	NA
ENSBTAG00000000229		0	NA	NA	NA	NA	NA
ENSBTAG00000006937	ABCA10	97.3411	-2.87978	0.625456	-4.60429	4.1388e-06	0.000413143
ENSBTAG00000000232	OR51D1	0	NA	NA	NA	NA	NA
ENSBTAG00000000233	OR51E1	0	NA	NA	NA	NA	NA
ENSBTAG00000011184	FTH1	134992	0.809668	0.176007	4.60019	4.22099e-06	0.000417216
ENSBTAG00000000237		0	NA	NA	NA	NA	NA
ENSBTAG00000000238	PSD2	0.228024	0.639936	6.22053	0.102875	0.918062	NA
ENSBTAG00000012757	GCNT1	695.176	-1.01445	0.22102	-4.58984	4.43588e-06	0.000434199
ENSBTAG00000008154	LIMD2	175.634	1.40892	0.30719	4.58647	4.50795e-06	0.000437011
ENSBTAG00000031998	CXCL16	7382.07	0.778261	0.17026	4.57101	4.8538e-06	0.000466057
ENSBTAG00000000243	HEBP2	5.5984	-0.211256	1.5333	-0.137779	0.890415	NA
ENSBTAG00000000244	NRXN2	7.65071	2.72647	1.72501	1.58055	0.11398	NA
ENSBTAG00000012855	LPL	13795	-0.67197	0.147518	-4.55518	5.23417e-06	0.000493186
ENSBTAG00000000246	ME3	0.523228	0.880555	6.05802	0.145354	0.884432	NA
ENSBTAG00000000604	GPNMB	17454.9	-1.13823	0.249799	-4.5566	5.19886e-06	0.000493186
ENSBTAG00000006707	ACSL5	10313.7	0.864619	0.190263	4.54433	5.51096e-06	0.000509157
ENSBTAG00000008428	UPP1	940.645	0.858918	0.189079	4.54265	5.55517e-06	0.000509157
ENSBTAG00000000253	PTPRF	15.4985	-1.54585	0.97585	-1.58411	0.113169	NA
ENSBTAG00000000256	TLE1	8.63619	-0.285746	1.36429	-0.209446	0.8341	NA
ENSBTAG00000000257	MRAP2	0.0833357	0	6.22616	0	1	NA
ENSBTAG00000000258		6.04067	2.12308	1.44648	1.46775	0.142171	NA
ENSBTAG00000000259	CHIA	0	NA	NA	NA	NA	NA
ENSBTAG00000024909	H3F3B	9847.77	0.753788	0.165898	4.54369	5.52792e-06	0.000509157
ENSBTAG00000000261	FAM228A	1.05174	-0.634499	3.35745	-0.188983	0.850106	NA
ENSBTAG00000000264	RFX6	0.0805574	0	6.22659	0	1	NA
ENSBTAG00000000265	SYNPR	0	NA	NA	NA	NA	NA
ENSBTAG00000009641	MTHFD1	422.883	-1.08469	0.239158	-4.53543	5.74849e-06	0.000522129
ENSBTAG00000008953	TAP1	2875.48	0.794214	0.175616	4.52245	6.11286e-06	0.000550267
ENSBTAG00000020904	JAK3	254.908	1.40248	0.311855	4.49724	6.88426e-06	0.000605142
ENSBTAG00000000271	MNS1	3.86745	-1.86325	2.07277	-0.898919	0.368696	NA
ENSBTAG00000000273	IL5RA	0.142924	0	6.20535	0	1	NA
ENSBTAG00000015716	ERO1A	2114.76	1.11466	0.247758	4.49897	6.82828e-06	0.000605142
ENSBTAG00000039275	ERAP2	1878.15	0.867736	0.192973	4.49667	6.90253e-06	0.000605142
ENSBTAG00000020297	PQLC3	1124.42	1.05627	0.235683	4.48175	7.40326e-06	0.000643445
ENSBTAG00000000278	RNF17	0	NA	NA	NA	NA	NA
ENSBTAG00000045948	CSF2RA	1015.11	1.04772	0.234322	4.47127	7.77574e-06	0.000670043
ENSBTAG00000000280		0	NA	NA	NA	NA	NA
ENSBTAG00000005814	PSME2	2084.69	0.755837	0.169763	4.4523	8.49566e-06	0.000725875
ENSBTAG00000007883		514.02	1.35972	0.306342	4.43857	9.05588e-06	0.000767238
ENSBTAG00000000284	NAALAD2	0	NA	NA	NA	NA	NA
ENSBTAG00000008271	MEDAG	92.6541	2.06881	0.467251	4.42761	9.52814e-06	0.000781361
ENSBTAG00000032265	RTP4	533.671	1.09642	0.247637	4.42753	9.53164e-06	0.000781361
ENSBTAG00000000202	SLC25A19	1691.81	0.765972	0.173003	4.42751	9.53257e-06	0.000781361
ENSBTAG00000007213	SIRPA	12876.9	0.694146	0.156694	4.42996	9.42518e-06	0.000781361
ENSBTAG00000000590	POLE	357.922	-1.26188	0.285495	-4.41996	9.87204e-06	0.00080266
ENSBTAG00000007668	AGPAT4	304.612	1.46589	0.332165	4.41314	1.01883e-05	0.000808809
ENSBTAG00000017118	FAM8A1	277.807	1.21216	0.274657	4.41334	1.01786e-05	0.000808809
ENSBTAG00000000163	DDIT4	1067	1.16786	0.264469	4.41586	1.0061e-05	0.000808809
ENSBTAG00000018517	VLDLR	2384.8	1.03299	0.234412	4.40675	1.04933e-05	0.000826515
ENSBTAG00000012406	ZBP1	1576.18	0.978407	0.22229	4.40149	1.07511e-05	0.000833788
ENSBTAG00000004679	WARS	21442.8	0.948962	0.215566	4.40218	1.07168e-05	0.000833788
ENSBTAG00000000300	NEXMIF	4.38682	-2.28071	1.98785	-1.14733	0.251246	NA
ENSBTAG00000000301		0.776103	1.83691	4.8796	0.376447	0.706584	NA
ENSBTAG00000007531	NCF4	253.607	1.43744	0.327325	4.39146	1.1259e-05	0.000866515
ENSBTAG00000012451	BOLA-DMB	625.525	1.21498	0.277314	4.38125	1.17999e-05	0.000901264
ENSBTAG00000031214		44.8162	3.67579	0.840948	4.37101	1.23675e-05	0.000937511
ENSBTAG00000000309	PTPRT	0	NA	NA	NA	NA	NA
ENSBTAG00000000310	MFAP5	0	NA	NA	NA	NA	NA
ENSBTAG00000001368	LGALS3BP	7880.09	0.689111	0.157882	4.36472	1.27288e-05	0.000957701
ENSBTAG00000002363	SESN2	541.8	0.875396	0.201477	4.34489	1.39343e-05	0.00104063
ENSBTAG00000024503	FCER1G	7557.47	0.662625	0.152771	4.33737	1.44197e-05	0.00106897
ENSBTAG00000000317	MAPK8IP1	33.9827	0.0571543	0.662256	0.0863024	0.931226	NA
ENSBTAG00000004269	SGK1	24091.4	0.908279	0.209516	4.33514	1.45669e-05	0.001072
ENSBTAG00000017007	TRIB3	491.772	0.917265	0.211961	4.32752	1.50795e-05	0.00110168
ENSBTAG00000040190	CCDC88B	733.444	0.930086	0.215375	4.31845	1.57132e-05	0.00113971
ENSBTAG00000000326	ENTHD1	0.296864	0.913134	6.15373	0.148387	0.882037	NA
ENSBTAG00000000328	TPPP2	0	NA	NA	NA	NA	NA
ENSBTAG00000000329	MEGF10	0.893075	-0.528002	4.25453	-0.124103	0.901233	NA
ENSBTAG00000010303	ICAM1	5663.03	0.728196	0.168786	4.31432	1.60097e-05	0.00115292
ENSBTAG00000013919		1949.9	1.06922	0.248212	4.3077	1.64958e-05	0.00117951
ENSBTAG00000000333	ARHGAP20	4.89561	-1.38135	1.65283	-0.83575	0.403296	NA
ENSBTAG00000000335	HMGB4	0	NA	NA	NA	NA	NA
ENSBTAG00000000336		0	NA	NA	NA	NA	NA
ENSBTAG00000001051	OSCAR	205.491	1.24334	0.292008	4.25789	2.06365e-05	0.00145494
ENSBTAG00000005947	PLAU	5694.29	0.90453	0.212392	4.25878	2.05547e-05	0.00145494
ENSBTAG00000037634		190.61	1.47984	0.347995	4.25247	2.11428e-05	0.00148029
ENSBTAG00000024272		383.582	1.46821	0.346124	4.24186	2.21675e-05	0.00154133
ENSBTAG00000000344	SPACA3	0	NA	NA	NA	NA	NA
ENSBTAG00000000345	CLDN15	5.85504	-0.829876	1.47027	-0.564439	0.572455	NA
ENSBTAG00000004329	RELL1	387.044	-0.988611	0.233321	-4.23714	2.26388e-05	0.00156331
ENSBTAG00000000351	OR52E5	0	NA	NA	NA	NA	NA
ENSBTAG00000000354	PDE6G	3.69097	-0.598312	1.94409	-0.30776	0.758265	NA
ENSBTAG00000003305	NCF1	2791.44	0.946357	0.223449	4.23523	2.2832e-05	0.00156594
ENSBTAG00000017287	DRAM1	3177.73	0.755673	0.178745	4.22765	2.3614e-05	0.00160862
ENSBTAG00000014903	ABCA3	3042.13	0.629256	0.148951	4.22458	2.39391e-05	0.00161983
ENSBTAG00000007718	TGIF1	701.766	0.801065	0.189772	4.2212	2.43009e-05	0.00163334
ENSBTAG00000000360		0	NA	NA	NA	NA	NA
ENSBTAG00000001987	SWAP70	4768.8	0.690442	0.164327	4.20164	2.64993e-05	0.00176091
ENSBTAG00000020034	LYN	5756.72	0.580653	0.138211	4.20122	2.65482e-05	0.00176091
ENSBTAG00000010549	IFRD1	3569.46	0.793912	0.189232	4.19545	2.72336e-05	0.00179457
ENSBTAG00000000368		0	NA	NA	NA	NA	NA
ENSBTAG00000036224	MGC157082	66.8862	2.18058	0.520107	4.19257	2.75816e-05	0.0018057
ENSBTAG00000013167	SIGLEC1	108.34	2.17111	0.518277	4.18909	2.80075e-05	0.00181008
ENSBTAG00000020116	JSP.1	2476.34	0.723407	0.172668	4.18959	2.79458e-05	0.00181008
ENSBTAG00000000374	LRRTM4	0	NA	NA	NA	NA	NA
ENSBTAG00000008954	PSMB9	531.738	1.07792	0.257955	4.17874	2.93132e-05	0.0018824
ENSBTAG00000000376	P2RX3	8.07979	0.393115	1.27977	0.307177	0.758709	NA
ENSBTAG00000000377	BMX	0.96738	0.569346	4.11878	0.138232	0.890057	NA
ENSBTAG00000038625		76.0226	2.70971	0.649255	4.17357	2.99861e-05	0.00190679
ENSBTAG00000019953	CYBB	39836.4	0.885481	0.212197	4.17293	3.00714e-05	0.00190679
ENSBTAG00000000381	S1PR4	0.669531	1.05552	5.49222	0.192184	0.847598	NA
ENSBTAG00000016918	MYOF	6039.77	0.714063	0.171323	4.16794	3.07366e-05	0.00193679
ENSBTAG00000023198	SERPINB2	11469.1	0.717562	0.17295	4.14896	3.33989e-05	0.00209148
ENSBTAG00000000386		6.42506	-0.0556029	1.44309	-0.0385304	0.969265	NA
ENSBTAG00000014396	KLF10	1035.66	1.02406	0.246944	4.14695	3.36935e-05	0.0020969
ENSBTAG00000008648	PRDX5	6981.27	0.753216	0.181869	4.14152	3.45005e-05	0.00213395
ENSBTAG00000022590		3572.33	0.757966	0.183744	4.12511	3.70555e-05	0.00227801
ENSBTAG00000015582	HMOX1	1069.27	1.10447	0.267972	4.12158	3.76287e-05	0.00228538
ENSBTAG00000000393	SSPN	0.727451	-0.446923	4.9153	-0.090925	0.927552	NA
ENSBTAG00000015793	RAB38	105.837	-1.72478	0.418397	-4.12236	3.75007e-05	0.00228538
ENSBTAG00000000395	ADAMTS20	0.0731333	-0.377448	6.22114	-0.0606718	0.951621	NA
ENSBTAG00000018972	GARS	4014.13	0.743729	0.181127	4.10613	4.02343e-05	0.00242899
ENSBTAG00000000397	CNPY1	0	NA	NA	NA	NA	NA
ENSBTAG00000000399	NANOS3	0.640465	4.90653	5.58969	0.877782	0.380062	NA
ENSBTAG00000000400	KRT85	0	NA	NA	NA	NA	NA
ENSBTAG00000000401	TTC24	0	NA	NA	NA	NA	NA
ENSBTAG00000007867	STAT1	15805	0.70172	0.171161	4.09977	4.13569e-05	0.0024819
ENSBTAG00000032089	CDC42EP2	432.573	1.0081	0.246286	4.09319	4.25472e-05	0.00253823
ENSBTAG00000015718	CASP8	1968.81	0.686636	0.168149	4.0835	4.43627e-05	0.00263097
ENSBTAG00000047107	TNIP3	226.303	1.35193	0.331468	4.07861	4.53055e-05	0.00265985
ENSBTAG00000000410	PAX4	0	NA	NA	NA	NA	NA
ENSBTAG00000016208	TGM2	1691.98	0.947681	0.232414	4.07756	4.55109e-05	0.00265985
ENSBTAG00000000413	NRTN	3.3487	-1.52473	2.43546	-0.626057	0.531278	NA
ENSBTAG00000000414	FUT6	0	NA	NA	NA	NA	NA
ENSBTAG00000008649	ETV3	711.784	0.892942	0.219025	4.07689	4.56411e-05	0.00265985
ENSBTAG00000011482	SLC43A2	713.442	0.999471	0.246654	4.05212	5.0755e-05	0.00294087
ENSBTAG00000000418	TOX3	0.574203	0.558866	6.15582	0.0907866	0.927662	NA
ENSBTAG00000000419	PHEX	0	NA	NA	NA	NA	NA
ENSBTAG00000033316	PDCD1LG2	40.2238	3.50302	0.868528	4.03329	5.5002e-05	0.00316874
ENSBTAG00000007921	DAPP1	434.292	1.17501	0.291438	4.03179	5.53542e-05	0.00317092
ENSBTAG00000002478	AGMAT	1238.28	1.09602	0.271991	4.02961	5.58705e-05	0.00318241
ENSBTAG00000011102	TPCN1	102.479	-2.593	0.643812	-4.02757	5.63552e-05	0.00319198
ENSBTAG00000000426		0	NA	NA	NA	NA	NA
ENSBTAG00000016374	OGFRL1	498.452	-0.891244	0.22283	-3.99966	6.34331e-05	0.00357281
ENSBTAG00000031544	DDIT3	2149.46	0.722372	0.180693	3.99779	6.39373e-05	0.0035812
ENSBTAG00000039335	ARRDC2	906.096	0.801314	0.200605	3.99448	6.48357e-05	0.00361146
ENSBTAG00000000432		17.4556	0.343047	0.874099	0.392458	0.69472	NA
ENSBTAG00000000434	CRYAB	25.1804	-0.51307	0.826979	-0.620415	0.534985	NA
ENSBTAG00000044082	2019-03-01	488.91	1.21518	0.304885	3.9857	6.72801e-05	0.00372702
ENSBTAG00000020884	CASP4	4265.16	0.652258	0.163738	3.98354	6.78976e-05	0.00374068
ENSBTAG00000000816	PRDM1	2044.91	0.811832	0.204447	3.97086	7.16127e-05	0.00392391
ENSBTAG00000000438	GNRHR	0	NA	NA	NA	NA	NA
ENSBTAG00000013489	CYP27A1	2076.39	-0.732757	0.184701	-3.96726	7.27026e-05	0.00396209
ENSBTAG00000000440	HSPB2	2.26767	2.23838	2.58911	0.864536	0.387293	NA
ENSBTAG00000000441	SLC25A53	2.53719	0.317478	2.29246	0.138488	0.889855	NA
ENSBTAG00000002078	KDM4A	2209.05	0.643783	0.162525	3.96113	7.45947e-05	0.00404335
ENSBTAG00000000445	PDE6C	1.17682	1.08577	3.63533	0.298673	0.76519	NA
ENSBTAG00000007191	CCL5	39221.4	2.54393	0.642923	3.95681	7.59557e-05	0.00409511
ENSBTAG00000020538	HERC5	870.98	0.780748	0.1982	3.93919	8.17559e-05	0.00438438
ENSBTAG00000006132	DENND3	554.891	1.08581	0.275819	3.93667	8.26205e-05	0.0044073
ENSBTAG00000001788	PDPN	7112.98	0.989609	0.251586	3.93348	8.37245e-05	0.00444269
ENSBTAG00000011147	RNF13	5633.46	0.717918	0.1826	3.93164	8.43685e-05	0.00445342
ENSBTAG00000013960	PSAT1	1561.5	0.852635	0.217248	3.92472	8.68309e-05	0.00455953
ENSBTAG00000000456	CPB1	0	NA	NA	NA	NA	NA
ENSBTAG00000000457	CCDC89	0	NA	NA	NA	NA	NA
ENSBTAG00000019390	CA12	145.638	1.83483	0.467672	3.92332	8.73355e-05	0.00456226
ENSBTAG00000038154	HSH2D	74.9424	2.08712	0.532315	3.92083	8.82457e-05	0.00458605
ENSBTAG00000000460	SYTL2	10.8943	0.51379	1.07308	0.4788	0.632081	NA
ENSBTAG00000000462	CCDC102A	8.93383	1.60595	1.28336	1.25136	0.210802	NA
ENSBTAG00000018430	GSAP	1286.19	0.9129	0.233035	3.91743	8.94963e-05	0.00462719
ENSBTAG00000000470	IBSP	0.0791814	0	6.22753	0	1	NA
ENSBTAG00000001729	DUSP10	253.048	1.11975	0.286232	3.91203	9.15228e-05	0.00468054
ENSBTAG00000023144	PTPRC	6672.78	0.692396	0.176973	3.91245	9.13655e-05	0.00468054
ENSBTAG00000004037	JUN	2695.72	0.629762	0.161024	3.91098	9.1921e-05	0.00468054
ENSBTAG00000000476	THPO	0	NA	NA	NA	NA	NA
ENSBTAG00000000477	TLR5	2.03546	0.372993	2.65642	0.140412	0.888334	NA
ENSBTAG00000000478	LSMEM2	0.148224	0	6.21046	0	1	NA
ENSBTAG00000011541	RBL1	436.857	-0.848327	0.217067	-3.90813	9.3015e-05	0.00471245
ENSBTAG00000021677	TRIM37	314.669	-0.92951	0.238043	-3.90479	9.43064e-05	0.00474218
ENSBTAG00000015131	SLC29A1	463.697	-1.3358	0.342145	-3.90419	9.45426e-05	0.00474218
ENSBTAG00000000487		0	NA	NA	NA	NA	NA
ENSBTAG00000018704	BTG3	2249.98	0.808561	0.207257	3.90124	9.57004e-05	0.00477649
ENSBTAG00000000490	RTKN	21.7374	0.263524	0.842264	0.312876	0.754375	NA
ENSBTAG00000015046	MST1R	47.3473	2.65018	0.680771	3.8929	9.90516e-05	0.0049194
ENSBTAG00000000494	PDE4D	35.1021	-0.889932	0.68907	-1.2915	0.196531	NA
ENSBTAG00000013368	ANKRD22	331.763	1.71554	0.441315	3.88734	0.000101348	0.00498437
ENSBTAG00000000496	SLC12A8	6.13891	0.444786	1.47701	0.301138	0.763309	NA
ENSBTAG00000013981	SPTSSA	953.418	0.889662	0.228808	3.88826	0.000100967	0.00498437
ENSBTAG00000010644	CHST11	475.689	0.95052	0.245047	3.87894	0.000104915	0.00512409
ENSBTAG00000015032	CD14	4279.24	0.68269	0.17603	3.87826	0.000105206	0.00512409
ENSBTAG00000000502	DAZL	0.0994883	1.34836	6.22417	0.216634	0.828494	NA
ENSBTAG00000021791	PARP9	1327.57	0.818723	0.211396	3.87294	0.000107531	0.00520956
ENSBTAG00000017380	MYO18A	1118.39	0.682016	0.176145	3.87189	0.000107994	0.00520956
ENSBTAG00000017329	GMNN	196.871	-1.21682	0.314509	-3.86895	0.000109306	0.00524772
ENSBTAG00000009183	SHISA5	1269.88	0.688829	0.17811	3.86745	0.000109981	0.00525509
ENSBTAG00000006939	FGD3	1079.73	0.729792	0.188792	3.86558	0.000110823	0.00527038
ENSBTAG00000009863	BHLHE40	6276.31	0.919301	0.239005	3.84637	0.000119882	0.00567442
ENSBTAG00000000516	OTOR	0	NA	NA	NA	NA	NA
ENSBTAG00000000517	ANKRD29	12.8175	0.354443	1.25734	0.2819	0.77802	NA
ENSBTAG00000000518		0	NA	NA	NA	NA	NA
ENSBTAG00000000520	ATP2B3	0.535752	1.04907	6.07916	0.172568	0.862991	NA
ENSBTAG00000009733	FBP1	53.1688	2.8724	0.747488	3.84273	0.000121673	0.00573226
ENSBTAG00000000522	AHSG	0	NA	NA	NA	NA	NA
ENSBTAG00000038536		1127.33	0.784772	0.204818	3.83156	0.000127334	0.00597106
ENSBTAG00000034366	RGS2	707.777	-0.95443	0.249222	-3.82964	0.000128331	0.00598996
ENSBTAG00000012185	CLEC4E	486.899	2.43831	0.637487	3.82488	0.000130837	0.00602997
ENSBTAG00000015375	SH2D3C	179.963	1.23875	0.324079	3.82236	0.000132178	0.00602997
ENSBTAG00000017137	CDC37L1	532.09	0.847356	0.221629	3.82331	0.000131672	0.00602997
ENSBTAG00000000531		0	NA	NA	NA	NA	NA
ENSBTAG00000007763	SLC1A4	495.579	0.835045	0.218374	3.82393	0.000131341	0.00602997
ENSBTAG00000000533	ZNF684	21.6486	0.440018	0.770232	0.57128	0.56781	NA
ENSBTAG00000000534	PNOC	0.0805137	0	6.22662	0	1	NA
ENSBTAG00000000535	PCNX2	1.01004	-3.57337	4.31255	-0.828598	0.407332	NA
ENSBTAG00000007783	MYBL2	423.165	-1.04096	0.272093	-3.82574	0.000130378	0.00602997
ENSBTAG00000001945	ARG2	3626.45	0.599564	0.156909	3.8211	0.000132859	0.00603372
ENSBTAG00000000540	RNF112	0.324222	-0.78418	6.20535	-0.126372	0.899438	NA
ENSBTAG00000000541	NKX2-1	0	NA	NA	NA	NA	NA
ENSBTAG00000017462	ATF4	11398.7	0.571448	0.149716	3.81688	0.000135152	0.00611031
ENSBTAG00000010721	MCM3	711.746	-0.846906	0.222315	-3.80949	0.000139255	0.00626772
ENSBTAG00000004587	DUSP6	1405.66	0.707092	0.185769	3.80629	0.000141065	0.00632096
ENSBTAG00000021048	ADM	1222.22	2.20847	0.581092	3.80055	0.000144374	0.00644063
ENSBTAG00000007163	SLC44A1	700.866	0.923996	0.244409	3.78053	0.000156497	0.00695068
ENSBTAG00000021395	PSME1	3196.73	0.56868	0.150804	3.77098	0.000162609	0.00715906
ENSBTAG00000000552	DISP2	0	NA	NA	NA	NA	NA
ENSBTAG00000025450	SYNE2	135.678	-1.34619	0.356884	-3.77207	0.0001619	0.00715906
ENSBTAG00000000558	NEUROD6	0	NA	NA	NA	NA	NA
ENSBTAG00000009206	FOXS1	178.993	3.26488	0.867772	3.76237	0.000168311	0.00737786
ENSBTAG00000027569	APBB2	423.983	1.01941	0.272597	3.73962	0.000184297	0.00804366
ENSBTAG00000000561	OCLN	1.4562	1.80532	3.56786	0.505996	0.612859	NA
ENSBTAG00000019588	BLA-DQB	752.266	0.974293	0.260814	3.73558	0.000187281	0.00813865
ENSBTAG00000000672	OTULINL	257.751	1.38336	0.371209	3.72663	0.000194061	0.00839708
ENSBTAG00000000564	NSG2	0.283999	-1.26105	6.20182	-0.203336	0.838873	NA
ENSBTAG00000046672	ZDHHC18	1798.01	0.686958	0.184498	3.7234	0.000196561	0.00846892
ENSBTAG00000012894	SAMD9	3650.18	0.732953	0.197255	3.71577	0.000202587	0.00869141
ENSBTAG00000000567		0	NA	NA	NA	NA	NA
ENSBTAG00000000568	CCDC154	0.628578	-2.8483	5.21131	-0.546561	0.58468	NA
ENSBTAG00000000569	HES1	7.9876	-0.545296	1.49675	-0.36432	0.715619	NA
ENSBTAG00000000570	RET	0.0788577	0	6.22751	0	1	NA
ENSBTAG00000013240	SLC3A2	4713.32	0.565694	0.152526	3.70885	0.000208206	0.00889465
ENSBTAG00000000573		0	NA	NA	NA	NA	NA
ENSBTAG00000000574	OR10Z1	0	NA	NA	NA	NA	NA
ENSBTAG00000000575	TNC	1.65632	-1.24412	3.22917	-0.385274	0.700034	NA
ENSBTAG00000000576	ADGRG2	0.42552	-0.276687	6.16774	-0.0448604	0.964219	NA
ENSBTAG00000001273	NLRP3	2578.6	0.666962	0.179914	3.70712	0.00020963	0.00891769
ENSBTAG00000006466	CD53	10168.5	0.660142	0.178871	3.69059	0.000223732	0.00947758
ENSBTAG00000000580	LY6G6F	0.0476301	0	6.22036	0	1	NA
ENSBTAG00000015405	DCHS1	408.233	0.93977	0.254882	3.68708	0.00022684	0.00956905
ENSBTAG00000000582	LY6G6E	0	NA	NA	NA	NA	NA
ENSBTAG00000000584		0.188647	0.264306	6.21708	0.0425128	0.96609	NA
ENSBTAG00000000585	LY6G6C	0.224975	-1.97201	6.17713	-0.319245	0.749541	NA
ENSBTAG00000004608		439.676	1.20434	0.32685	3.68469	0.000228985	0.00961926
ENSBTAG00000000588	CHODL	0	NA	NA	NA	NA	NA
ENSBTAG00000000589	CACNG4	9.99745	0.128251	1.13259	0.113237	0.909843	NA
ENSBTAG00000000917	BMP1	5649.51	0.762553	0.20742	3.67637	0.000236576	0.00984723
ENSBTAG00000000593	ST8SIA1	3.35175	-0.721775	1.91787	-0.376342	0.706663	NA
ENSBTAG00000000595	FBN3	0	NA	NA	NA	NA	NA
ENSBTAG00000000597	TMPRSS15	0	NA	NA	NA	NA	NA
ENSBTAG00000019782	TPI1	6364.85	0.640281	0.1742	3.67555	0.000237341	0.00984723
ENSBTAG00000000837	PARP1	1416.59	-0.647993	0.176217	-3.67725	0.000235764	0.00984723
ENSBTAG00000000601	COL11A2	5.23508	1.10419	1.80043	0.613293	0.539682	NA
ENSBTAG00000000105	RIT1	2851.21	0.664012	0.181008	3.6684	0.000244069	0.0100112
ENSBTAG00000019262	TOP2A	1000.8	-0.837819	0.228401	-3.66819	0.000244273	0.0100112
ENSBTAG00000002885	MSR1	4690	-0.888764	0.242256	-3.6687	0.000243786	0.0100112
ENSBTAG00000015127	SDC4	3235.2	0.849612	0.231815	3.66503	0.000247306	0.0100945
ENSBTAG00000000606	SYT10	0	NA	NA	NA	NA	NA
ENSBTAG00000010584	AP2S1	1473.9	-0.668532	0.182946	-3.65427	0.000257919	0.0104852
ENSBTAG00000012317	PNP	7719.96	0.644501	0.176527	3.65101	0.000261208	0.0105763
ENSBTAG00000000609		35.89	-0.450583	0.60421	-0.745739	0.455825	NA
ENSBTAG00000000611	C25H16orf90	0	NA	NA	NA	NA	NA
ENSBTAG00000025898	TBC1D8	306.462	1.02408	0.281676	3.63568	0.000277252	0.011181
ENSBTAG00000000616	GPR161	4.29754	2.23819	1.86014	1.20324	0.228885	NA
ENSBTAG00000000617		0	NA	NA	NA	NA	NA
ENSBTAG00000000619	KRT74	0	NA	NA	NA	NA	NA
ENSBTAG00000000620	MCMDC2	3.99216	0.933035	1.68367	0.554168	0.579464	NA
ENSBTAG00000000621	CATSPERG	29.5257	-0.212952	0.673202	-0.316326	0.751755	NA
ENSBTAG00000021029	PRR5L	396.946	0.961173	0.264577	3.63286	0.000280295	0.0112587
ENSBTAG00000007214	ELL2	609.734	0.735016	0.202753	3.62519	0.000288752	0.0115524
ENSBTAG00000000625	SMAD6	5.92619	0.750008	2.22649	0.336856	0.736226	NA
ENSBTAG00000000626	STK32A	0	NA	NA	NA	NA	NA
ENSBTAG00000000628		1.2367	0.418493	3.2685	0.128038	0.898119	NA
ENSBTAG00000019750	TMEM106B	1236.19	0.787922	0.217895	3.61606	0.000299125	0.0119201
ENSBTAG00000001004	ESAM	83.3418	2.06516	0.572612	3.60656	0.000310282	0.012316
ENSBTAG00000014762	ISG20	116.786	1.8111	0.502487	3.60428	0.000313024	0.0123761
ENSBTAG00000000634	MLPH	23.9188	0.309189	0.850138	0.363692	0.716088	NA
ENSBTAG00000021301	ACSF2	1223.65	-0.813451	0.226131	-3.59726	0.000321586	0.012665
ENSBTAG00000012784	RACGAP1	470.708	-0.773952	0.215622	-3.5894	0.000331444	0.0130024
ENSBTAG00000020747	ASS1	369.772	-1.35333	0.377798	-3.58214	0.000340789	0.0133172
ENSBTAG00000000641	SKAP1	7.35574	-1.17571	1.34681	-0.872959	0.382685	NA
ENSBTAG00000009677	PARP10	909.601	0.932505	0.261681	3.56351	0.000365923	0.0142442
ENSBTAG00000000644	S100A5	5.71482	2.23602	1.601	1.39664	0.162523	NA
ENSBTAG00000013982	UACA	140.456	-1.4833	0.416421	-3.56203	0.000367994	0.0142697
ENSBTAG00000021815	STARD13	604.881	-0.910347	0.255753	-3.55947	0.000371599	0.0143543
ENSBTAG00000014731	GAPDH	23394.9	0.55999	0.157467	3.55623	0.00037621	0.0144219
ENSBTAG00000004085	ASF1B	376.318	-0.960001	0.269921	-3.55659	0.000375694	0.0144219
ENSBTAG00000009470	CLIC4	2852.3	0.631081	0.178377	3.5379	0.000403326	0.0153974
ENSBTAG00000000654	ARMC4	0.154819	-1.36713	6.22524	-0.219611	0.826174	NA
ENSBTAG00000000655		3.81684	0.890496	1.85181	0.480878	0.630603	NA
ENSBTAG00000001246	ATP1A1	24966.4	0.57374	0.162257	3.536	0.00040624	0.0153974
ENSBTAG00000000658	WDR97	9.07185	0.137527	1.28747	0.106819	0.914932	NA
ENSBTAG00000016708	CLTC	12760.4	-0.588944	0.166528	-3.5366	0.000405307	0.0153974
ENSBTAG00000019465	ITPKC	833.102	0.722998	0.204605	3.53363	0.000409898	0.0154779
ENSBTAG00000000664	SLC22A15	24.7105	0.127502	0.782131	0.163019	0.870503	NA
ENSBTAG00000000665	HCRT	0	NA	NA	NA	NA	NA
ENSBTAG00000000275	PARP11	1055.22	0.713715	0.202283	3.52831	0.00041823	0.015617
ENSBTAG00000000667	APOL3	0.323634	-0.687536	6.20077	-0.110879	0.911712	NA
ENSBTAG00000001801	SYT4	1153.68	0.659004	0.186741	3.52897	0.000417175	0.015617
ENSBTAG00000017143	PDIA4	3688.28	-0.632712	0.179315	-3.5285	0.000417918	0.015617
ENSBTAG00000017461	SLC16A3	1190.83	0.639285	0.18145	3.5232	0.000426369	0.0158622
ENSBTAG00000018033	PIP4K2A	1043.88	0.727024	0.206725	3.51686	0.000436684	0.0161862
ENSBTAG00000005816	IRF9	934.982	0.632713	0.180119	3.51274	0.000443503	0.0163788
ENSBTAG00000014380	MCM2	464.33	-1.02441	0.291931	-3.50908	0.000449664	0.0165457
ENSBTAG00000011911		247.064	0.935212	0.26715	3.5007	0.000464041	0.0169862
ENSBTAG00000008004	NCF2	5497.27	0.703328	0.201053	3.49822	0.000468376	0.0169862
ENSBTAG00000024918	BIRC3	4637.21	0.541991	0.154905	3.49885	0.000467265	0.0169862
ENSBTAG00000004688	DHCR24	685.349	-0.840418	0.240116	-3.50005	0.000465173	0.0169862
ENSBTAG00000019020	TAX1BP1	5696.12	0.572154	0.163683	3.4955	0.000473177	0.0170988
ENSBTAG00000011909	ACVR1	665.511	0.722173	0.206816	3.49186	0.000479678	0.0172718
ENSBTAG00000008250	SPRY4	491.43	0.90464	0.259571	3.48513	0.000491896	0.0175862
ENSBTAG00000000688		0	NA	NA	NA	NA	NA
ENSBTAG00000000690	THEM5	0	NA	NA	NA	NA	NA
ENSBTAG00000002129	KLF5	603.44	0.893122	0.256228	3.48566	0.000490933	0.0175862
ENSBTAG00000020963	RASSF1	1093.22	0.590018	0.169448	3.482	0.00049768	0.0177301
ENSBTAG00000014237	CYTH4	3503.6	0.649121	0.18653	3.47999	0.000501441	0.0178012
ENSBTAG00000017135	CTSS	64952.5	0.487207	0.140151	3.47631	0.000508368	0.0179837
ENSBTAG00000016939	C11H2orf42	414.344	0.897494	0.258662	3.46975	0.000520943	0.0183641
ENSBTAG00000000698	MYO18B	12.0662	-0.426359	1.04142	-0.409399	0.682247	NA
ENSBTAG00000000699		17.478	0.148709	0.835769	0.177931	0.858777	NA
ENSBTAG00000000700	PARVA	10.9076	0.353472	1.16226	0.304126	0.761032	NA
ENSBTAG00000000703	ST6GAL2	0	NA	NA	NA	NA	NA
ENSBTAG00000027760		176.164	1.09334	0.315316	3.46744	0.000525447	0.0184066
ENSBTAG00000016644	LVRN	2636.98	0.887882	0.256076	3.46726	0.000525798	0.0184066
ENSBTAG00000000706	ADAMTS1	0.495896	1.12293	6.16814	0.182053	0.855541	NA
ENSBTAG00000000707	WISP1	0	NA	NA	NA	NA	NA
ENSBTAG00000031797	MANF	1951.8	-0.60796	0.175594	-3.4623	0.00053557	0.0186838
ENSBTAG00000008967	RAP1B	5401.51	0.593374	0.171801	3.45385	0.000552652	0.0192132
ENSBTAG00000014529	GBP4	343.091	1.00413	0.290896	3.45185	0.000556747	0.0192891
ENSBTAG00000008603	CXHXorf21	880.101	0.688266	0.199463	3.45059	0.000559367	0.0193135
ENSBTAG00000000715		8.443	0.47109	1.25035	0.376766	0.706348	NA
ENSBTAG00000009915	AP2A2	2089.04	-0.789818	0.22909	-3.44763	0.000565519	0.0194593
ENSBTAG00000000718	TMPRSS9	0	NA	NA	NA	NA	NA
ENSBTAG00000000719		0	NA	NA	NA	NA	NA
ENSBTAG00000007103	ITGAL	2572.94	0.791159	0.229649	3.44508	0.000570891	0.0195773
ENSBTAG00000026993	TMBIM4	6824.59	0.548134	0.159311	3.44065	0.000580324	0.0198333
ENSBTAG00000008008	TLR2	4490.81	0.538357	0.156647	3.43675	0.000588736	0.0200528
ENSBTAG00000000726	OR1J1	0	NA	NA	NA	NA	NA
ENSBTAG00000011957	CREBL2	789.478	0.661418	0.192617	3.43384	0.000595086	0.0202009
ENSBTAG00000000728	ZNF597	2.10343	-2.18141	2.67144	-0.816566	0.414176	NA
ENSBTAG00000000730	GCG	0	NA	NA	NA	NA	NA
ENSBTAG00000000731	WFIKKN2	0.0767531	-0.403191	6.22457	-0.0647742	0.948354	NA
ENSBTAG00000008167	TTC3	2329.69	0.63195	0.184243	3.42998	0.000603622	0.0204219
ENSBTAG00000038490	CLEC4A	1915.61	0.649067	0.189476	3.42559	0.000613464	0.0206854
ENSBTAG00000047495	CD81	794.284	0.625719	0.182836	3.4223	0.000620929	0.0208674
ENSBTAG00000011403	RUSC2	3388.04	0.710163	0.20769	3.41933	0.000627752	0.0209133
ENSBTAG00000000742	AMOTL2	0.153567	-0.803352	6.21179	-0.129327	0.897099	NA
ENSBTAG00000000743	MBOAT4	0	NA	NA	NA	NA	NA
ENSBTAG00000027626	GOLGA7	2030.47	0.56757	0.165958	3.41996	0.00062631	0.0209133
ENSBTAG00000000745	AQP1	0.299304	2.08003	6.17576	0.336806	0.736263	NA
ENSBTAG00000000451	TMEM126A	388.85	-0.827854	0.242133	-3.419	0.00062852	0.0209133
ENSBTAG00000012737	GPR65	166.513	1.09404	0.320289	3.41578	0.000635998	0.0209547
ENSBTAG00000000749	LMNTD1	0	NA	NA	NA	NA	NA
ENSBTAG00000019314	USP25	1441.48	0.649687	0.190164	3.41646	0.000634417	0.0209547
ENSBTAG00000000751	RRH	0.578039	1.08068	5.00734	0.215819	0.829129	NA
ENSBTAG00000009236	DAGLB	2198.84	0.595919	0.174445	3.41609	0.000635271	0.0209547
ENSBTAG00000004716	RETN	2870.89	1.73044	0.506871	3.41396	0.000640254	0.0210262
ENSBTAG00000048184		1751.65	0.783026	0.229488	3.41206	0.000644737	0.0211047
ENSBTAG00000000755	ZFR2	0.174283	0	6.20416	0	1	NA
ENSBTAG00000005413	NLRC5	1409.3	0.672586	0.197316	3.40867	0.000652808	0.0212997
ENSBTAG00000018877	PDIA5	207.329	-1.15103	0.337878	-3.40665	0.000657658	0.0213887
ENSBTAG00000000763		0	NA	NA	NA	NA	NA
ENSBTAG00000016546	PARP12	1865.6	0.545168	0.160105	3.40507	0.000661481	0.0214439
ENSBTAG00000000765	PNLIPRP2	0	NA	NA	NA	NA	NA
ENSBTAG00000013205	IL1RAP	1374.78	0.811234	0.238387	3.40302	0.000666466	0.0215363
ENSBTAG00000013496	CPM	3942.35	-0.771962	0.227351	-3.39546	0.000685131	0.0220687
ENSBTAG00000023963	RHBDD1	196.929	0.991138	0.291987	3.39446	0.000687646	0.0220791
ENSBTAG00000000772		0	NA	NA	NA	NA	NA
ENSBTAG00000001497	MRAS	896.879	0.724731	0.213647	3.39218	0.000693387	0.0221928
ENSBTAG00000000776		0	NA	NA	NA	NA	NA
ENSBTAG00000019015	IFITM3	1485.69	0.815005	0.240322	3.39131	0.000695596	0.022193
ENSBTAG00000017082	POR	2329.72	0.555486	0.164224	3.38249	0.000718318	0.0228457
ENSBTAG00000000782	KDR	5.79725	-0.00241239	1.59363	-0.00151377	0.998792	NA
ENSBTAG00000000783	TGFA	11.8401	-1.24671	1.06484	-1.1708	0.241681	NA
ENSBTAG00000016707	FKBP9	205.561	-1.11362	0.329466	-3.38009	0.000724632	0.022974
ENSBTAG00000012989	UBE2L6	243.897	1.07062	0.316866	3.37878	0.000728085	0.0230111
ENSBTAG00000013569	CD38	800.608	0.936206	0.277681	3.37151	0.000747569	0.0235531
ENSBTAG00000023309		54.9894	2.54935	0.756644	3.36928	0.000753636	0.0236703
ENSBTAG00000000791	CALY	0.82637	0	5.48141	0	1	NA
ENSBTAG00000000792	AJAP1	0	NA	NA	NA	NA	NA
ENSBTAG00000000793	LAMC2	0.0730416	-0.375809	6.22113	-0.0604085	0.95183	NA
ENSBTAG00000000795	NMNAT2	10.6077	-0.193942	1.19429	-0.162392	0.870997	NA
ENSBTAG00000020035	RCAN1	7888.36	0.560327	0.166599	3.36333	0.000770079	0.0241116
ENSBTAG00000005078	UCHL1	563.119	0.701116	0.208771	3.3583	0.000784225	0.0244785
ENSBTAG00000019954	ABHD2	1823.53	0.630481	0.187872	3.35591	0.000791054	0.0246155
ENSBTAG00000000802	LYVE1	27.0312	-1.778	1.76527	-1.00721	0.313834	NA
ENSBTAG00000012817	JAG1	4800.12	1.50581	0.448913	3.35434	0.000795551	0.0246792
ENSBTAG00000000804	MOB3B	9.79762	-0.254027	1.28809	-0.197211	0.843662	NA
ENSBTAG00000000805	IQCF1	0	NA	NA	NA	NA	NA
ENSBTAG00000037937		445.062	0.855247	0.25521	3.35115	0.000804762	0.024837
ENSBTAG00000003362	HSP90B1	15181.8	-0.583632	0.174173	-3.35088	0.000805564	0.024837
ENSBTAG00000018993	ITGB7	116.982	1.41947	0.424394	3.34468	0.000823762	0.0253206
ENSBTAG00000000809	IRX1	0.655591	-0.222768	6.06546	-0.0367274	0.970702	NA
ENSBTAG00000033669	IL17RC	135.846	1.21772	0.365432	3.33227	0.000861408	0.0263565
ENSBTAG00000002549	PTMA	3952.61	-0.607131	0.182266	-3.33101	0.000865304	0.0263565
ENSBTAG00000000369	EPS8	807.033	-0.817571	0.245406	-3.3315	0.00086379	0.0263565
ENSBTAG00000002051		1118.07	0.603093	0.181308	3.32634	0.000879947	0.0267218
ENSBTAG00000013761	STMN1	910.285	-0.880767	0.265039	-3.32316	0.000890044	0.0269472
ENSBTAG00000005218	PDE3B	150.882	1.24535	0.374857	3.3222	0.000893096	0.0269587
ENSBTAG00000015805	SIPA1L1	118.315	1.14765	0.345558	3.32115	0.000896459	0.0269794
ENSBTAG00000000818	PLEKHG7	0.590314	1.85055	6.1845	0.299225	0.764769	NA
ENSBTAG00000000819	RFX3	5.47105	0.85691	1.44238	0.594095	0.552448	NA
ENSBTAG00000000820	GNG11	26.0107	0.641532	0.873018	0.734844	0.462434	NA
ENSBTAG00000000821	GPR137C	0.327997	-1.21191	6.17178	-0.196363	0.844326	NA
ENSBTAG00000001576	TMEM140	473.589	0.846893	0.255141	3.31932	0.000902385	0.0270769
ENSBTAG00000012805	TSPAN13	447.253	1.12955	0.341132	3.3112	0.000928978	0.0277189
ENSBTAG00000008279	FRMD4A	788.067	-0.699984	0.211405	-3.31111	0.000929279	0.0277189
ENSBTAG00000000828	CAPN6	0	NA	NA	NA	NA	NA
ENSBTAG00000010023	FAM107B	678.232	0.667515	0.20175	3.30863	0.000937545	0.027883
ENSBTAG00000016959	LAPTM4B	334.168	-0.915169	0.277226	-3.30117	0.000962818	0.0285504
ENSBTAG00000000831	CTNS	1745.2	-0.628137	0.190432	-3.29849	0.000972064	0.02874
ENSBTAG00000021467	IGFBP6	125.798	1.44555	0.438507	3.29652	0.000978912	0.0287737
ENSBTAG00000000835	BCAS1	6.11251	-0.278204	1.45541	-0.191152	0.848407	NA
ENSBTAG00000000836	KRT8	0.080536	0	6.22661	0	1	NA
ENSBTAG00000004553	TPM4	5829.06	0.77195	0.234165	3.29661	0.00097859	0.0287737
ENSBTAG00000046688		56.9336	-2.53059	0.770147	-3.28585	0.00101675	0.0297991
ENSBTAG00000000841	LZTS1	0.793379	3.12227	4.47247	0.698109	0.485109	NA
ENSBTAG00000014825	NLK	668.259	0.7663	0.233275	3.28497	0.00101993	0.0298057
ENSBTAG00000007003	TYMS	308.577	-0.89439	0.272668	-3.28015	0.00103753	0.0302322
ENSBTAG00000000845	OLFM3	0	NA	NA	NA	NA	NA
ENSBTAG00000013669	KIF22	444.183	-0.853808	0.260451	-3.27819	0.00104474	0.0303546
ENSBTAG00000006846	LGALS9	8715.39	0.609473	0.186284	3.27173	0.0010689	0.0309673
ENSBTAG00000000853		0	NA	NA	NA	NA	NA
ENSBTAG00000000854	SEC16B	15.8914	0.0223459	0.946046	0.0236203	0.981155	NA
ENSBTAG00000000855	NXN	21.6058	-0.810957	0.794561	-1.02064	0.307427	NA
ENSBTAG00000021521	BFAR	2481.72	0.574761	0.175854	3.26839	0.0010816	0.0312456
ENSBTAG00000038494		240.413	0.99482	0.305039	3.26129	0.00110905	0.0319471
ENSBTAG00000005668	SLC39A8	4760.61	0.741395	0.227714	3.25582	0.00113065	0.0324765
ENSBTAG00000000861	ETV3L	12.6467	-1.05333	1.86361	-0.565212	0.571929	NA
ENSBTAG00000011374	S1PR3	240.387	1.42985	0.43964	3.25233	0.00114462	0.0326915
ENSBTAG00000000436	TNFAIP3	2165.39	0.595679	0.183124	3.25286	0.00114248	0.0326915
ENSBTAG00000010366	HCRTR1	149.219	-1.36749	0.421366	-3.24538	0.00117295	0.033406
ENSBTAG00000000872		0	NA	NA	NA	NA	NA
ENSBTAG00000004558	C10H15orf48	14217.3	0.804531	0.248189	3.24161	0.00118859	0.033661
ENSBTAG00000001631	KIFC1	466.393	-0.784096	0.241834	-3.24229	0.00118574	0.033661
ENSBTAG00000000875	CEP131	32.5427	-0.518578	0.656034	-0.790474	0.429251	NA
ENSBTAG00000000877	ETFBKMT	27.6565	-0.274883	0.677143	-0.405945	0.684783	NA
ENSBTAG00000004339		1221.85	0.537614	0.165939	3.23983	0.001196	0.0337761
ENSBTAG00000026148		50.4372	2.56006	0.790817	3.23723	0.00120695	0.0339429
ENSBTAG00000020936	NOD2	863.319	0.851111	0.262946	3.23683	0.00120864	0.0339429
ENSBTAG00000000885		4.0619	-2.18122	1.93855	-1.12518	0.260513	NA
ENSBTAG00000000886		0	NA	NA	NA	NA	NA
ENSBTAG00000000888	SPTA1	1.212	0	5.64108	0	1	NA
ENSBTAG00000021957	LTBP2	1928.91	0.611068	0.188838	3.23593	0.00121247	0.0339559
ENSBTAG00000000893		0	NA	NA	NA	NA	NA
ENSBTAG00000001164	ACAD10	922.309	0.590984	0.182696	3.2348	0.00121728	0.0339962
ENSBTAG00000030965	MCM7	953.67	-0.707555	0.219039	-3.23027	0.00123673	0.0343491
ENSBTAG00000016045	TRIB2	218.694	-1.05671	0.327109	-3.23046	0.0012359	0.0343491
ENSBTAG00000010166	MIC1	244.398	0.897408	0.278262	3.22504	0.00125954	0.0348773
ENSBTAG00000000899	TMEM17	26.0423	-0.0731863	0.7325	-0.0999131	0.920413	NA
ENSBTAG00000013125	PLAUR	6574.6	0.678848	0.210583	3.22366	0.00126563	0.0348773
ENSBTAG00000016982	MCOLN3	3468.03	0.592677	0.183859	3.22354	0.00126616	0.0348773
ENSBTAG00000000905	RAB6B	0	NA	NA	NA	NA	NA
ENSBTAG00000000908	HCAR1	0.167522	0.474451	6.21494	0.0763404	0.939148	NA
ENSBTAG00000000910	SLC6A7	0	NA	NA	NA	NA	NA
ENSBTAG00000021162	CKAP2	394.648	-0.836792	0.25965	-3.22277	0.00126959	0.0348773
ENSBTAG00000018588	TMBIM6	17641.4	0.482297	0.14988	3.2179	0.00129135	0.0353788
ENSBTAG00000000914	OPRK1	0	NA	NA	NA	NA	NA
ENSBTAG00000000916	TCTE3	0	NA	NA	NA	NA	NA
ENSBTAG00000046588	DNAJB9	3691.66	0.688774	0.214139	3.21649	0.0012977	0.0354565
ENSBTAG00000021620	PITHD1	918.249	-0.636039	0.197807	-3.21545	0.00130241	0.0354889
ENSBTAG00000000919	HEY2	0.978109	-1.2854	3.80596	-0.337734	0.735564	NA
ENSBTAG00000006189	ACTG1	38432.1	0.577635	0.179998	3.20912	0.00133142	0.0361817
ENSBTAG00000000923	HOXC13	0	NA	NA	NA	NA	NA
ENSBTAG00000000924	HOXC12	0	NA	NA	NA	NA	NA
ENSBTAG00000000925	GLT8D2	0.266327	2.65178	6.20376	0.427447	0.669054	NA
ENSBTAG00000000926		0.0773443	-0.389976	6.22465	-0.0626503	0.950045	NA
ENSBTAG00000015592	GPR84	1053.11	2.07746	0.64833	3.20432	0.00135383	0.0366916
ENSBTAG00000000929		0	NA	NA	NA	NA	NA
ENSBTAG00000000930		24.3731	0.382445	1.09652	0.348781	0.727254	NA
ENSBTAG00000000933	CCDC183	3.07483	2.54685	1.967	1.29479	0.195393	NA
ENSBTAG00000019110	PNRC1	786.739	0.628119	0.196473	3.19697	0.00138879	0.0375382
ENSBTAG00000000067	SDF2L1	274.816	-1.02079	0.319548	-3.19449	0.00140078	0.0377612
ENSBTAG00000037775		4136.27	0.461706	0.144591	3.19318	0.00140715	0.0378317
ENSBTAG00000013191	AGRN	805.707	1.9197	0.601808	3.18988	0.00142332	0.0381645
ENSBTAG00000020453	CLEC5A	98.8649	1.43654	0.450912	3.18586	0.00144323	0.038596
ENSBTAG00000014824	MMP14	21115.4	0.472815	0.1485	3.18394	0.00145284	0.0387502
ENSBTAG00000002647	RGS10	921.752	0.665547	0.20909	3.18307	0.00145724	0.0387648
ENSBTAG00000015509	NAMPT	646.673	0.648177	0.20373	3.18155	0.00146487	0.0388653
ENSBTAG00000000945	ATP2C2	0.499087	0.105432	5.76497	0.0182883	0.985409	NA
ENSBTAG00000008329	CYTIP	1627.78	0.677961	0.213153	3.18063	0.00146956	0.0388874
ENSBTAG00000016424	MMP25	308.652	0.873477	0.275408	3.17158	0.00151612	0.0399589
ENSBTAG00000001294	PPP1R15A	3760.75	0.700598	0.220923	3.17122	0.00151798	0.0399589
ENSBTAG00000017753	APP	4076.37	0.58737	0.185507	3.1663	0.00154392	0.0405358
ENSBTAG00000000951	JAKMIP3	15.4619	-0.524441	0.956836	-0.548099	0.583624	NA
ENSBTAG00000000953		0	NA	NA	NA	NA	NA
ENSBTAG00000000954		0.485995	0.0136544	6.16009	0.0022166	0.998231	NA
ENSBTAG00000036262	GBE1	814.916	0.618336	0.195562	3.16185	0.00156771	0.0410536
ENSBTAG00000047077	ENTPD7	722.451	0.911323	0.2894	3.14901	0.00163825	0.0427898
ENSBTAG00000000958	ZSWIM3	8.20506	0.0559689	1.19258	0.0469307	0.962568	NA
ENSBTAG00000036260	LPXN	402.387	-0.906424	0.288019	-3.14709	0.00164902	0.0429597
ENSBTAG00000000960	SPATA25	3.98214	2.33402	1.95085	1.19641	0.231536	NA
ENSBTAG00000016906	CYP27B1	738.701	1.99351	0.634472	3.14199	0.00167802	0.0432857
ENSBTAG00000003825	PTPN12	1117.19	0.668041	0.212579	3.14255	0.00167484	0.0432857
ENSBTAG00000000963		0	NA	NA	NA	NA	NA
ENSBTAG00000000964		22.4877	-0.143737	0.953651	-0.150723	0.880194	NA
ENSBTAG00000000965	TNNI3K	0	NA	NA	NA	NA	NA
ENSBTAG00000000966		0	NA	NA	NA	NA	NA
ENSBTAG00000019975	IL7R	4116.53	0.624548	0.198779	3.14193	0.00167841	0.0432857
ENSBTAG00000000970	ASIC1	1.6295	-2.14037	2.86741	-0.746448	0.455397	NA
ENSBTAG00000000972	KRTAP10-2	0	NA	NA	NA	NA	NA
ENSBTAG00000008863	TMEM87A	2434.57	0.571556	0.181916	3.14187	0.0016787	0.0432857
ENSBTAG00000003719	TDRD7	921.506	0.654952	0.208801	3.13672	0.00170847	0.0439409
ENSBTAG00000008401	PFKFB3	5317.09	1.3106	0.418527	3.13146	0.0017394	0.0446224
ENSBTAG00000006022	ATP6V0E2	58.5157	-1.58582	0.506913	-3.12838	0.00175774	0.0449785
ENSBTAG00000003208	RAB33B	755.446	0.695282	0.222381	3.12653	0.00176881	0.0451471
ENSBTAG00000000981	KLHDC8B	35.4899	-0.284513	0.609177	-0.467045	0.640468	NA
ENSBTAG00000000982	C22H3orf84	0	NA	NA	NA	NA	NA
ENSBTAG00000000983	ABCC8	0.0760039	-0.464372	6.23068	-0.0745299	0.940589	NA
ENSBTAG00000004540	NUB1	6405.36	0.578088	0.184942	3.12578	0.00177336	0.0451491
ENSBTAG00000000986	USH1C	2.88094	-0.333872	2.26422	-0.147456	0.882772	NA
ENSBTAG00000000987	OTOG	0.0833079	0	6.22622	0	1	NA
ENSBTAG00000022539	POLR2K	1416.34	0.577576	0.184867	3.12428	0.00178241	0.0451515
ENSBTAG00000017002	RBCK1	1585.85	0.537485	0.172029	3.12438	0.00178177	0.0451515
ENSBTAG00000011784	FGR	5099.23	0.646788	0.207106	3.12298	0.00179032	0.045238
ENSBTAG00000000992	BMP10	0	NA	NA	NA	NA	NA
ENSBTAG00000003791	LPAR3	166.794	1.34413	0.430721	3.12066	0.00180449	0.0454814
ENSBTAG00000018316	ZMYND15	469.095	0.700019	0.22437	3.11993	0.00180897	0.0454814
ENSBTAG00000000997		0	NA	NA	NA	NA	NA
ENSBTAG00000012779	FAM49A	2226.7	0.472914	0.151767	3.11605	0.0018329	0.0459685
ENSBTAG00000001000	CA13	0	NA	NA	NA	NA	NA
ENSBTAG00000001001	ANKRD55	0.154446	0	6.20477	0	1	NA
ENSBTAG00000020935	HIF1A	9032.11	0.529354	0.16995	3.11477	0.0018409	0.0460545
ENSBTAG00000001003	CKMT2	0.369473	2.72151	6.18616	0.439935	0.659984	NA
ENSBTAG00000021214	FBXL5	1682.66	0.545481	0.175306	3.1116	0.00186074	0.0464355
ENSBTAG00000009826	GPD1L	134.794	-1.15648	0.37177	-3.11073	0.00186624	0.0464578
ENSBTAG00000001006	HMX3	0.072285	-0.362207	6.22104	-0.0582229	0.953571	NA
ENSBTAG00000014710	RAP1A	1580.56	0.596679	0.192022	3.10735	0.00188775	0.0468776
ENSBTAG00000001008	PRF1	18.359	0.270059	0.903282	0.298975	0.764959	NA
ENSBTAG00000011876	MORC3	897.298	0.577752	0.186031	3.10568	0.00189842	0.0470268
ENSBTAG00000001010	ADAMTS18	0.0730477	-0.375918	6.22113	-0.060426	0.951816	NA
ENSBTAG00000015636	C7H19orf66	987.598	0.552301	0.178085	3.10134	0.0019265	0.0476053
ENSBTAG00000021002	ACP2	1361.29	0.610189	0.196901	3.09896	0.00194202	0.0478715
ENSBTAG00000046266	TNFSF9	342.149	0.784626	0.253408	3.09629	0.00195956	0.0481862
ENSBTAG00000007071	RAI14	1658.77	0.758974	0.245417	3.09259	0.00198417	0.0482286
ENSBTAG00000015228	CD74	5202.01	0.715442	0.231208	3.09436	0.00197237	0.0482286
ENSBTAG00000001019	GDF10	0	NA	NA	NA	NA	NA
ENSBTAG00000001020	AKAP3	1.01037	1.84984	3.67642	0.503162	0.614851	NA
ENSBTAG00000001021	CYP1A1	13.2731	-5.35455	1.46521	-3.65445	0.000257731	NA
ENSBTAG00000005650	SKAP2	5990.37	0.456393	0.147584	3.09244	0.00198521	0.0482286
ENSBTAG00000009097	FANCI	352.473	-0.861015	0.278396	-3.09277	0.00198298	0.0482286
ENSBTAG00000011121	CLCN4	179.087	-0.993907	0.321154	-3.0948	0.00196945	0.0482286
ENSBTAG00000001026	BCO1	0.265678	1.36263	6.18747	0.220224	0.825697	NA
ENSBTAG00000001027	SERPINH1	1.46072	0.640047	3.00063	0.213304	0.83109	NA
ENSBTAG00000001028	MAP6	0	NA	NA	NA	NA	NA
ENSBTAG00000007357	CHSY1	1090.03	0.649871	0.210278	3.09053	0.00199797	0.048422
ENSBTAG00000008737	DR1	1216.23	0.614409	0.198878	3.08938	0.00200578	0.0484946
ENSBTAG00000001032	PYGM	1.64171	0.906974	2.6499	0.342267	0.73215	NA
ENSBTAG00000001034	IL18R1	4.48554	3.07725	2.04252	1.50659	0.131915	NA
ENSBTAG00000043994	GRK6	504.242	0.732411	0.237311	3.08629	0.0020267	0.0487664
ENSBTAG00000002444	MKI67	2986.14	-0.739567	0.239629	-3.0863	0.00202662	0.0487664
ENSBTAG00000005891	FCRL1	116.346	-1.40284	0.454835	-3.08428	0.00204045	0.0489805
ENSBTAG00000007424	LIF	112.151	1.80165	0.584478	3.0825	0.00205272	0.0490995
ENSBTAG00000001041	SAO	0.172442	0.499536	6.21231	0.0804106	0.935911	NA
ENSBTAG00000025762	CNP	1469.77	0.524789	0.170267	3.08215	0.00205514	0.0490995
ENSBTAG00000001043	LUZP2	0.0952224	0	6.20963	0	1	NA
ENSBTAG00000019427	KIAA0232	884.255	0.597546	0.19414	3.07791	0.0020846	0.0496855
ENSBTAG00000001049	ANOS1	0.0786983	-0.412609	6.22477	-0.0662849	0.947151	NA
ENSBTAG00000007935	CALCOCO2	1867.19	0.504764	0.16415	3.07501	0.00210497	0.0500527
ENSBTAG00000000053	FILIP1	74.5456	1.40169	0.456477	3.07066	0.00213583	0.0505481
ENSBTAG00000001052	ADCY10	1.47233	1.83565	3.19708	0.574166	0.565855	NA
ENSBTAG00000000305	LMO4	796.175	0.633409	0.206275	3.0707	0.0021356	0.0505481
ENSBTAG00000007176	GDPD1	135.015	1.06951	0.348395	3.06983	0.00214177	0.0505699
ENSBTAG00000001058	SRPK3	0.249943	0	6.19912	0	1	NA
ENSBTAG00000010888	VSIR	92.2805	1.46089	0.476929	3.06312	0.00219041	0.0515248
ENSBTAG00000020395	LYSMD1	297.202	0.812757	0.26536	3.06284	0.00219244	0.0515248
ENSBTAG00000009982	IGSF8	408.253	-1.07487	0.351247	-3.06016	0.00221217	0.0518677
ENSBTAG00000001062	PTH2	0	NA	NA	NA	NA	NA
ENSBTAG00000001063	HOXA4	0.315725	0	6.19646	0	1	NA
ENSBTAG00000007812	NDUFA13	819.078	-0.589903	0.192961	-3.05711	0.00223485	0.0522778
ENSBTAG00000001067	GRM2	0.173022	2.23341	6.2165	0.359272	0.719391	NA
ENSBTAG00000001068	ZCWPW1	18.9561	-0.441483	1.03265	-0.427526	0.668996	NA
ENSBTAG00000008868	CAPN3	76.7868	1.69272	0.554518	3.0526	0.00226864	0.0528233
ENSBTAG00000020554	AIF1	786.012	0.644584	0.211149	3.05275	0.00226753	0.0528233
ENSBTAG00000006240	TLR4	3057.06	0.468232	0.153647	3.04745	0.00230792	0.0536139
ENSBTAG00000001075	CALB2	0	NA	NA	NA	NA	NA
ENSBTAG00000001076	NLRP6	0	NA	NA	NA	NA	NA
ENSBTAG00000011986	PLSCR4	52.7827	1.8615	0.611031	3.04648	0.00231537	0.0536634
ENSBTAG00000011757	PSEN1	3089.69	0.483659	0.158892	3.04395	0.00233492	0.0538564
ENSBTAG00000001079		31.4983	-0.251784	0.690572	-0.364601	0.715409	NA
ENSBTAG00000001080	SPAG17	0	NA	NA	NA	NA	NA
ENSBTAG00000001081	PALLD	35.9973	0.965551	0.608403	1.58703	0.112507	NA
ENSBTAG00000001082	SH2D5	1.02289	1.37623	3.80111	0.36206	0.717307	NA
ENSBTAG00000019984	GINS1	314.823	-0.73913	0.242806	-3.04411	0.00233368	0.0538564
ENSBTAG00000001084	OR10H1	0	NA	NA	NA	NA	NA
ENSBTAG00000021874	KIF14	125.365	-1.50154	0.493387	-3.04333	0.00233973	0.0538564
ENSBTAG00000001086	FHL2	7.83734	0.845155	1.4175	0.596228	0.551023	NA
ENSBTAG00000001088	SLC17A8	0.42145	2.70453	6.15088	0.439699	0.660155	NA
ENSBTAG00000001090	CCDC173	1.08826	-2.51118	3.51147	-0.715137	0.474524	NA
ENSBTAG00000013851	BCL10	855.381	0.539068	0.177224	3.04172	0.00235227	0.0540219
ENSBTAG00000026919	PXDC1	276.735	-0.813891	0.26771	-3.0402	0.00236422	0.0541729
ENSBTAG00000001094	MTUS2	18.119	1.9826	1.52713	1.29825	0.194201	NA
ENSBTAG00000012228	SEMA4A	1719.22	-0.592656	0.195046	-3.03855	0.00237721	0.0543469
ENSBTAG00000040151	GCH1	780.211	0.641223	0.211098	3.03757	0.00238496	0.0544009
ENSBTAG00000019964	GAS6	575.548	-0.787213	0.259428	-3.03442	0.00241003	0.0548485
ENSBTAG00000001099	PIANP	8.0484	1.1174	1.48112	0.754426	0.450594	NA
ENSBTAG00000001100	IL22RA1	4.1501	-0.817705	1.86533	-0.438369	0.661119	NA
ENSBTAG00000022489		12441.8	0.590466	0.194879	3.02991	0.00244623	0.0555471
ENSBTAG00000001102	SERPINB10	10.2119	2.39727	1.35646	1.76731	0.0771769	NA
ENSBTAG00000001104	CMTM4	15.2099	-1.13549	1.0172	-1.11629	0.264298	NA
ENSBTAG00000008849	SORT1	2556.13	0.587797	0.194157	3.02743	0.00246642	0.0558796
ENSBTAG00000003039	PSMB8	1875.73	0.522905	0.172766	3.02668	0.00247259	0.0558939
ENSBTAG00000004993	NXT1	186.226	-0.926737	0.306655	-3.02208	0.00251041	0.0566218
ENSBTAG00000009210	ZBTB44	721.707	0.644659	0.213634	3.01759	0.00254795	0.056966
ENSBTAG00000012659	LRIF1	1343.87	0.579582	0.192023	3.0183	0.00254197	0.056966
ENSBTAG00000001112	SMOX	30.3862	1.01304	0.739457	1.36998	0.170695	NA
ENSBTAG00000047502	FKBP5	1282.17	-0.682896	0.226308	-3.01755	0.00254827	0.056966
ENSBTAG00000014996	WDR62	398.338	-0.717513	0.237625	-3.01952	0.00253173	0.056966
ENSBTAG00000014027	TRIM36	299.818	0.860598	0.28577	3.01151	0.00259952	0.0574745
ENSBTAG00000009933	DTX3L	1101.49	0.653297	0.216898	3.012	0.00259529	0.0574745
ENSBTAG00000001119	ANKRD13B	5.12183	-1.35557	1.69937	-0.79769	0.42505	NA
ENSBTAG00000001120	CORO6	1.27855	-0.523204	3.49987	-0.149492	0.881165	NA
ENSBTAG00000000957	CDKN2AIP	541.149	0.645381	0.214261	3.01213	0.00259426	0.0574745
ENSBTAG00000017401	TBK1	966.225	0.566364	0.188003	3.01252	0.00259085	0.0574745
ENSBTAG00000001125	ADAMDEC1	1.05382	2.15352	3.43657	0.626648	0.53089	NA
ENSBTAG00000013111	RRM1	1284.53	-0.507383	0.168418	-3.01265	0.0025898	0.0574745
ENSBTAG00000001128	RNF165	0	NA	NA	NA	NA	NA
ENSBTAG00000043567		2438.75	0.748026	0.248786	3.0067	0.00264101	0.0581697
ENSBTAG00000016094	SLC36A1	558.37	-0.822999	0.273737	-3.00653	0.0026425	0.0581697
ENSBTAG00000047362	RCN1	1066.14	0.831963	0.276933	3.0042	0.00266283	0.0584894
ENSBTAG00000003422	SNX5	2351.31	-0.576829	0.192211	-3.00102	0.00269073	0.0589738
ENSBTAG00000001135	C3H1orf194	0	NA	NA	NA	NA	NA
ENSBTAG00000001136	KIAA1324	1.67856	2.17216	3.14168	0.691402	0.489313	NA
ENSBTAG00000016255	PLEK2	119.915	1.05781	0.352756	2.99871	0.00271121	0.0592938
ENSBTAG00000017824	IRF8	1287.84	-0.743643	0.248054	-2.99791	0.00271841	0.0593226
ENSBTAG00000039046	CD24	7123.51	1.28716	0.430599	2.98922	0.00279687	0.0609028
ENSBTAG00000000713	AGFG2	63.3341	-1.55106	0.519268	-2.98701	0.00281718	0.061213
ENSBTAG00000000266	NAB1	928.204	0.546555	0.183042	2.98595	0.00282696	0.0612934
ENSBTAG00000030190	COL6A3	209.696	1.07613	0.360613	2.98417	0.00284348	0.0613875
ENSBTAG00000020166	ZNFX1	6148.31	0.547207	0.183338	2.98469	0.00283865	0.0613875
ENSBTAG00000026283	ASPH	563.57	0.768929	0.257924	2.98122	0.00287101	0.0618494
ENSBTAG00000018986	ACSL4	2082.76	0.68327	0.229357	2.97906	0.00289133	0.0621542
ENSBTAG00000001150	KCNE1	0	NA	NA	NA	NA	NA
ENSBTAG00000005979	HELLS	193.475	-0.978584	0.328803	-2.9762	0.00291848	0.0626046
ENSBTAG00000001152	TLE6	0.442585	1.30562	5.98555	0.21813	0.827328	NA
ENSBTAG00000001153	TLE2	0.511964	4.17926	6.15835	0.678632	0.497371	NA
ENSBTAG00000001154	DGAT2	0.886512	-1.22087	4.9498	-0.246651	0.805178	NA
ENSBTAG00000000711	NDRG1	3032.65	0.60175	0.202304	2.97448	0.00293488	0.062791
ENSBTAG00000000990	PSMA2	3204.87	0.455319	0.153101	2.97398	0.00293963	0.062791
ENSBTAG00000007626	IL2RG	6148.98	0.509499	0.171361	2.97326	0.00294657	0.0628062
ENSBTAG00000001163	H2AFY2	0.814646	1.32049	5.18817	0.254519	0.799095	NA
ENSBTAG00000010681	NR1H3	1377.13	0.7287	0.245198	2.97188	0.00295983	0.0629556
ENSBTAG00000009902	AKR1B1	869.013	-1.54432	0.520039	-2.96962	0.00298172	0.0632879
ENSBTAG00000001166	HSF5	6.42037	-0.0791349	1.4249	-0.0555371	0.955711	NA
ENSBTAG00000003037	TAP2	354.024	0.698587	0.235428	2.96731	0.00300419	0.0634973
ENSBTAG00000023028	WDFY4	6669.59	0.456853	0.153947	2.96761	0.00300127	0.0634973
ENSBTAG00000001829	SLC17A9	1157.4	-0.589227	0.198652	-2.96613	0.00301575	0.0636083
ENSBTAG00000004842	RSPRY1	3158.91	0.545249	0.184477	2.95565	0.00312015	0.0653999
ENSBTAG00000001176	LRRN1	0	NA	NA	NA	NA	NA
ENSBTAG00000001644	MDN1	1092.4	-0.506867	0.171481	-2.95582	0.00311843	0.0653999
ENSBTAG00000015107	SLC16A1	880.745	-0.544027	0.183987	-2.95688	0.00310764	0.0653999
ENSBTAG00000009216	HVCN1	106.422	1.3201	0.447131	2.95238	0.0031533	0.0659577
ENSBTAG00000015186	ILVBL	301.562	-0.867899	0.294047	-2.95157	0.00316163	0.0659949
ENSBTAG00000001183	KLHL33	3.53047	1.66778	1.91179	0.872367	0.383008	NA
ENSBTAG00000015311	PTPRR	126.116	1.14185	0.387631	2.94571	0.00322209	0.0667046
ENSBTAG00000016915	FLT1	2487.02	0.713937	0.242316	2.94631	0.00321591	0.0667046
ENSBTAG00000001187	RASL10A	6.88722	-0.745033	1.44617	-0.515177	0.60643	NA
ENSBTAG00000013573	BIRC5	714.499	-0.702145	0.238298	-2.9465	0.00321394	0.0667046
ENSBTAG00000009218	ANLN	625.389	-0.80184	0.272205	-2.94573	0.00322197	0.0667046
ENSBTAG00000012508	OSGIN1	233.992	0.833541	0.28327	2.94257	0.00325501	0.0669735
ENSBTAG00000007661	MYO1F	2158.43	0.808955	0.274878	2.94296	0.00325087	0.0669735
ENSBTAG00000011187	FAM13A	335.297	0.71849	0.244121	2.94317	0.00324865	0.0669735
ENSBTAG00000001195	KCNH4	16.128	-1.18312	1.15504	-1.02431	0.305687	NA
ENSBTAG00000044097	KLF7	254.505	0.852863	0.290266	2.93821	0.00330113	0.0677841
ENSBTAG00000001198	GIMAP7	11.8952	0.255191	1.02863	0.248089	0.804066	NA
ENSBTAG00000011765	GABARAPL1	1603.57	0.512564	0.174499	2.93734	0.00331037	0.0678356
ENSBTAG00000001204	JCAD	3.76721	1.71246	1.84285	0.929245	0.352762	NA
ENSBTAG00000001206	LCN15	0	NA	NA	NA	NA	NA
ENSBTAG00000007804	RILPL2	1962.02	0.670825	0.22852	2.93552	0.00332992	0.0680978
ENSBTAG00000001209	PHLDB2	4.29627	-0.697182	2.46942	-0.282327	0.777693	NA
ENSBTAG00000001210		0	NA	NA	NA	NA	NA
ENSBTAG00000005945	NXPE4	146.012	4.08373	1.392	2.93372	0.00334925	0.0682165
ENSBTAG00000001213		0	NA	NA	NA	NA	NA
ENSBTAG00000001214		0	NA	NA	NA	NA	NA
ENSBTAG00000048162		267.93	1.15552	0.393838	2.934	0.00334623	0.0682165
ENSBTAG00000001221	NKX3-1	0.0794217	0	6.22755	0	1	NA
ENSBTAG00000009064	CSF2RB	890.361	0.840174	0.286593	2.9316	0.00337225	0.0685465
ENSBTAG00000020892	IL2RA	135.821	1.1301	0.38593	2.92826	0.00340863	0.0691466
ENSBTAG00000031509	PFAS	353.683	-0.727602	0.248662	-2.92607	0.00343278	0.0694967
ENSBTAG00000001228	CEND1	3.37851	0.799081	1.85381	0.431048	0.666433	NA
ENSBTAG00000002845	CDH10	76.0207	2.15342	0.738408	2.9163	0.00354214	0.0710189
ENSBTAG00000001231	CDHR1	31.0667	0.998133	0.887943	1.1241	0.260973	NA
ENSBTAG00000019017	IFITM2	1682.17	0.679796	0.233073	2.91667	0.00353795	0.0710189
ENSBTAG00000005443	MIER1	1065.94	0.646417	0.221615	2.91684	0.00353595	0.0710189
ENSBTAG00000001241	ISL1	0	NA	NA	NA	NA	NA
ENSBTAG00000001242	ADRB1	1.82889	-0.456484	3.46914	-0.131584	0.895313	NA
ENSBTAG00000001243	AP3M2	3.87424	1.19631	2.0657	0.579129	0.562502	NA
ENSBTAG00000001244	PLAT	0	NA	NA	NA	NA	NA
ENSBTAG00000015978	ANXA1	8204.28	0.551572	0.189138	2.91624	0.00354274	0.0710189
ENSBTAG00000001247	LECT2	0	NA	NA	NA	NA	NA
ENSBTAG00000001249	SULT1B1	4.34223	-1.66469	6.05547	-0.274907	0.783388	NA
ENSBTAG00000001250	TFAP2A	0.46989	-1.07983	6.17109	-0.174982	0.861094	NA
ENSBTAG00000000894	PGK1	13208.9	0.423139	0.145099	2.9162	0.00354319	0.0710189
ENSBTAG00000012519	XDH	9886.97	0.544428	0.186859	2.91357	0.00357318	0.0714778
ENSBTAG00000001255	CRYBB3	2.94182	-0.355868	2.19446	-0.162167	0.871175	NA
ENSBTAG00000007828	SLA	169.951	1.04173	0.357708	2.91223	0.00358859	0.0716438
ENSBTAG00000004051	SBDS	2163.41	0.496867	0.170809	2.9089	0.00362707	0.072269
ENSBTAG00000001260	PINLYP	0	NA	NA	NA	NA	NA
ENSBTAG00000001511	BCL6	848.798	0.733916	0.252525	2.90631	0.00365717	0.072725
ENSBTAG00000001265	HRG	0	NA	NA	NA	NA	NA
ENSBTAG00000006126	GTF3C1	1871.44	-0.675256	0.232458	-2.90485	0.00367427	0.0729211
ENSBTAG00000001271	PLG	0	NA	NA	NA	NA	NA
ENSBTAG00000039992	TUBA1C	1784.51	0.539962	0.186257	2.89901	0.0037434	0.0740191
ENSBTAG00000001274	PPM1L	21.0783	-0.371171	0.799807	-0.464076	0.642593	NA
ENSBTAG00000001279	MPP2	1.25701	1.22501	3.47216	0.35281	0.724231	NA
ENSBTAG00000018722	PLEKHM2	3432.57	0.427673	0.147528	2.89894	0.00374427	0.0740191
ENSBTAG00000039016		43.0971	2.08588	0.72051	2.895	0.00379155	0.0748071
ENSBTAG00000019615	PHTF1	492.902	0.715158	0.247422	2.89044	0.00384703	0.0757534
ENSBTAG00000001286	ELMO3	31.4429	-0.395462	0.66622	-0.593591	0.552786	NA
ENSBTAG00000001287		4.62198	0.916486	1.57391	0.582297	0.560366	NA
ENSBTAG00000001288	MAOB	0	NA	NA	NA	NA	NA
ENSBTAG00000010395	DOCK9	75.9237	1.32179	0.457933	2.88642	0.00389648	0.0762923
ENSBTAG00000012012	CYB5A	158.977	-1.0372	0.359344	-2.88637	0.0038971	0.0762923
ENSBTAG00000001291		0	NA	NA	NA	NA	NA
ENSBTAG00000001292	LTF	6.39908	0.49938	1.74365	0.286399	0.774573	NA
ENSBTAG00000001293	MAATS1	7.09721	-1.07361	1.29696	-0.82779	0.407789	NA
ENSBTAG00000000560		55.5538	-2.09659	0.726152	-2.88726	0.00388616	0.0762923
ENSBTAG00000015562	PLBD1	866.903	0.578195	0.200396	2.88526	0.00391089	0.0764138
ENSBTAG00000013495	WDFY3	2622.83	-0.441116	0.153035	-2.88246	0.00394587	0.0769483
ENSBTAG00000001297		0	NA	NA	NA	NA	NA
ENSBTAG00000001298	STAMBPL1	25.7525	-0.358434	0.761547	-0.470666	0.637879	NA
ENSBTAG00000001299	CYP7B1	0.149697	-1.17238	6.20133	-0.189053	0.850051	NA
ENSBTAG00000000559	PLTP	2262.01	1.51146	0.524805	2.88004	0.00397626	0.077242
ENSBTAG00000002758	THBD	493.58	-1.02262	0.355043	-2.88027	0.00397336	0.077242
ENSBTAG00000001303	HSPB8	0	NA	NA	NA	NA	NA
ENSBTAG00000001305	ATP2B2	0.468034	0	6.15148	0	1	NA
ENSBTAG00000010976	KANK1	1932.62	-0.492831	0.171182	-2.87899	0.00398956	0.0773514
ENSBTAG00000001308		10.1555	-1.71609	1.15148	-1.49034	0.136134	NA
ENSBTAG00000001310	RHO	0	NA	NA	NA	NA	NA
ENSBTAG00000012697	PGAM1	12769.5	0.408	0.14189	2.87547	0.00403432	0.0780691
ENSBTAG00000011954	SEC11C	744.483	-0.597041	0.207924	-2.87143	0.00408619	0.0789214
ENSBTAG00000001315	DMRTA1	0.0833449	0	6.22616	0	1	NA
ENSBTAG00000001317		0	NA	NA	NA	NA	NA
ENSBTAG00000002742	MSH2	192.859	-0.850485	0.296659	-2.86688	0.00414546	0.079913
ENSBTAG00000015806	OAZ2	1204.22	0.499261	0.174494	2.8612	0.00422046	0.0810489
ENSBTAG00000001322	SAXO1	0	NA	NA	NA	NA	NA
ENSBTAG00000005765	SYNGR1	192.355	-1.0263	0.358673	-2.86138	0.00421802	0.0810489
ENSBTAG00000001324	SLCO2A1	1.21608	2.19802	3.62353	0.606597	0.544118	NA
ENSBTAG00000001325	UPB1	9.96973	4.26145	1.65943	2.56802	0.0102281	NA
ENSBTAG00000001326	SLC44A5	0	NA	NA	NA	NA	NA
ENSBTAG00000044000	PRIM1	193.206	-0.834473	0.291744	-2.86029	0.00423254	0.0811264
ENSBTAG00000016213	SYCE2	95.6853	-1.1466	0.400978	-2.85951	0.00424293	0.0811713
ENSBTAG00000001331	ERICH6	0	NA	NA	NA	NA	NA
ENSBTAG00000001500	FIGNL1	77.6307	-1.24756	0.436741	-2.85653	0.004283	0.0817827
ENSBTAG00000020848	PIK3CG	975.63	0.557056	0.195116	2.85501	0.00430361	0.081866
ENSBTAG00000001335	GHR	4.89881	-0.727379	1.7432	-0.417267	0.676483	NA
ENSBTAG00000001336		0	NA	NA	NA	NA	NA
ENSBTAG00000001338	CCR3	0.40244	2.10956	6.17487	0.341637	0.732624	NA
ENSBTAG00000001341	WNT5B	0.154407	-0.794162	6.21182	-0.127847	0.89827	NA
ENSBTAG00000002719	ORC1	92.8092	-1.43471	0.502427	-2.85556	0.00429604	0.081866
ENSBTAG00000014615	SLC26A2	353.72	-0.908964	0.318444	-2.85439	0.00431189	0.0818691
ENSBTAG00000001344	METTL21E	0.247543	-0.347479	6.21576	-0.055903	0.955419	NA
ENSBTAG00000001346	STRA8	2.58094	-0.0428192	2.22079	-0.0192811	0.984617	NA
ENSBTAG00000001189	AP1B1	2969.38	-0.580551	0.203463	-2.85335	0.00432613	0.081985
ENSBTAG00000027317	RNF114	2901.35	0.495602	0.173779	2.85191	0.00434581	0.0822034
ENSBTAG00000001350		0.255439	-0.336566	6.18296	-0.0544344	0.956589	NA
ENSBTAG00000023929	FOSL2	1325.79	0.530473	0.186055	2.85117	0.00435586	0.0822392
ENSBTAG00000009786	SCIN	4255.55	-0.567332	0.199397	-2.84524	0.00443779	0.0836295
ENSBTAG00000001354	INPP5E	23.8976	0.046791	0.739218	0.0632979	0.949529	NA
ENSBTAG00000021574	TCF7L2	221.783	0.799089	0.281266	2.84105	0.00449659	0.0845795
ENSBTAG00000001357		0	NA	NA	NA	NA	NA
ENSBTAG00000001359	B3GNT7	1.85071	-0.827984	2.65489	-0.311871	0.755139	NA
ENSBTAG00000026080	LAIR1	781.3	0.634681	0.223756	2.83649	0.00456125	0.0854767
ENSBTAG00000011394	FAM214B	1129.47	0.484545	0.170861	2.8359	0.00456972	0.0854767
ENSBTAG00000005299	EDNRB	899.334	-0.72492	0.255587	-2.83629	0.00456411	0.0854767
ENSBTAG00000001365	C1QTNF9	0	NA	NA	NA	NA	NA
ENSBTAG00000001367	C1QTNF2	1.11189	0.648707	3.46371	0.187287	0.851436	NA
ENSBTAG00000007079	LCP1	23671.3	0.474485	0.1674	2.83444	0.00459064	0.0856178
ENSBTAG00000001374	METTL27	1.92481	0.754771	2.67827	0.281813	0.778087	NA
ENSBTAG00000001376	RAD21L1	0.284887	0.993609	6.16924	0.161059	0.872047	NA
ENSBTAG00000001382	SLC26A9	0.0768344	-0.401359	6.22458	-0.0644797	0.948588	NA
ENSBTAG00000001383		0	NA	NA	NA	NA	NA
ENSBTAG00000001385	ZSCAN2	22.2404	0.559869	0.733909	0.762859	0.445547	NA
ENSBTAG00000010155		7446.04	-0.627872	0.221535	-2.83419	0.00459425	0.0856178
ENSBTAG00000021997	ITSN1	272.28	-0.837223	0.295932	-2.82911	0.00466781	0.0868282
ENSBTAG00000006335	STAT6	2575.19	0.452438	0.159969	2.82829	0.00467975	0.0868899
ENSBTAG00000012225	KPNA2	1617.92	-0.455266	0.16101	-2.82757	0.00469034	0.0869264
ENSBTAG00000001392	RDH16	0	NA	NA	NA	NA	NA
ENSBTAG00000046383		240.74	0.799367	0.28312	2.82343	0.00475134	0.0878021
ENSBTAG00000006071	CTTN	1005.81	0.706395	0.250213	2.82318	0.004755	0.0878021
ENSBTAG00000038181	FOCAD	289.431	-0.75587	0.26787	-2.82178	0.00477579	0.0880248
ENSBTAG00000006552	LAMP3	69.0079	1.56698	0.555852	2.81907	0.00481636	0.0882883
ENSBTAG00000001397		0	NA	NA	NA	NA	NA
ENSBTAG00000009711	RPA1	1860.6	-0.555452	0.19702	-2.81926	0.00481339	0.0882883
ENSBTAG00000014435	TCF19	179.445	-1.11512	0.395418	-2.8201	0.00480091	0.0882883
ENSBTAG00000001401	SLC45A1	0	NA	NA	NA	NA	NA
ENSBTAG00000004680	SLC13A5	1283.55	1.59455	0.56615	2.81648	0.00485525	0.0886682
ENSBTAG00000001404	CACNG3	0	NA	NA	NA	NA	NA
ENSBTAG00000018189	CSTB	16124	0.437138	0.155185	2.81689	0.00484916	0.0886682
ENSBTAG00000001406	MAB21L3	0	NA	NA	NA	NA	NA
ENSBTAG00000011416	ARHGEF39	139.074	-1.069	0.379626	-2.81594	0.00486347	0.0886682
ENSBTAG00000012899	IFNGR2	1658.63	0.52237	0.185686	2.81318	0.00490534	0.0892702
ENSBTAG00000012047	JAK2	995.051	0.537455	0.19119	2.8111	0.00493721	0.0896883
ENSBTAG00000021445	ST8SIA4	250.456	0.902443	0.321254	2.80913	0.00496763	0.0900784
ENSBTAG00000015463	TTI2	290.757	0.717428	0.255492	2.80802	0.00498466	0.0902251
ENSBTAG00000005182	BoLA	3684.63	0.564241	0.20103	2.80675	0.00500436	0.0904193
ENSBTAG00000001416	GABRR3	0	NA	NA	NA	NA	NA
ENSBTAG00000001417	ACSM1	0	NA	NA	NA	NA	NA
ENSBTAG00000015595	MCM5	479.649	-0.699359	0.24934	-2.80485	0.00503403	0.0907926
ENSBTAG00000016656	PARP14	5897.02	0.4821	0.172328	2.79757	0.00514885	0.0926978
ENSBTAG00000006208	ADCY7	2501.59	0.512677	0.183335	2.7964	0.00516759	0.0928693
ENSBTAG00000001423		0	NA	NA	NA	NA	NA
ENSBTAG00000010645	BOLA-DRA	3815.79	1.22126	0.436869	2.79547	0.00518239	0.0929694
ENSBTAG00000003403	PADI2	180.032	-0.87968	0.314836	-2.79409	0.00520454	0.093201
ENSBTAG00000001429	NEURL1B	0.466452	0	6.17285	0	1	NA
ENSBTAG00000001432		0.678743	-3.13227	5.06949	-0.617867	0.536663	NA
ENSBTAG00000012946	HSF2	436.201	0.599749	0.214991	2.78964	0.00527667	0.0941582
ENSBTAG00000001439	HESX1	12.8437	-1.03361	1.01411	-1.01924	0.308091	NA
ENSBTAG00000006016	GTPBP2	2358.57	0.413404	0.148186	2.78975	0.00527479	0.0941582
ENSBTAG00000019472	NR3C1	956.221	0.657362	0.235729	2.78864	0.00529305	0.0942837
ENSBTAG00000001442		0.151324	-1.26125	6.21558	-0.202917	0.8392	NA
ENSBTAG00000001443		0.389875	-2.59466	6.17109	-0.420453	0.674154	NA
ENSBTAG00000014199	TBX21	53.0433	1.68307	0.603693	2.78795	0.00530422	0.094316
ENSBTAG00000021894	PPOX	445.786	0.62804	0.225374	2.78666	0.00532546	0.0943378
ENSBTAG00000001447	HRH1	0.713248	2.1844	4.0661	0.537223	0.591113	NA
ENSBTAG00000001448	INMT	0	NA	NA	NA	NA	NA
ENSBTAG00000010492	VPS4B	1953.99	0.496493	0.178199	2.78617	0.00533352	0.0943378
ENSBTAG00000012330	B2M	63477.4	0.396278	0.142223	2.78632	0.00533098	0.0943378
ENSBTAG00000001451	A4GNT	0	NA	NA	NA	NA	NA
ENSBTAG00000001455	HOXA7	0	NA	NA	NA	NA	NA
ENSBTAG00000031355		199.154	0.834546	0.300075	2.78112	0.00541712	0.0953148
ENSBTAG00000007988	STX2	1280.18	0.575748	0.206987	2.78157	0.00540972	0.0953148
ENSBTAG00000001462	FLT4	5.5492	-1.97669	1.67064	-1.18319	0.236733	NA
ENSBTAG00000011435	NPEPPS	3039.45	0.470744	0.169198	2.78221	0.00539897	0.0953148
ENSBTAG00000001464	GPR156	2.12396	-1.32592	2.45201	-0.540751	0.588679	NA
ENSBTAG00000010002	IRF2	210.069	0.758723	0.272964	2.77957	0.00544307	0.095482
ENSBTAG00000012594	MRPS6	2201.81	-0.414402	0.149127	-2.77886	0.00545503	0.095482
ENSBTAG00000015802	CREB3L2	174.813	-0.913881	0.328848	-2.77904	0.00545203	0.095482
ENSBTAG00000004059	SOAT1	7791.29	0.535909	0.192934	2.77769	0.00547474	0.0956609
ENSBTAG00000010987	NFKBIZ	6185.34	0.441324	0.159153	2.77295	0.00555508	0.0968967
ENSBTAG00000001474	NRGN	4.61158	0.881116	2.07642	0.424343	0.671316	NA
ENSBTAG00000004484	CEP83	428.101	0.685611	0.247627	2.76873	0.00562753	0.097991
ENSBTAG00000001476		19.8476	0.371579	1.01295	0.366828	0.713748	NA
ENSBTAG00000001477		2.38741	-2.39239	2.5208	-0.949063	0.342589	NA
ENSBTAG00000033076	TRPM6	974.268	1.74312	0.630027	2.76674	0.00566201	0.0981831
ENSBTAG00000001481	IGSF9	1.40387	0.632106	3.31944	0.190425	0.848976	NA
ENSBTAG00000018848	FBXL3	1315.03	0.539732	0.195102	2.76641	0.00566778	0.0981831
ENSBTAG00000001057	ARFGAP3	1575.53	0.443847	0.160405	2.76703	0.00565697	0.0981831
ENSBTAG00000046981		226.768	0.855448	0.309442	2.76449	0.00570126	0.0984616
ENSBTAG00000023551	MOB3C	523.158	0.615015	0.222525	2.76381	0.00571316	0.0984616
ENSBTAG00000001488	OTC	0	NA	NA	NA	NA	NA
ENSBTAG00000015878	RHNO1	230.391	-0.908418	0.328647	-2.76411	0.00570776	0.0984616
ENSBTAG00000001491	NWD2	0	NA	NA	NA	NA	NA
ENSBTAG00000008293	GPCPD1	1663.59	0.547305	0.198172	2.76177	0.00574885	0.0989078
ENSBTAG00000001495	SPINLW1	0	NA	NA	NA	NA	NA
ENSBTAG00000006748	DMXL1	1656.33	-0.486411	0.176209	-2.76042	0.00577265	0.099148
ENSBTAG00000016704	SLC37A2	3244.98	-0.547678	0.198665	-2.75679	0.00583711	0.100085
ENSBTAG00000012387	PAM	2465.31	0.540013	0.196008	2.75506	0.0058682	0.100427
ENSBTAG00000020050	MLEC	548.558	-0.621747	0.225761	-2.75401	0.00588699	0.100427
ENSBTAG00000001502		0	NA	NA	NA	NA	NA
ENSBTAG00000001503	TRIM72	0	NA	NA	NA	NA	NA
ENSBTAG00000010180	URB2	287.36	-0.74599	0.270844	-2.75431	0.00588156	0.100427
ENSBTAG00000020780	SBNO2	1722.13	0.456948	0.165964	2.7533	0.00589978	0.100476
ENSBTAG00000022227	PLSCR2	1745.99	0.495086	0.179924	2.75164	0.00592975	0.100816
ENSBTAG00000047412	TNFSF18	103.758	-1.05425	0.383727	-2.7474	0.00600697	0.101957
ENSBTAG00000001508	SH3RF1	17.8917	-0.611761	0.837342	-0.730598	0.465025	NA
ENSBTAG00000024715		959.655	0.64641	0.235695	2.74257	0.00609596	0.103293
ENSBTAG00000027444		297.693	0.794293	0.289731	2.74148	0.00611632	0.103388
ENSBTAG00000000704	GUSB	5948.19	-0.419338	0.152978	-2.74117	0.00612205	0.103388
ENSBTAG00000004154	SKIL	474.117	0.710167	0.259151	2.74036	0.00613727	0.103471
ENSBTAG00000002357	TICAM2	454.102	0.612551	0.223664	2.73871	0.00616806	0.103817
ENSBTAG00000038085		184.18	0.914705	0.334929	2.73104	0.00631343	0.105776
ENSBTAG00000001515		0	NA	NA	NA	NA	NA
ENSBTAG00000001516	CALCB	0	NA	NA	NA	NA	NA
ENSBTAG00000001517	KRT18	0	NA	NA	NA	NA	NA
ENSBTAG00000011578	CD44	21291.6	0.388958	0.142418	2.7311	0.00631234	0.105776
ENSBTAG00000008686	SLC46A3	720.902	-0.630122	0.230737	-2.73091	0.0063159	0.105776
ENSBTAG00000018016	NUPR1	5520.87	0.527105	0.193172	2.72869	0.00635862	0.105788
ENSBTAG00000018011	APOBR	5708.51	0.456377	0.167238	2.72891	0.00635437	0.105788
ENSBTAG00000011899	USP4	3535.97	0.411012	0.150621	2.72879	0.00635673	0.105788
ENSBTAG00000001523	YES1	13.8991	-0.922771	1.42777	-0.646304	0.518083	NA
ENSBTAG00000001526		0	NA	NA	NA	NA	NA
ENSBTAG00000001527	TMEM213	0	NA	NA	NA	NA	NA
ENSBTAG00000007203	STT3A	3262.72	-0.420901	0.154191	-2.72974	0.0063384	0.105788
ENSBTAG00000015276	SLC26A11	228.625	-0.834443	0.306109	-2.72596	0.00641142	0.106491
ENSBTAG00000001530	FGF8	0	NA	NA	NA	NA	NA
ENSBTAG00000005062	TEC	321.231	0.703936	0.258381	2.72441	0.0064416	0.106816
ENSBTAG00000001535	LIPH	0	NA	NA	NA	NA	NA
ENSBTAG00000008309	ATP13A2	552.162	-1.6693	0.61339	-2.72143	0.00649995	0.107607
ENSBTAG00000001538		31.5346	-1.42744	0.948271	-1.50531	0.132244	NA
ENSBTAG00000010763	DUSP16	267.698	0.806646	0.296792	2.71788	0.00657007	0.108589
ENSBTAG00000001543	BRI3BP	26.8311	-1.18085	0.790418	-1.49395	0.135188	NA
ENSBTAG00000001545	SLC34A2	0	NA	NA	NA	NA	NA
ENSBTAG00000006360	CD180	240.726	0.975395	0.359076	2.7164	0.00659962	0.108899
ENSBTAG00000007842	GCLM	333.088	0.718336	0.264674	2.71404	0.00664679	0.109498
ENSBTAG00000001549	OR1L1	0	NA	NA	NA	NA	NA
ENSBTAG00000021249	LAT	3881.86	1.36064	0.502004	2.71042	0.00671988	0.110301
ENSBTAG00000025257	CCL4	20424.5	1.30393	0.481345	2.70892	0.0067502	0.110301
ENSBTAG00000013860	GADD45A	466.643	0.791551	0.292057	2.71026	0.00672304	0.110301
ENSBTAG00000001557	CCL28	0.158063	0	6.21487	0	1	NA
ENSBTAG00000001558	PATL2	1.93145	-1.79954	2.97909	-0.604057	0.545806	NA
ENSBTAG00000001562	NFE2	5.33953	0.688535	1.80341	0.381797	0.702612	NA
ENSBTAG00000006193	IRAK2	1997.99	0.609922	0.225077	2.70984	0.00673158	0.110301
ENSBTAG00000001449	SRA1	936.048	0.481293	0.177647	2.70928	0.00674304	0.110301
ENSBTAG00000020040	LPCAT4	171.202	-0.936164	0.345877	-2.70664	0.00679681	0.110883
ENSBTAG00000039329	RAET1G	103.245	1.22025	0.451025	2.70551	0.00681992	0.11108
ENSBTAG00000021741	RPS6KA2	140.447	-1.06146	0.392449	-2.70471	0.00683636	0.111168
ENSBTAG00000001571	LRRD1	0	NA	NA	NA	NA	NA
ENSBTAG00000001572	NSUN7	1.67354	0.351325	2.86337	0.122696	0.902347	NA
ENSBTAG00000014239	CCNB1	357.534	-0.827471	0.306082	-2.70343	0.00686273	0.111417
ENSBTAG00000034075	SLC7A11	647.8	0.756326	0.280241	2.69884	0.00695816	0.112398
ENSBTAG00000020382	RIN2	742.778	0.638005	0.236392	2.69893	0.00695633	0.112398
ENSBTAG00000008805	USP3	585.051	0.583375	0.216195	2.69838	0.00696777	0.112398
ENSBTAG00000020434	C18H19orf12	756.464	0.502071	0.186036	2.69878	0.0069594	0.112398
ENSBTAG00000020344	SLC44A3	418.066	0.974753	0.361389	2.69724	0.0069916	0.112423
ENSBTAG00000001580	CLGN	5.29248	-1.14895	1.74749	-0.65749	0.510866	NA
ENSBTAG00000001582	AKR1B10	0	NA	NA	NA	NA	NA
ENSBTAG00000018272	RERE	673.745	-0.558303	0.20697	-2.69751	0.0069861	0.112423
ENSBTAG00000011007	TTYH2	328.165	-0.73634	0.273129	-2.69594	0.00701904	0.112506
ENSBTAG00000013100	SPAG5	250.258	-0.897019	0.332667	-2.69645	0.00700825	0.112506
ENSBTAG00000019517	ELN	145.181	1.37295	0.509898	2.69261	0.00708961	0.113372
ENSBTAG00000030674	AK4	305.803	0.778728	0.28924	2.69232	0.00709561	0.113372
ENSBTAG00000016913	AVIL	506.169	2.14992	0.7996	2.68874	0.00717223	0.113555
ENSBTAG00000025644	CALM1	12918.6	0.481151	0.178925	2.68912	0.00716411	0.113555
ENSBTAG00000048054	UAP1L1	1300.59	-0.540862	0.20103	-2.69045	0.00713557	0.113555
ENSBTAG00000001598	MAP7	2.50682	-1.65154	2.18407	-0.756177	0.449543	NA
ENSBTAG00000001599	SV2A	5.83967	-0.258219	1.43729	-0.179657	0.857421	NA
ENSBTAG00000001600	DCUN1D4	26.6775	0.0946676	0.721903	0.131136	0.895668	NA
ENSBTAG00000003602	RBPJ	879.096	-0.546948	0.203406	-2.68894	0.00716787	0.113555
ENSBTAG00000033677	WDR90	98.4724	-1.15376	0.429127	-2.68863	0.00717464	0.113555
ENSBTAG00000001603	YIPF7	1.07689	1.31326	3.76765	0.348563	0.727417	NA
ENSBTAG00000001604		0	NA	NA	NA	NA	NA
ENSBTAG00000001605	DIO2	0	NA	NA	NA	NA	NA
ENSBTAG00000001606	OR2C1	0	NA	NA	NA	NA	NA
ENSBTAG00000005280	ADA	91.1735	-1.17432	0.436723	-2.68894	0.00716796	0.113555
ENSBTAG00000001608		2.62556	-0.736765	2.31733	-0.317937	0.750533	NA
ENSBTAG00000001609	MAP2K6	26.2113	-1.39587	0.841802	-1.65819	0.0972799	NA
ENSBTAG00000001610	SLC4A1	0	NA	NA	NA	NA	NA
ENSBTAG00000014326	CDCA8	236.096	-0.84655	0.315052	-2.68702	0.00720935	0.113926
ENSBTAG00000003971	E2F1	177.955	-0.905082	0.337076	-2.6851	0.00725085	0.114402
ENSBTAG00000001615	RUNDC3A	4.85039	-0.555218	1.59431	-0.34825	0.727652	NA
ENSBTAG00000016746	UBE2C	379.394	-0.705024	0.262704	-2.68372	0.00728085	0.114472
ENSBTAG00000008088	KIF18B	124.998	-1.22231	0.45552	-2.68333	0.00728931	0.114472
ENSBTAG00000004906	CCNE2	64.3998	-1.59128	0.592858	-2.68408	0.00727299	0.114472
ENSBTAG00000016910	EEF1AKMT3	355.369	0.661142	0.247007	2.67662	0.00743695	0.116427
ENSBTAG00000001621		2.48128	2.55587	2.25678	1.13253	0.257411	NA
ENSBTAG00000001623		0.153309	-1.26679	6.21473	-0.203837	0.838481	NA
ENSBTAG00000013915	DSN1	343.501	-0.645805	0.241244	-2.67698	0.00742897	0.116427
ENSBTAG00000001627		6.37734	-0.927474	1.63485	-0.567313	0.570501	NA
ENSBTAG00000001628	SLFNL1	0.0725184	-0.366418	6.22107	-0.0588995	0.953032	NA
ENSBTAG00000001629	SCMH1	15.1975	-0.800019	0.884136	-0.904859	0.36554	NA
ENSBTAG00000009617	SLC2A1	2480.62	0.484481	0.181062	2.67577	0.00745578	0.116541
ENSBTAG00000047605		203.975	1.05461	0.394498	2.67329	0.00751117	0.117225
ENSBTAG00000002411	CTNND1	2116.3	0.418614	0.156993	2.66646	0.00766557	0.119285
ENSBTAG00000038415	SLC6A12	810.48	-0.813914	0.305248	-2.6664	0.00766678	0.119285
ENSBTAG00000039618	ARL14EPL	132.169	1.07611	0.404175	2.66248	0.00775668	0.120498
ENSBTAG00000001638	FGA	0	NA	NA	NA	NA	NA
ENSBTAG00000001639	TRPM1	0.209727	0	6.1966	0	1	NA
ENSBTAG00000001640	EPB41L1	21.4201	0.424852	0.793501	0.535415	0.592363	NA
ENSBTAG00000001642	TTC34	0	NA	NA	NA	NA	NA
ENSBTAG00000004286	CDC45	140.633	-0.995327	0.373917	-2.66189	0.00777025	0.120523
ENSBTAG00000013996	SH3BP2	2212.55	0.433348	0.162968	2.65911	0.00783483	0.121269
ENSBTAG00000005191	RPN1	3897.53	-0.427945	0.160955	-2.65878	0.00784245	0.121269
ENSBTAG00000021237	DST	2655.41	0.53412	0.200994	2.65739	0.00787482	0.121583
ENSBTAG00000001649	ZFPM2	0.919761	0.836814	3.9611	0.211258	0.832686	NA
ENSBTAG00000021202	ACOT7	419.086	-0.637479	0.240714	-2.64828	0.00809016	0.124717
ENSBTAG00000000546	TOB1	318.281	0.818574	0.309791	2.64234	0.00823353	0.126409
ENSBTAG00000013225	NBN	709.031	0.547558	0.207278	2.64166	0.00825005	0.126409
ENSBTAG00000002939	FURIN	3155.25	-0.406397	0.153759	-2.64307	0.00821579	0.126409
ENSBTAG00000015408	DTYMK	99.0969	-1.11608	0.422457	-2.64187	0.00824491	0.126409
ENSBTAG00000001658	AKR1D1	0	NA	NA	NA	NA	NA
ENSBTAG00000002347	MAST3	750.23	0.499007	0.188945	2.64101	0.00826594	0.12646
ENSBTAG00000019023	NANS	620.636	-0.589268	0.22364	-2.63489	0.00841637	0.128566
ENSBTAG00000000737	DMXL2	3810.2	0.48171	0.182896	2.63379	0.0084437	0.128789
ENSBTAG00000014921	IL6	43.08	1.96256	0.745297	2.63326	0.00845693	0.128796
ENSBTAG00000003842	RABGEF1	786.476	0.508764	0.193375	2.63097	0.00851416	0.129472
ENSBTAG00000006078		228.974	0.820429	0.311898	2.63045	0.00852731	0.129476
ENSBTAG00000001668	WNT7A	0	NA	NA	NA	NA	NA
ENSBTAG00000018775	TPX2	536.644	-0.649019	0.246935	-2.6283	0.00858134	0.130101
ENSBTAG00000001672		0	NA	NA	NA	NA	NA
ENSBTAG00000000064	FEN1	651.253	-0.5686	0.216555	-2.62566	0.008648	0.130915
ENSBTAG00000001675	ITPKA	19.1855	-0.492618	0.856961	-0.574843	0.565398	NA
ENSBTAG00000001681		0	NA	NA	NA	NA	NA
ENSBTAG00000001683	FAM171B	4.14913	-0.379792	1.66658	-0.227887	0.819734	NA
ENSBTAG00000001686	LRRC52	0	NA	NA	NA	NA	NA
ENSBTAG00000001687	STC1	7.01146	0.684761	1.98126	0.345619	0.729629	NA
ENSBTAG00000019033	CD84	492.708	-0.560758	0.213636	-2.62483	0.00866933	0.131041
ENSBTAG00000017593	TREM1	907.428	1.35741	0.517246	2.6243	0.00868265	0.131046
ENSBTAG00000016378	LRP10	3335.84	0.423643	0.161515	2.62293	0.00871779	0.131379
ENSBTAG00000001695		0.127415	0	6.21496	0	1	NA
ENSBTAG00000001696	RBM46	0	NA	NA	NA	NA	NA
ENSBTAG00000020053	ZEB1	522.4	0.74006	0.282385	2.62075	0.00877368	0.132024
ENSBTAG00000003642	PRDX1	27476.5	0.536903	0.205061	2.61826	0.00883782	0.132699
ENSBTAG00000008934	ESPL1	416.377	-0.779657	0.297807	-2.61799	0.00884483	0.132699
ENSBTAG00000001702	TMEM107	6.03608	0.530777	1.54156	0.34431	0.730613	NA
ENSBTAG00000001703	SYT13	0	NA	NA	NA	NA	NA
ENSBTAG00000001704	KDM4D	1.09145	1.05539	3.68449	0.28644	0.774541	NA
ENSBTAG00000001706	SLC9A2	0	NA	NA	NA	NA	NA
ENSBTAG00000017761	SMC1A	840.367	-0.531375	0.20318	-2.61529	0.00891521	0.133556
ENSBTAG00000002418	TICRR	159.732	-0.91999	0.352169	-2.61236	0.00899206	0.134507
ENSBTAG00000001710	CMTM8	0.756343	2.06056	4.93462	0.417573	0.67626	NA
ENSBTAG00000037989		349.647	0.665811	0.254996	2.61107	0.00902605	0.134816
ENSBTAG00000009841	CNDP2	18660.9	-0.443458	0.169883	-2.61037	0.00904451	0.134892
ENSBTAG00000010408	IKBKE	659.491	0.539254	0.207463	2.59927	0.00934212	0.138985
ENSBTAG00000027513	CXCL2	60453.8	0.426068	0.163928	2.59911	0.00934652	0.138985
ENSBTAG00000010191	PAK1	309.718	0.695512	0.267654	2.59855	0.0093618	0.139007
ENSBTAG00000004714		655.531	1.69215	0.652694	2.59256	0.00952655	0.139669
ENSBTAG00000017273	LRRC25	1646.51	1.23043	0.474201	2.59474	0.00946619	0.139669
ENSBTAG00000001726	CDX4	0	NA	NA	NA	NA	NA
ENSBTAG00000045808	IL17REL	92.5128	1.06535	0.411031	2.59189	0.00954492	0.139669
ENSBTAG00000001728	IGSF10	1.15329	1.59705	3.66252	0.436052	0.662799	NA
ENSBTAG00000022004	FLNB	655.002	0.770444	0.29725	2.5919	0.00954468	0.139669
ENSBTAG00000001730	ODF3	0	NA	NA	NA	NA	NA
ENSBTAG00000011190	FLNA	30667	0.408086	0.157439	2.59203	0.00954126	0.139669
ENSBTAG00000001734	MS4A10	0	NA	NA	NA	NA	NA
ENSBTAG00000001735	ADAM11	2.32102	0.0965756	2.15642	0.0447851	0.964279	NA
ENSBTAG00000011304	XRN2	2844.64	0.383648	0.147798	2.59576	0.00943831	0.139669
ENSBTAG00000014069	PDK4	1153.28	-0.512658	0.197774	-2.59214	0.00953803	0.139669
ENSBTAG00000001739	CDH20	0	NA	NA	NA	NA	NA
ENSBTAG00000001740	HAPLN3	1.399	-2.19343	2.99746	-0.731763	0.464313	NA
ENSBTAG00000015980	FASN	855.052	-0.579282	0.223158	-2.59584	0.00943613	0.139669
ENSBTAG00000002331	DLGAP5	225.893	-0.868352	0.33484	-2.59334	0.009505	0.139669
ENSBTAG00000001745	LUM	4.08183	-0.262629	2.09666	-0.125261	0.900317	NA
ENSBTAG00000011975	SERPINB1	2058.43	-1.42829	0.550715	-2.59351	0.00950012	0.139669
ENSBTAG00000013863	DUSP1	2037.61	0.68548	0.26483	2.58838	0.00964279	0.140897
ENSBTAG00000014113	CCL8	1317.31	2.51526	0.972299	2.58692	0.00968369	0.141
ENSBTAG00000001751		0	NA	NA	NA	NA	NA
ENSBTAG00000001233	MPZL3	106.976	1.04083	0.402389	2.58663	0.00969182	0.141
ENSBTAG00000001753		0	NA	NA	NA	NA	NA
ENSBTAG00000013705	NFKBIE	852.203	0.581075	0.224626	2.58685	0.00968574	0.141
ENSBTAG00000001755	NEUROD1	0.0758912	-0.461113	6.23069	-0.0740067	0.941005	NA
ENSBTAG00000001761		0	NA	NA	NA	NA	NA
ENSBTAG00000009846	MTHFD1L	635.642	0.572783	0.221699	2.58361	0.00977726	0.141924
ENSBTAG00000007681	DHFR	226.736	-0.701308	0.271468	-2.58339	0.0097835	0.141924
ENSBTAG00000001764	NCAN	0.156313	0.502373	6.22651	0.0806829	0.935694	NA
ENSBTAG00000001765	HAPLN4	1.17166	-0.693448	3.90936	-0.177382	0.859209	NA
ENSBTAG00000009984	SGPL1	1797.56	-0.5444	0.210956	-2.58064	0.00986171	0.142648
ENSBTAG00000006882	IQGAP3	372.954	-0.719213	0.278664	-2.58093	0.00985348	0.142648
ENSBTAG00000001770	ST8SIA5	6.55387	0.227256	1.53809	0.147752	0.882538	NA
ENSBTAG00000017425	GJB2	1395.51	0.603908	0.234111	2.57958	0.00989194	0.14288
ENSBTAG00000001772	PDCL2	0	NA	NA	NA	NA	NA
ENSBTAG00000017060	ITGB2	21738.9	0.339298	0.131645	2.57737	0.00995554	0.143232
ENSBTAG00000008181	CHAF1A	423.339	-0.639036	0.247952	-2.57725	0.00995891	0.143232
ENSBTAG00000001775	RINL	10.2737	0.667736	1.09826	0.607995	0.543191	NA
ENSBTAG00000019278	KNTC1	213.113	-0.796076	0.308787	-2.57807	0.00993532	0.143232
ENSBTAG00000011419	HSPA9	8886.21	0.377162	0.146403	2.5762	0.00998932	0.143465
ENSBTAG00000046580	DHX58	996.082	0.667328	0.259253	2.57404	0.0100517	0.144156
ENSBTAG00000012107	SLC25A28	395.269	0.79292	0.308323	2.57172	0.0101194	0.144921
ENSBTAG00000040512	PCP4L1	38.6851	1.97993	0.772181	2.56408	0.0103449	0.147939
ENSBTAG00000025903	GLDC	218.562	0.886184	0.345973	2.56142	0.0104245	0.148694
ENSBTAG00000001783	FBXO17	0.0476182	0	6.22035	0	1	NA
ENSBTAG00000001784	LDLRAD2	0	NA	NA	NA	NA	NA
ENSBTAG00000010630	ABHD18	186.102	0.8306	0.324471	2.55986	0.0104714	0.148694
ENSBTAG00000009780	GTF2I	917.343	-0.494494	0.19307	-2.56121	0.0104307	0.148694
ENSBTAG00000018283	ACAA1	808.642	-0.547529	0.213857	-2.56026	0.0104594	0.148694
ENSBTAG00000011602	RASAL3	240.97	-0.798225	0.311816	-2.55993	0.0104695	0.148694
ENSBTAG00000007986	NSD2	507.561	-0.554408	0.216789	-2.55736	0.0105469	0.149556
ENSBTAG00000001793	HSD11B1L	27.0315	0.000934977	0.707781	0.001321	0.998946	NA
ENSBTAG00000006194	FOSL1	111.569	1.04116	0.407346	2.55595	0.0105897	0.149741
ENSBTAG00000035998	CKB	1097.21	-0.458335	0.179313	-2.55606	0.0105863	0.149741
ENSBTAG00000002088	IL36B	102.22	1.32811	0.520295	2.55261	0.010692	0.150135
ENSBTAG00000008735	VASH1	540.333	0.663666	0.259933	2.55322	0.0106733	0.150135
ENSBTAG00000001803	FHL5	0	NA	NA	NA	NA	NA
ENSBTAG00000001804	GPR179	0.73631	0	5.30618	0	1	NA
ENSBTAG00000017258	ACSL3	351.949	0.586671	0.229749	2.55353	0.0106637	0.150135
ENSBTAG00000001806	IQCD	13.1429	-0.549062	1.11933	-0.490529	0.62376	NA
ENSBTAG00000048229		822.698	0.542038	0.212346	2.55261	0.0106918	0.150135
ENSBTAG00000026369	ENC1	594.161	-0.648896	0.254133	-2.55337	0.0106685	0.150135
ENSBTAG00000001809	DUSP21	0	NA	NA	NA	NA	NA
ENSBTAG00000007927	SLAMF1	2377.95	1.95392	0.765839	2.55135	0.0107306	0.150468
ENSBTAG00000001812	H1FOO	0.279224	-0.760221	6.17254	-0.123162	0.901979	NA
ENSBTAG00000017566	TUFT1	207.849	0.893934	0.350726	2.54881	0.0108092	0.151101
ENSBTAG00000001815	ARHGEF5	7.32236	-1.01428	2.18118	-0.465015	0.641921	NA
ENSBTAG00000001816	SLC25A42	8.54496	-0.551624	1.21247	-0.45496	0.649138	NA
ENSBTAG00000013412	NFAT5	2969.91	0.550083	0.215931	2.54749	0.0108501	0.151101
ENSBTAG00000001818	MEF2B	11.6567	-0.407427	1.06163	-0.383775	0.701145	NA
ENSBTAG00000001819		0.232065	-1.53936	6.19759	-0.248381	0.80384	NA
ENSBTAG00000017713	KTN1	2225.9	0.503712	0.197686	2.54804	0.0108329	0.151101
ENSBTAG00000000806	ATAD1	2157.98	0.457308	0.179515	2.54747	0.0108508	0.151101
ENSBTAG00000001823	STC2	15.4102	1.04441	1.21132	0.862204	0.388575	NA
ENSBTAG00000002068	TAGLN2	9437.36	-0.395824	0.155352	-2.54791	0.0108369	0.151101
ENSBTAG00000001825	SP6	0.436571	2.47449	6.14785	0.402497	0.687319	NA
ENSBTAG00000010069	EGR1	338.08	0.634292	0.249226	2.54505	0.0109261	0.151941
ENSBTAG00000012074	MYB	70.0102	-1.77479	0.697618	-2.54407	0.0109569	0.152159
ENSBTAG00000001828	SCRN2	34.3718	-0.954855	0.620867	-1.53794	0.124064	NA
ENSBTAG00000004124	CPOX	482.737	0.5649	0.222214	2.54215	0.0110174	0.152789
ENSBTAG00000001830	LRRC46	1.48996	-1.24118	2.94572	-0.421352	0.673498	NA
ENSBTAG00000014324	ANTXR2	3473.75	0.532226	0.209474	2.54078	0.0110606	0.153177
ENSBTAG00000021897	B4GALT3	247.686	0.747502	0.294425	2.53886	0.0111215	0.153809
ENSBTAG00000001835	GJA1	24.396	-3.6992	1.10633	-3.34366	0.000826796	NA
ENSBTAG00000001836	ULBP11	12.392	1.89271	1.28137	1.4771	0.139648	NA
ENSBTAG00000001838	LRRC36	30.0711	-0.905816	0.672807	-1.34632	0.178198	NA
ENSBTAG00000020799	EXOC6B	886.789	0.554748	0.218601	2.53772	0.0111577	0.153893
ENSBTAG00000016315	COTL1	3778.61	0.457434	0.180255	2.53771	0.0111581	0.153893
ENSBTAG00000001842	GSTM3	0.0804517	0	6.22664	0	1	NA
ENSBTAG00000009091	RNASEL	1199.46	0.626419	0.24717	2.53437	0.011265	0.154757
ENSBTAG00000000977	CADM1	1034.22	-0.629823	0.248518	-2.53431	0.0112668	0.154757
ENSBTAG00000001845		0.0482895	0	6.22046	0	1	NA
ENSBTAG00000016131	NCAPG2	362.731	-0.645547	0.254646	-2.53508	0.0112422	0.154757
ENSBTAG00000015061		2693.87	1.34068	0.529275	2.53305	0.0113074	0.154894
ENSBTAG00000001851		0.25174	-0.0854952	6.1771	-0.0138407	0.988957	NA
ENSBTAG00000001852	BREH1	0.813289	1.319	5.03728	0.261849	0.793438	NA
ENSBTAG00000008744	PDK2	82.4286	-1.04646	0.413083	-2.53329	0.0112996	0.154894
ENSBTAG00000020060	TXNIP	9855.28	0.410093	0.162086	2.5301	0.0114031	0.155991
ENSBTAG00000007755	APOBEC3H	155.29	1.23555	0.489011	2.52663	0.0115163	0.157261
ENSBTAG00000001857	DOK4	4.76891	2.10496	1.67863	1.25397	0.209852	NA
ENSBTAG00000008353	CDKN1A	6727.42	0.485447	0.19218	2.52601	0.0115367	0.157261
ENSBTAG00000008772	SMC2	680.205	-0.522768	0.206969	-2.52582	0.0115427	0.157261
ENSBTAG00000001862	PPP2R2B	0	NA	NA	NA	NA	NA
ENSBTAG00000001864	NR4A3	19.2541	-1.41455	0.868152	-1.62938	0.103232	NA
ENSBTAG00000001865	SGCG	0	NA	NA	NA	NA	NA
ENSBTAG00000001866	EMX1	0.266344	2.65203	6.20376	0.427488	0.669024	NA
ENSBTAG00000010777	CARS	1474.33	0.407539	0.161458	2.52412	0.0115989	0.157798
ENSBTAG00000016406	MCM10	310.002	-0.633266	0.25093	-2.52368	0.0116134	0.157798
ENSBTAG00000001870	CPNE6	1.69153	-0.563477	3.41676	-0.164915	0.869011	NA
ENSBTAG00000001871	NRL	0.170676	0.820656	6.18351	0.132717	0.894417	NA
ENSBTAG00000005754	PPM1K	127.141	-0.90958	0.360756	-2.52132	0.0116916	0.158648
ENSBTAG00000001873		0	NA	NA	NA	NA	NA
ENSBTAG00000016709	NT5C3A	199.701	0.835666	0.331527	2.52065	0.0117137	0.158733
ENSBTAG00000001877	HMGN5	25.6188	-1.1034	0.748239	-1.47466	0.140304	NA
ENSBTAG00000001879	PER2	23.8676	0.463355	0.745664	0.621399	0.534337	NA
ENSBTAG00000001880	VGLL1	0	NA	NA	NA	NA	NA
ENSBTAG00000001881	SLC10A1	0	NA	NA	NA	NA	NA
ENSBTAG00000001882	CD79A	8.76893	-0.440487	1.20585	-0.365291	0.714894	NA
ENSBTAG00000000076	RECK	91.0052	1.09504	0.434643	2.5194	0.0117556	0.158873
ENSBTAG00000001886	FAM122B	31.8973	-0.228785	0.700256	-0.326716	0.743883	NA
ENSBTAG00000007430	MYBBP1A	788.765	-0.517717	0.205457	-2.51983	0.0117413	0.158873
ENSBTAG00000021435	MAFF	1939.78	0.536091	0.212943	2.51754	0.0118179	0.159502
ENSBTAG00000002764	IGFLR1	284.843	0.667681	0.265368	2.51606	0.0118676	0.159959
ENSBTAG00000010357	ST6GAL1	162.932	0.876692	0.348634	2.51465	0.0119151	0.160384
ENSBTAG00000008938	SRC	433.462	0.587552	0.233793	2.51313	0.0119665	0.160862
ENSBTAG00000001893	TM4SF4	0	NA	NA	NA	NA	NA
ENSBTAG00000003959	ARHGAP24	448.035	0.628462	0.250318	2.51065	0.0120509	0.16178
ENSBTAG00000037800	APOBEC3Z1	5342.94	2.02242	0.805808	2.5098	0.01208	0.161956
ENSBTAG00000002242	FAM192A	700.027	0.566078	0.225806	2.50692	0.0121787	0.162683
ENSBTAG00000001899	KCNH7	0	NA	NA	NA	NA	NA
ENSBTAG00000001900		0.780674	-0.867327	4.43261	-0.19567	0.844869	NA
ENSBTAG00000001901		0.225234	2.2971	6.22196	0.369193	0.711984	NA
ENSBTAG00000004380	STAT2	1786.35	0.40509	0.161641	2.50611	0.0122067	0.162683
ENSBTAG00000001903	C11H2orf50	13.4487	2.09384	1.0736	1.95029	0.051141	NA
ENSBTAG00000018646	ATP6V1B2	7241.96	-0.395226	0.157786	-2.50482	0.0122515	0.162683
ENSBTAG00000023259	OSBPL1A	915.415	-0.470083	0.187515	-2.50691	0.0121793	0.162683
ENSBTAG00000020772	ARHGAP45	1391.19	-0.520283	0.207618	-2.50596	0.0122119	0.162683
ENSBTAG00000001911		0	NA	NA	NA	NA	NA
ENSBTAG00000001912	TRPV5	0	NA	NA	NA	NA	NA
ENSBTAG00000001915	APOH	0	NA	NA	NA	NA	NA
ENSBTAG00000001917	C15H11orf16	0.0789476	0	6.22752	0	1	NA
ENSBTAG00000001918	STXBP5L	1.66252	-1.80805	2.93917	-0.615155	0.538452	NA
ENSBTAG00000002049	HADH	870.737	-0.555454	0.221785	-2.50447	0.0122634	0.162683
ENSBTAG00000046118		534.615	-0.618478	0.246945	-2.50452	0.0122619	0.162683
ENSBTAG00000037470		75.4862	-1.71505	0.684616	-2.50513	0.0122408	0.162683
ENSBTAG00000001925	TMPRSS11D	0	NA	NA	NA	NA	NA
ENSBTAG00000009983	KIF23	336.89	-0.738347	0.294876	-2.50393	0.0122824	0.162721
ENSBTAG00000001927	ATP6V1C2	0.274338	-0.824173	6.18531	-0.133247	0.893998	NA
ENSBTAG00000025182	FBXL21	100.918	1.08003	0.431651	2.5021	0.012346	0.163198
ENSBTAG00000026851	FMNL2	621.274	0.557226	0.222784	2.5012	0.0123774	0.163198
ENSBTAG00000012550	TAOK3	2345.78	0.461009	0.184273	2.50176	0.0123576	0.163198
ENSBTAG00000011885	NNT	1389.63	-0.396455	0.158546	-2.50057	0.0123993	0.163198
ENSBTAG00000001936	PCK1	0.847255	0.469489	4.25441	0.110353	0.912129	NA
ENSBTAG00000009484	TAF6L	133.285	-0.856699	0.342541	-2.50101	0.0123838	0.163198
ENSBTAG00000011409	CD72	201.386	0.971726	0.389191	2.49678	0.0125325	0.164064
ENSBTAG00000006615	CASP7	148.097	0.809945	0.324354	2.4971	0.0125214	0.164064
ENSBTAG00000019639	SNX16	301.851	0.634659	0.254205	2.49664	0.0125375	0.164064
ENSBTAG00000020059	GEN1	242.95	-0.732636	0.293289	-2.498	0.0124897	0.164064
ENSBTAG00000015242	SLC18B1	97.2764	-1.03593	0.414973	-2.49639	0.0125464	0.164064
ENSBTAG00000001947	ZNF514	4.70147	-0.209544	1.81867	-0.115218	0.908272	NA
ENSBTAG00000047345		138.224	0.946828	0.379648	2.49396	0.0126326	0.164399
ENSBTAG00000007389	IFI35	924.184	0.499723	0.200328	2.49453	0.0126124	0.164399
ENSBTAG00000006695	VCPIP1	1520.27	0.436199	0.174822	2.49511	0.0125919	0.164399
ENSBTAG00000001952	PROM2	0.383231	-1.89727	6.17261	-0.307368	0.758563	NA
ENSBTAG00000000113	ARHGEF2	3660.29	0.426836	0.171188	2.49337	0.0126536	0.164399
ENSBTAG00000007932	HCK	3443.42	0.392916	0.157576	2.49351	0.0126487	0.164399
ENSBTAG00000001959	TFAP2E	0.0476463	0	6.22036	0	1	NA
ENSBTAG00000001961	MAP1B	4.16636	-0.649108	2.09892	-0.309258	0.757125	NA
ENSBTAG00000011600	MAP3K8	1233.06	0.519814	0.208548	2.49253	0.0126835	0.164575
ENSBTAG00000001965	ENPP7	0	NA	NA	NA	NA	NA
ENSBTAG00000001966	PDGFRL	0.809787	-1.3821	4.71498	-0.29313	0.769422	NA
ENSBTAG00000012239	SLC37A3	776.119	0.455168	0.182677	2.49165	0.0127151	0.164774
ENSBTAG00000001969	CCDC39	20.2629	1.115	0.937312	1.18957	0.234215	NA
ENSBTAG00000001975	DRP2	0.109482	0	6.22984	0	1	NA
ENSBTAG00000001976	PPP1R17	0	NA	NA	NA	NA	NA
ENSBTAG00000018920	TRIM47	376.188	-0.723266	0.290425	-2.49037	0.012761	0.165156
ENSBTAG00000001979	TAF7L	0	NA	NA	NA	NA	NA
ENSBTAG00000001981	SLC6A17	0.411852	0	6.186	0	1	NA
ENSBTAG00000002083	AUTS2	101.753	-1.04369	0.419363	-2.48876	0.012819	0.165694
ENSBTAG00000001985	SRMS	3.76557	-3.17175	2.01808	-1.57167	0.116028	NA
ENSBTAG00000019203	S100A4	10017.2	-0.411543	0.165508	-2.48654	0.0128992	0.166393
ENSBTAG00000016307	CDC7	154.086	-0.810135	0.325833	-2.48635	0.0129061	0.166393
ENSBTAG00000003180	TMEM201	223.585	-0.773681	0.311467	-2.48399	0.0129919	0.167285
ENSBTAG00000001994	FAM187B	0	NA	NA	NA	NA	NA
ENSBTAG00000009819	CDC20	272.806	-0.764132	0.307752	-2.48295	0.01303	0.167348
ENSBTAG00000001997	MROH2B	0	NA	NA	NA	NA	NA
ENSBTAG00000001998	ST6GALNAC1	0	NA	NA	NA	NA	NA
ENSBTAG00000002781	GCNT4	224.444	-0.824935	0.332228	-2.48304	0.0130266	0.167348
ENSBTAG00000021697	PDGFB	516.655	0.752261	0.303158	2.48142	0.0130861	0.167855
ENSBTAG00000002001		0	NA	NA	NA	NA	NA
ENSBTAG00000003639	ELMO2	1225.83	0.457231	0.184468	2.47865	0.013188	0.168947
ENSBTAG00000016095	PRICKLE3	202.209	0.762122	0.307535	2.47817	0.013206	0.168963
ENSBTAG00000002959	LRCH1	696.639	0.487647	0.196903	2.47658	0.0132646	0.169498
ENSBTAG00000002007	PRG3	0	NA	NA	NA	NA	NA
ENSBTAG00000002008		0	NA	NA	NA	NA	NA
ENSBTAG00000002009		1.10298	-3.53148	4.52785	-0.779947	0.435422	NA
ENSBTAG00000030962	EEFSEC	287.696	-0.685619	0.276919	-2.47588	0.0132907	0.169616
ENSBTAG00000002011	KIAA0895	0.343303	-0.768374	6.18848	-0.124162	0.901187	NA
ENSBTAG00000004472	DYNLT1	665.656	0.473929	0.191456	2.47539	0.0133092	0.169638
ENSBTAG00000020739	NXT2	439.278	0.541277	0.21873	2.47464	0.0133371	0.169779
ENSBTAG00000002015	RPS6KA6	1.58597	2.74167	3.2421	0.845645	0.397751	NA
ENSBTAG00000002016		0	NA	NA	NA	NA	NA
ENSBTAG00000002738	S1PR2	365.912	0.694391	0.280795	2.47294	0.0134005	0.170371
ENSBTAG00000002019	SERPINB5	1.08743	-1.91331	4.50368	-0.424831	0.67096	NA
ENSBTAG00000013411	ENO1	28062.5	0.370222	0.14982	2.47112	0.0134691	0.170973
ENSBTAG00000016504	AGAP1	189.269	-0.877661	0.355216	-2.47078	0.0134818	0.170973
ENSBTAG00000002023	NOS1	0	NA	NA	NA	NA	NA
ENSBTAG00000002024	ASB18	0	NA	NA	NA	NA	NA
ENSBTAG00000002025	AMIGO2	1.38242	-0.316864	3.40986	-0.0929259	0.925962	NA
ENSBTAG00000004066	PARP8	393.246	0.545208	0.220795	2.46929	0.0135381	0.171042
ENSBTAG00000002027	FAM167B	28.9606	1.0241	0.722252	1.41792	0.156214	NA
ENSBTAG00000018417	PSMF1	834.505	0.516837	0.209321	2.46912	0.0135447	0.171042
ENSBTAG00000002029	IGSF5	0	NA	NA	NA	NA	NA
ENSBTAG00000002030	SPP2	0	NA	NA	NA	NA	NA
ENSBTAG00000010649	MEF2A	1893.49	0.447385	0.181187	2.46919	0.013542	0.171042
ENSBTAG00000002034	MFSD2B	0.463103	-3.58993	6.1469	-0.584022	0.559206	NA
ENSBTAG00000002035	ARL5C	0.0745725	0	6.22202	0	1	NA
ENSBTAG00000002036	CACNB1	29.3548	-0.819185	0.689545	-1.18801	0.234831	NA
ENSBTAG00000017492	PCMTD1	2101.16	0.404544	0.16386	2.46884	0.0135551	0.171042
ENSBTAG00000008323	SNAP25	576.926	0.719872	0.291707	2.46779	0.0135949	0.17133
ENSBTAG00000003490	ELMO1	1593.83	-0.400614	0.162608	-2.46368	0.0137519	0.173091
ENSBTAG00000020458	STX6	895.76	0.479145	0.19454	2.46296	0.0137796	0.173225
ENSBTAG00000005146		3703.28	0.397312	0.161595	2.45869	0.0139444	0.17486
ENSBTAG00000002043		0	NA	NA	NA	NA	NA
ENSBTAG00000004310	UBR7	799.074	-0.446937	0.181756	-2.459	0.0139325	0.17486
ENSBTAG00000006307	HSD17B11	1693.67	-0.448716	0.182582	-2.45762	0.0139862	0.175166
ENSBTAG00000002046	COX8B	0.720097	2.05133	5.32206	0.38544	0.699912	NA
ENSBTAG00000008650	CAMK1D	57.1775	1.26272	0.513943	2.45694	0.0140127	0.175281
ENSBTAG00000027246	UBD	139.974	1	0.407486	2.45408	0.0141244	0.17559
ENSBTAG00000046773	MCOLN2	788.809	0.684855	0.279117	2.45365	0.0141415	0.17559
ENSBTAG00000037768		8014.52	0.528743	0.215403	2.45467	0.0141012	0.17559
ENSBTAG00000019604	VASP	7448.53	0.471417	0.19213	2.45364	0.014142	0.17559
ENSBTAG00000019376	FNDC3B	1905.82	0.420023	0.171051	2.45553	0.0140675	0.17559
ENSBTAG00000048041	ACTR1B	290.997	-0.613642	0.249976	-2.4548	0.0140963	0.17559
ENSBTAG00000008692	UQCR11	372.12	-0.641537	0.261903	-2.44952	0.0143048	0.177394
ENSBTAG00000002826	CLSPN	246.123	-0.819928	0.334851	-2.44864	0.0143399	0.17761
ENSBTAG00000015794	NES	169.732	1.21119	0.494907	2.44732	0.0143924	0.178042
ENSBTAG00000002062	TRPA1	0	NA	NA	NA	NA	NA
ENSBTAG00000002065	TFAP2C	8.06048	1.40132	1.5603	0.898111	0.369126	NA
ENSBTAG00000002066	MYL7	0	NA	NA	NA	NA	NA
ENSBTAG00000038487	ZNF613	167.867	0.757748	0.309684	2.44685	0.0144113	0.178057
ENSBTAG00000004674	HAAO	121.869	1.11512	0.455972	2.44559	0.0144614	0.17824
ENSBTAG00000002070	KLC3	0.219132	0	6.20392	0	1	NA
ENSBTAG00000002071		0	NA	NA	NA	NA	NA
ENSBTAG00000038710		374.722	0.574104	0.23474	2.4457	0.0144571	0.17824
ENSBTAG00000011613	PLS3	1434.53	0.520574	0.213158	2.4422	0.0145982	0.179268
ENSBTAG00000002075	MME	0.362914	2.19698	6.20396	0.354126	0.723244	NA
ENSBTAG00000027431	ZNF227	518.299	0.51919	0.212565	2.4425	0.014586	0.179268
ENSBTAG00000017530	PLGRKT	867.081	0.481971	0.197283	2.44305	0.0145637	0.179268
ENSBTAG00000002260	NCAPD3	371.576	-0.588003	0.240938	-2.44048	0.0146678	0.179904
ENSBTAG00000002081	BMPR1B	0.477274	2.5851	6.19041	0.417598	0.676241	NA
ENSBTAG00000011484	ZDHHC3	1618.75	0.388238	0.15912	2.43991	0.014691	0.179969
ENSBTAG00000019478	NAAA	150.967	-0.847311	0.347545	-2.43799	0.0147691	0.180707
ENSBTAG00000002084	UNC5C	0	NA	NA	NA	NA	NA
ENSBTAG00000017280	C3	758.623	0.528582	0.216911	2.43686	0.0148153	0.180859
ENSBTAG00000038428	RELB	558.404	0.505853	0.207588	2.43681	0.0148174	0.180859
ENSBTAG00000007356	ELF1	2268.91	0.379246	0.155898	2.43265	0.0149886	0.182507
ENSBTAG00000013369	COL14A1	65.0534	-1.24657	0.512372	-2.43295	0.0149764	0.182507
ENSBTAG00000002089	FAM217A	0.460728	0.766004	6.14551	0.124644	0.900805	NA
ENSBTAG00000016830	DAXX	1454.49	0.400383	0.164701	2.43097	0.0150584	0.183134
ENSBTAG00000002092	PI16	0.610271	3.16197	5.29793	0.596831	0.55062	NA
ENSBTAG00000019059	ATG16L2	304.361	0.652482	0.268504	2.43007	0.015096	0.183371
ENSBTAG00000019299	GRHPR	212.473	0.670876	0.276159	2.42931	0.0151276	0.183534
ENSBTAG00000012208		403.666	0.879761	0.362251	2.42859	0.0151575	0.183676
ENSBTAG00000002097	TMC5	0	NA	NA	NA	NA	NA
ENSBTAG00000019255	NFE2L2	5554.14	0.377067	0.155333	2.42747	0.0152045	0.184024
ENSBTAG00000002099	SLC14A2	0	NA	NA	NA	NA	NA
ENSBTAG00000002100	GZMM	1.15944	-0.836533	4.17583	-0.200327	0.841224	NA
ENSBTAG00000011805	PLIN3	628.087	-0.507082	0.208937	-2.42696	0.0152258	0.18406
ENSBTAG00000015720	WWP1	435.234	-0.631319	0.260187	-2.42641	0.0152492	0.184123
ENSBTAG00000002104	RHPN1	0.163852	0	6.21981	0	1	NA
ENSBTAG00000002953	TXN	5080.31	0.386425	0.159299	2.42578	0.0152753	0.184218
ENSBTAG00000002107	FZD1	19.7086	0.293642	0.879843	0.333744	0.738573	NA
ENSBTAG00000011590	GLIPR1	628.809	-0.721373	0.29744	-2.42527	0.0152969	0.184257
ENSBTAG00000002110	DMGDH	0.0729466	-0.374108	6.22112	-0.0601351	0.952048	NA
ENSBTAG00000000279	RAB26	45.4135	-1.74107	0.718533	-2.42309	0.0153892	0.185147
ENSBTAG00000000179	RPUSD1	36.9965	-1.4907	0.615494	-2.42196	0.0154369	0.185501
ENSBTAG00000002115	C13H20orf96	8.60838	-0.511408	1.59856	-0.319919	0.74903	NA
ENSBTAG00000008355	CPSF1	871.004	-0.488113	0.201622	-2.42094	0.0154806	0.185583
ENSBTAG00000018157	IFT172	197.273	-0.71597	0.295708	-2.4212	0.0154692	0.185583
ENSBTAG00000000032	ABI3	69.9565	1.40191	0.579593	2.41878	0.0155725	0.186463
ENSBTAG00000002122	PHETA1	1.38849	-0.824848	3.1977	-0.25795	0.796445	NA
ENSBTAG00000002123	MYO3A	0	NA	NA	NA	NA	NA
ENSBTAG00000004196	FMNL1	3619.29	0.470451	0.194587	2.41768	0.0156196	0.186805
ENSBTAG00000012925	NCAPH	392.845	-0.615674	0.254742	-2.41686	0.0156551	0.187008
ENSBTAG00000000937	ITPRID2	1443.34	0.457454	0.189459	2.41453	0.0157553	0.187761
ENSBTAG00000010109	CDK1	361.451	-0.722834	0.299326	-2.41488	0.0157405	0.187761
ENSBTAG00000045880		71.2319	1.4353	0.594618	2.41381	0.0157867	0.187911
ENSBTAG00000011934	PCK2	1090.27	0.48355	0.200398	2.41295	0.015824	0.188134
ENSBTAG00000002132	DRD3	0	NA	NA	NA	NA	NA
ENSBTAG00000002134	INSYN2B	0	NA	NA	NA	NA	NA
ENSBTAG00000006021	CEP250	478.809	-0.574251	0.238081	-2.41199	0.0158656	0.188406
ENSBTAG00000032026	GMPPB	886.919	-0.464915	0.19284	-2.41089	0.0159137	0.188755
ENSBTAG00000020591	VAMP4	225.981	0.658682	0.273496	2.40838	0.0160236	0.189835
ENSBTAG00000002138	PADI1	0.328371	-0.765265	6.17736	-0.123882	0.901408	NA
ENSBTAG00000002139	MIXL1	0.0794446	0	6.22755	0	1	NA
ENSBTAG00000002140	IL3	0.0804766	0	6.22663	0	1	NA
ENSBTAG00000002143	DTWD2	28.5459	0.227622	0.749292	0.303782	0.761294	NA
ENSBTAG00000032366	SLC23A2	1993.23	0.421088	0.175052	2.40551	0.0161499	0.191107
ENSBTAG00000002145	MMP17	2.94612	2.38345	2.42115	0.984429	0.324905	NA
ENSBTAG00000015919	PARM1	477	0.648373	0.269728	2.4038	0.0162256	0.19133
ENSBTAG00000018254	CDKN1B	573.655	0.537245	0.22349	2.40389	0.0162215	0.19133
ENSBTAG00000023274		102.072	-1.33991	0.557372	-2.40397	0.016218	0.19133
ENSBTAG00000002151	ASB15	0	NA	NA	NA	NA	NA
ENSBTAG00000002154	GPR141	6.76812	1.80962	1.64509	1.10001	0.271326	NA
ENSBTAG00000002157	LMOD2	0	NA	NA	NA	NA	NA
ENSBTAG00000002158		0.796031	1.65344	4.75413	0.347789	0.727998	NA
ENSBTAG00000012861	KIF4A	205.828	-0.793855	0.330744	-2.40021	0.0163855	0.192899
ENSBTAG00000002164	AXDND1	2.65369	1.39121	2.37887	0.58482	0.558669	NA
ENSBTAG00000002166	CRISP2	0.378247	2.2714	6.18291	0.367367	0.713345	NA
ENSBTAG00000002167	NPHS2	0	NA	NA	NA	NA	NA
ENSBTAG00000002169		0.141484	1.39897	6.22879	0.224597	0.822293	NA
ENSBTAG00000002170	NOVA1	0	NA	NA	NA	NA	NA
ENSBTAG00000014880		142.593	-0.87362	0.364015	-2.39996	0.016397	0.192899
ENSBTAG00000002174	RERG	0.531611	0	6.16773	0	1	NA
ENSBTAG00000003341	DOK2	1020.47	0.623138	0.259997	2.39671	0.0165429	0.194005
ENSBTAG00000009087	GNG10	1365.93	0.554663	0.231376	2.39724	0.0165191	0.194005
ENSBTAG00000010617	KRTCAP2	292.516	-0.633889	0.264497	-2.39658	0.0165487	0.194005
ENSBTAG00000002178	PPL	26.2474	-0.638593	0.80757	-0.790758	0.429085	NA
ENSBTAG00000010059	C8H9orf72	809.822	0.505047	0.210782	2.39606	0.0165724	0.194057
ENSBTAG00000002180		0.331688	0.384007	6.17783	0.0621589	0.950436	NA
ENSBTAG00000002181	KHDRBS3	13.7772	0.923721	1.0051	0.919037	0.358076	NA
ENSBTAG00000021125	NUP160	661.659	-0.45459	0.189898	-2.39386	0.0166722	0.194998
ENSBTAG00000002184	FNDC5	1.01933	0	5.01487	0	1	NA
ENSBTAG00000012626	B4GALT5	697.09	0.499568	0.209072	2.38946	0.0168734	0.197123
ENSBTAG00000002186	NDN	2.18068	-3.29389	2.95457	-1.11484	0.264917	NA
ENSBTAG00000018730	ZBTB17	373.697	0.59662	0.249867	2.38775	0.0169518	0.197603
ENSBTAG00000002188	C16orf89	0	NA	NA	NA	NA	NA
ENSBTAG00000017179	USP12	2493.44	0.487574	0.204201	2.38771	0.0169536	0.197603
ENSBTAG00000031941	PEPD	1843.77	-0.507754	0.212785	-2.38623	0.0170222	0.197717
ENSBTAG00000022007	SAMHD1	361.424	-0.59351	0.248681	-2.38664	0.0170033	0.197717
ENSBTAG00000002192	VXN	0.428724	0.490362	6.18471	0.0792861	0.936805	NA
ENSBTAG00000002194	MYZAP	0.160409	0.482681	6.19389	0.0779285	0.937885	NA
ENSBTAG00000019369	TSPAN4	224.03	-0.779811	0.326684	-2.38705	0.0169842	0.197717
ENSBTAG00000002199	CORIN	0.0756173	0	6.22211	0	1	NA
ENSBTAG00000017592	GPAT3	238.633	0.679731	0.285076	2.38439	0.0171076	0.198479
ENSBTAG00000027327	OCSTAMP	552.023	-0.747329	0.313743	-2.38198	0.0172199	0.199553
ENSBTAG00000019054	EPSTI1	446.766	0.515213	0.21639	2.38095	0.0172681	0.199563
ENSBTAG00000002204		0.24905	-0.284818	6.19245	-0.0459944	0.963315	NA
ENSBTAG00000002205	CNGA1	0	NA	NA	NA	NA	NA
ENSBTAG00000002206	ZC3H12B	0	NA	NA	NA	NA	NA
ENSBTAG00000010356	RAB12	1413.51	0.453574	0.190522	2.38069	0.0172802	0.199563
ENSBTAG00000037757	EBF4	195.002	-0.88306	0.370811	-2.38143	0.0172456	0.199563
ENSBTAG00000008096	EDN1	3703.52	1.8514	0.778164	2.37919	0.0173507	0.19992
ENSBTAG00000002214	TAT	0	NA	NA	NA	NA	NA
ENSBTAG00000014773	HMMR	214.012	-0.770838	0.323943	-2.37955	0.0173338	0.19992
ENSBTAG00000002216	MYOD1	0	NA	NA	NA	NA	NA
ENSBTAG00000016152	DAB2	2554.15	-1.26927	0.533825	-2.37769	0.0174213	0.200504
ENSBTAG00000007662	HSPA5	11145.1	-0.466893	0.196426	-2.37694	0.0174568	0.200684
ENSBTAG00000015996	GPC1	4046.94	0.521834	0.219699	2.37522	0.0175386	0.201394
ENSBTAG00000000988	BRCA2	591.442	-0.541781	0.228207	-2.37408	0.0175927	0.201786
ENSBTAG00000002226	FBXO31	29.5188	-0.213283	0.678704	-0.31425	0.753331	NA
ENSBTAG00000002227	LRIG3	0	NA	NA	NA	NA	NA
ENSBTAG00000002231	SLC9C2	0	NA	NA	NA	NA	NA
ENSBTAG00000002232	TRPC1	26.337	0.439679	0.70948	0.61972	0.535442	NA
ENSBTAG00000017894	CAD	438.518	-0.558423	0.235267	-2.37357	0.0176171	0.201836
ENSBTAG00000013606	FKBP2	635.966	-0.476416	0.200813	-2.37243	0.0176713	0.202228
ENSBTAG00000031648	C18H19orf33	100.923	2.87763	1.21334	2.37166	0.0177083	0.202292
ENSBTAG00000002240	GPR18	33.9324	2.32662	0.885319	2.62801	0.00858867	NA
ENSBTAG00000020638	TIMP3	80.8201	1.26121	0.53201	2.37066	0.0177565	0.202292
ENSBTAG00000006561	RASGEF1B	7746.07	1.16595	0.49209	2.36939	0.0178174	0.202292
ENSBTAG00000002245		0	NA	NA	NA	NA	NA
ENSBTAG00000002247		0	NA	NA	NA	NA	NA
ENSBTAG00000002248	SAC3D1	13.2348	0.656415	0.989859	0.66314	0.507241	NA
ENSBTAG00000002249	NAALADL1	0.0788929	0	6.22751	0	1	NA
ENSBTAG00000002251		6.03941	0.977109	1.74882	0.558725	0.576349	NA
ENSBTAG00000002252	CHRNA2	0	NA	NA	NA	NA	NA
ENSBTAG00000002253	FKBP6	0	NA	NA	NA	NA	NA
ENSBTAG00000002255	BHMT	0	NA	NA	NA	NA	NA
ENSBTAG00000006549	CALHM6	276.472	0.727055	0.306797	2.36982	0.0177966	0.202292
ENSBTAG00000002257	KLK11	0	NA	NA	NA	NA	NA
ENSBTAG00000002258	APOA1	0.0754541	-0.448484	6.2307	-0.0719797	0.942618	NA
ENSBTAG00000002259		3.97936	2.46025	1.98804	1.23752	0.215893	NA
ENSBTAG00000008624	TLNRD1	311.393	0.55724	0.235141	2.36981	0.0177974	0.202292
ENSBTAG00000002261	LBX1	0	NA	NA	NA	NA	NA
ENSBTAG00000015013	C2CD2L	1927.26	0.40502	0.170919	2.36966	0.0178045	0.202292
ENSBTAG00000004457	ORAI1	206.646	-0.807689	0.340835	-2.36973	0.0178009	0.202292
ENSBTAG00000013303	ACSS2	330.914	-0.607788	0.256807	-2.36671	0.017947	0.203534
ENSBTAG00000023832	ADAM8	1274.6	0.558845	0.236234	2.36564	0.0179988	0.203892
ENSBTAG00000002273		0.125204	0.450563	6.22622	0.0723655	0.942311	NA
ENSBTAG00000013773	PKP4	123.816	-0.925805	0.391468	-2.36496	0.0180321	0.20404
ENSBTAG00000000767	DCP2	241.845	-0.632682	0.267993	-2.36081	0.018235	0.206105
ENSBTAG00000002278	FBN1	24.1894	-0.544649	0.900495	-0.604833	0.54529	NA
ENSBTAG00000006751	TENT2	694.663	0.459967	0.194981	2.35904	0.0183222	0.206362
ENSBTAG00000019412	VPS35L	947.549	-0.420445	0.17822	-2.35914	0.0183174	0.206362
ENSBTAG00000002281	ZNF354C	3.75543	1.73489	1.83164	0.947179	0.343548	NA
ENSBTAG00000017019	PRKDC	747.771	-0.430628	0.182571	-2.35869	0.0183397	0.206362
ENSBTAG00000002283	FZD7	20.0037	0.0635566	0.799315	0.0795139	0.936624	NA
ENSBTAG00000002284		0.359849	2.1077	6.16377	0.34195	0.732388	NA
ENSBTAG00000000077	ADSL	986.103	-0.43651	0.184974	-2.35985	0.0182824	0.206362
ENSBTAG00000045504		146.235	-0.75927	0.321968	-2.35821	0.0183631	0.206396
ENSBTAG00000002288	NT5DC4	0	NA	NA	NA	NA	NA
ENSBTAG00000002289	NLRP14	0.0759553	-0.462965	6.23068	-0.0743041	0.940768	NA
ENSBTAG00000002290		0.0805344	0	6.22661	0	1	NA
ENSBTAG00000001009	HCLS1	3258.37	0.47332	0.200811	2.35704	0.0184212	0.206674
ENSBTAG00000002292	SMARCA1	26.7374	-0.266927	0.788433	-0.338554	0.734946	NA
ENSBTAG00000017242	FADS6	130.025	-0.929651	0.39444	-2.35689	0.0184288	0.206674
ENSBTAG00000002294	SIM1	0	NA	NA	NA	NA	NA
ENSBTAG00000005339	VEGFA	213.113	0.826488	0.350869	2.35555	0.0184955	0.207191
ENSBTAG00000007181	KIFC3	624.125	0.483007	0.205181	2.35405	0.0185702	0.207796
ENSBTAG00000002297	CACNB4	0.161063	0	6.21282	0	1	NA
ENSBTAG00000000815	EPHA2	83.9369	-1.01568	0.431644	-2.35304	0.0186206	0.208129
ENSBTAG00000002299	SEL1L3	1.46239	0.83335	2.83575	0.293873	0.768855	NA
ENSBTAG00000002300	DCT	0	NA	NA	NA	NA	NA
ENSBTAG00000002302	CD59	10.7467	-0.650149	1.33746	-0.486106	0.626892	NA
ENSBTAG00000009139	LDLRAD4	94.8742	0.895558	0.380948	2.35087	0.0187297	0.209118
ENSBTAG00000002305	PCSK4	2.77744	-0.221093	2.59452	-0.0852151	0.93209	NA
ENSBTAG00000019428	CCR1	8904.02	0.452934	0.192726	2.35014	0.0187663	0.209294
ENSBTAG00000002309	CSPG5	2.10217	2.22519	2.70115	0.823795	0.410056	NA
ENSBTAG00000002311	REEP6	5.45368	-2.15259	2.06018	-1.04485	0.29609	NA
ENSBTAG00000046307	CEBPD	1024.94	0.41548	0.177055	2.34662	0.0189447	0.210121
ENSBTAG00000015403	TPP1	4145.14	-0.35215	0.149976	-2.34804	0.0188724	0.210121
ENSBTAG00000010906	RPS6KA5	151.967	-0.802949	0.342031	-2.34759	0.0188953	0.210121
ENSBTAG00000002317	PTN	0	NA	NA	NA	NA	NA
ENSBTAG00000002319	HMCN2	0	NA	NA	NA	NA	NA
ENSBTAG00000001408	CNRIP1	149.861	-0.805267	0.343067	-2.34726	0.018912	0.210121
ENSBTAG00000000785	PASK	63.4444	-1.18016	0.502835	-2.34702	0.0189244	0.210121
ENSBTAG00000021372	2019-09-11	163.275	-0.847323	0.361272	-2.34539	0.0190072	0.210583
ENSBTAG00000001186	SH2D4A	63.5527	3.47255	1.48165	2.3437	0.0190933	0.211268
ENSBTAG00000010956	SCARB2	19642.4	-0.316642	0.135123	-2.34336	0.0191109	0.211268
ENSBTAG00000014494	RNASET2	5233.71	0.387451	0.165434	2.34203	0.0191791	0.211558
ENSBTAG00000002330		0	NA	NA	NA	NA	NA
ENSBTAG00000024449	CENPF	789.736	-0.723744	0.308977	-2.34238	0.019161	0.211558
ENSBTAG00000011838	PCED1B	39.9009	1.4244	0.608651	2.34026	0.0192704	0.212103
ENSBTAG00000021008	ZNF219	169.669	-0.941236	0.402194	-2.34025	0.0192706	0.212103
ENSBTAG00000002335	HAND1	0	NA	NA	NA	NA	NA
ENSBTAG00000001533	HACE1	505.717	0.515244	0.220342	2.33838	0.0193673	0.212703
ENSBTAG00000002340	STEAP4	0	NA	NA	NA	NA	NA
ENSBTAG00000008600	TRAF3IP2	876.343	0.449157	0.19205	2.33875	0.0193483	0.212703
ENSBTAG00000016411	RNF122	349.658	0.665805	0.284841	2.33747	0.019415	0.212911
ENSBTAG00000016751	MYO6	498.321	0.565137	0.241838	2.33684	0.0194476	0.212911
ENSBTAG00000014261	TARS	6078.53	0.454011	0.194287	2.3368	0.0194496	0.212911
ENSBTAG00000005678	AACS	297.049	-0.583838	0.249893	-2.33636	0.0194727	0.212933
ENSBTAG00000017783	TSPYL2	144.635	-0.804812	0.344596	-2.33552	0.0195162	0.213177
ENSBTAG00000002349	STX1B	23.3534	-0.0877999	0.889599	-0.0986961	0.92138	NA
ENSBTAG00000009956	CENPM	101.416	-0.9736	0.417059	-2.33444	0.0195726	0.213562
ENSBTAG00000013454	TAB2	1321.29	0.419275	0.179766	2.33233	0.0196831	0.214536
ENSBTAG00000002354		0.0758334	-0.459443	6.23069	-0.0737387	0.941218	NA
ENSBTAG00000002355		0	NA	NA	NA	NA	NA
ENSBTAG00000007121	TK1	300.026	-0.621532	0.266586	-2.33145	0.0197294	0.214808
ENSBTAG00000035995	TNFAIP2	570.65	0.564811	0.242378	2.33029	0.0197907	0.215242
ENSBTAG00000002361	TMCC2	1.85417	-2.54435	2.9125	-0.873599	0.382337	NA
ENSBTAG00000002069	BOLA	11168.5	0.314671	0.135063	2.32981	0.0198163	0.215288
ENSBTAG00000011238	CD48	4175.09	0.438779	0.188381	2.32921	0.0198478	0.215399
ENSBTAG00000007335	TPD52	1230.2	-0.54989	0.236159	-2.32847	0.019887	0.215592
ENSBTAG00000002368	TULP2	7.03435	-1.5774	1.41632	-1.11373	0.265397	NA
ENSBTAG00000002369	TMEM217	0.249269	1.57724	6.20575	0.254158	0.799374	NA
ENSBTAG00000043546	MT-ND6	100.5	0.930015	0.400195	2.3239	0.0201307	0.218
ENSBTAG00000044192	MAF	157.13	-1.1884	0.512012	-2.32103	0.0202851	0.219437
ENSBTAG00000014906	VCAN	906.299	-0.597264	0.257507	-2.31941	0.0203731	0.220151
ENSBTAG00000012335	UBA7	1448.33	0.524908	0.226557	2.3169	0.0205094	0.221172
ENSBTAG00000015155	HACD3	545.803	-0.476256	0.205597	-2.31646	0.0205333	0.221172
ENSBTAG00000002380		0	NA	NA	NA	NA	NA
ENSBTAG00000010470	UQCC3	86.571	-1.06832	0.461181	-2.31648	0.0205321	0.221172
ENSBTAG00000010397	B3GNT5	314.17	0.576795	0.249166	2.3149	0.0206181	0.221848
ENSBTAG00000002385	SLC35E4	25.701	-0.383295	0.733542	-0.522526	0.601304	NA
ENSBTAG00000047293	NRIP1	936.3	0.502038	0.217012	2.31341	0.0206999	0.222351
ENSBTAG00000002390	CCDC184	0.615756	1.34286	5.23619	0.256457	0.797598	NA
ENSBTAG00000006712	ECPAS	3349.86	0.360348	0.15583	2.31245	0.0207531	0.222351
ENSBTAG00000005592	MCOLN1	1550.09	-0.454872	0.196678	-2.31278	0.0207349	0.222351
ENSBTAG00000039728		40.1037	-1.43176	0.61904	-2.31288	0.0207293	0.222351
ENSBTAG00000016661	USP18	1087.11	0.507817	0.219698	2.31143	0.0208091	0.222715
ENSBTAG00000035319	MAD2L1	244.168	-0.69444	0.300583	-2.31031	0.0208711	0.223141
ENSBTAG00000011601	ST3GAL5	153.95	0.745005	0.322913	2.30714	0.0210472	0.224548
ENSBTAG00000002401	NPFF	0.740516	2.97562	5.28928	0.562577	0.573723	NA
ENSBTAG00000017095	DENND4A	1371.61	-0.366224	0.158729	-2.30723	0.0210422	0.224548
ENSBTAG00000000320	UBAP1	1467.27	0.397236	0.172316	2.30528	0.0211509	0.225416
ENSBTAG00000002407	TDRD5	0.076767	-0.402878	6.22457	-0.0647239	0.948394	NA
ENSBTAG00000002408	FHAD1	4.34032	1.24083	1.75949	0.705219	0.480674	NA
ENSBTAG00000030932	IFI44L	1051.58	0.465817	0.202395	2.30153	0.0213619	0.227424
ENSBTAG00000003245	BCAR3	994.346	0.529084	0.230084	2.29953	0.021475	0.227427
ENSBTAG00000002690	BLZF1	1030.61	0.4136	0.179846	2.29974	0.0214627	0.227427
ENSBTAG00000002414	KCNJ10	0.143157	0	6.20536	0	1	NA
ENSBTAG00000000497	AKR1A1	3582.95	0.390088	0.16963	2.29964	0.0214687	0.227427
ENSBTAG00000006330	RBM5	2206.94	0.372269	0.161918	2.29913	0.0214975	0.227427
ENSBTAG00000005477	LAPTM5	52050.1	0.311889	0.135595	2.30015	0.0214395	0.227427
ENSBTAG00000013343	FTL	64612.6	0.301823	0.131275	2.29917	0.0214953	0.227427
ENSBTAG00000035129		226.288	-0.630606	0.274617	-2.29631	0.0216581	0.228886
ENSBTAG00000002422	BCL9	36.5001	0.221733	0.592629	0.374152	0.708291	NA
ENSBTAG00000016174	NCL	4260.63	-0.318561	0.138977	-2.29219	0.0218946	0.231142
ENSBTAG00000025250	CCL3	54739.9	1.06186	0.463521	2.29085	0.021972	0.231475
ENSBTAG00000002427		0	NA	NA	NA	NA	NA
ENSBTAG00000008755	2019-03-07	1532.76	0.394205	0.172058	2.29112	0.0219566	0.231475
ENSBTAG00000002430	COL17A1	0.907353	0.677719	4.49762	0.150684	0.880225	NA
ENSBTAG00000007881	IFIT1	2878.71	1.51988	0.664064	2.28875	0.0220937	0.232029
ENSBTAG00000006972	TRIP13	100.925	-1.02842	0.449209	-2.2894	0.0220561	0.232029
ENSBTAG00000021273	SEMA4B	73.415	-1.03937	0.454116	-2.28879	0.0220918	0.232029
ENSBTAG00000009384	AGTRAP	981.672	0.449188	0.196304	2.28822	0.0221246	0.232112
ENSBTAG00000002440	KIF7	1.30629	0.618331	3.05934	0.202112	0.839829	NA
ENSBTAG00000002441	PPY	0	NA	NA	NA	NA	NA
ENSBTAG00000002472	CASP9	569.785	0.535825	0.234476	2.2852	0.0223012	0.233722
ENSBTAG00000002445	ZNF783	21.2272	-0.294444	0.777417	-0.378746	0.704877	NA
ENSBTAG00000002446		0	NA	NA	NA	NA	NA
ENSBTAG00000002447	C7H19orf44	4.67126	-0.650228	1.56121	-0.416489	0.677052	NA
ENSBTAG00000002448	SNTG1	0.0754652	0	6.2221	0	1	NA
ENSBTAG00000003572	F11	76.1818	-1.24171	0.543626	-2.28412	0.0223643	0.233897
ENSBTAG00000002451	TTC39A	13.796	0.368184	1.03426	0.355988	0.72185	NA
ENSBTAG00000011059	CDKN2C	82.7203	-1.27568	0.558422	-2.28444	0.0223456	0.233897
ENSBTAG00000016912	TSFM	963.997	0.475574	0.208302	2.28309	0.0224248	0.234196
ENSBTAG00000017868	DHX40	539.691	-0.504326	0.220946	-2.28258	0.0224554	0.234196
ENSBTAG00000047547		441.068	-0.647914	0.283867	-2.28245	0.0224626	0.234196
ENSBTAG00000016268	XRCC1	190.822	-0.659211	0.289008	-2.28094	0.0225518	0.234883
ENSBTAG00000003172	MEIS2	194.53	1.10362	0.48401	2.28017	0.0225978	0.234949
ENSBTAG00000017215	WDR76	192.066	-0.717214	0.31456	-2.28005	0.0226047	0.234949
ENSBTAG00000012348	LRRC71	136.126	-1.05164	0.461508	-2.27871	0.0226843	0.235533
ENSBTAG00000002464	PLCH2	0.0854391	0	6.22641	0	1	NA
ENSBTAG00000014855	MICAL2	602.674	0.566661	0.248843	2.27718	0.0227753	0.236235
ENSBTAG00000030845	MPEG1	9742.84	1.19881	0.527036	2.27463	0.022928	0.237574
ENSBTAG00000002469	KANK3	0.231774	0	6.1929	0	1	NA
ENSBTAG00000002470	CCDC78	6.00889	-0.50203	1.53092	-0.327927	0.742967	NA
ENSBTAG00000002471	CHL1	0	NA	NA	NA	NA	NA
ENSBTAG00000017346	RASSF2	591.86	0.587095	0.258559	2.27064	0.0231686	0.239786
ENSBTAG00000013363	CAP1	12065.4	0.335467	0.147814	2.26952	0.0232365	0.239786
ENSBTAG00000005269	CCNB2	223.944	-0.691172	0.304495	-2.2699	0.0232139	0.239786
ENSBTAG00000000873	SLC13A3	224.915	-0.775263	0.341507	-2.27012	0.0232	0.239786
ENSBTAG00000019743	CHTF18	94.1986	-1.09475	0.482714	-2.26791	0.023335	0.240555
ENSBTAG00000020853	SLC16A13	42.2566	-1.37903	0.608255	-2.26719	0.0233785	0.240758
ENSBTAG00000008499	TROAP	256.982	-0.69157	0.305102	-2.26669	0.0234093	0.240829
ENSBTAG00000003177	SLC25A33	406.926	0.515819	0.22771	2.26524	0.0234978	0.241493
ENSBTAG00000014322	FAM234B	91.7415	-1.16323	0.513734	-2.26427	0.0235576	0.241861
ENSBTAG00000014238	ATP6V1E1	7602.65	0.332686	0.147042	2.26253	0.023665	0.242716
ENSBTAG00000002483	HES5	0	NA	NA	NA	NA	NA
ENSBTAG00000012383	CHMP5	1872.21	0.377812	0.167028	2.26197	0.0236992	0.24282
ENSBTAG00000032996	P4HA1	2032.3	0.391672	0.173285	2.26028	0.0238041	0.243648
ENSBTAG00000001932	CRAT	3817.48	0.333814	0.147758	2.25918	0.0238719	0.244094
ENSBTAG00000002488	LDHC	2.25965	-3.2047	2.62695	-1.21993	0.222492	NA
ENSBTAG00000002489		0	NA	NA	NA	NA	NA
ENSBTAG00000033041	YIPF4	1279.43	0.46807	0.207291	2.25804	0.0239433	0.244576
ENSBTAG00000002492	SYCP3	5.18072	0.194644	1.72394	0.112907	0.910105	NA
ENSBTAG00000016541	CAMK1G	42.1678	1.66456	0.738159	2.25501	0.0241325	0.246058
ENSBTAG00000005018	NFAM1	304.097	0.908859	0.403053	2.25494	0.0241372	0.246058
ENSBTAG00000002497	ELOVL2	0.532657	-0.0779327	6.1398	-0.012693	0.989873	NA
ENSBTAG00000002498		0	NA	NA	NA	NA	NA
ENSBTAG00000001060	CXCR4	4298.78	0.474103	0.210619	2.251	0.0243855	0.247841
ENSBTAG00000004243	LYPLA1	1264.98	0.435678	0.193549	2.25099	0.0243859	0.247841
ENSBTAG00000015187	DDX41	963.425	0.400133	0.177733	2.25132	0.0243653	0.247841
ENSBTAG00000005412	NEDD4L	1091.22	0.533467	0.237127	2.24971	0.0244674	0.248419
ENSBTAG00000002505	GPR3	0.426773	0	6.16854	0	1	NA
ENSBTAG00000012441	SMAD7	102.805	1.0027	0.445795	2.24924	0.0244973	0.248472
ENSBTAG00000002508	GNG3	1.97866	-1.57475	2.7529	-0.572035	0.567299	NA
ENSBTAG00000013926	FCGRT	4826.34	-0.550744	0.244971	-2.2482	0.0245633	0.248892
ENSBTAG00000005862	SMC4	875.213	-0.431985	0.192181	-2.24781	0.0245885	0.248897
ENSBTAG00000002515		5.39592	0.606846	1.56022	0.388949	0.697314	NA
ENSBTAG00000018527	HDGFL3	230.663	0.708721	0.315495	2.24638	0.02468	0.249258
ENSBTAG00000002518	NKX6-1	0.319311	0	6.18475	0	1	NA
ENSBTAG00000003585	CD47	5857.83	0.40128	0.17863	2.24644	0.024676	0.249258
ENSBTAG00000002522	SYT5	25.4998	1.28138	0.731555	1.75158	0.0798462	NA
ENSBTAG00000031327	TRMT61A	134.693	-0.851696	0.379191	-2.24609	0.0246984	0.249258
ENSBTAG00000026199	ACTB	44230.9	0.348295	0.155214	2.24396	0.024835	0.250387
ENSBTAG00000010692	SND1	3570.22	-0.343591	0.153159	-2.24336	0.0248739	0.250528
ENSBTAG00000013793	NEDD4	200.752	0.648728	0.289554	2.24044	0.0250626	0.251674
ENSBTAG00000046775	MAN1B1	785.082	-0.452274	0.201857	-2.24057	0.0250543	0.251674
ENSBTAG00000023736	CDC42EP3	181.691	-0.870811	0.388642	-2.24065	0.0250488	0.251674
ENSBTAG00000007450	C2	2938.32	0.399302	0.178314	2.23932	0.0251352	0.252152
ENSBTAG00000013653	NFE2L1	6624.48	0.321539	0.143671	2.23802	0.0252199	0.25275
ENSBTAG00000021837	RGS19	654.08	0.557234	0.249308	2.23512	0.0254095	0.254145
ENSBTAG00000002545		0	NA	NA	NA	NA	NA
ENSBTAG00000020852	SLC16A11	46.6186	-1.5115	0.676161	-2.23541	0.0253901	0.254145
ENSBTAG00000002550		1.84998	1.25608	2.58166	0.48654	0.626584	NA
ENSBTAG00000002551	KCNJ8	0.0757861	-0.458077	6.23069	-0.0735194	0.941393	NA
ENSBTAG00000014484	TMEM26	273.285	0.667419	0.298705	2.23437	0.0254584	0.254339
ENSBTAG00000002555	PDZK1IP1	0.226422	0	6.187	0	1	NA
ENSBTAG00000011543	PDCD1	90.5196	-1.08032	0.483567	-2.23406	0.0254793	0.254339
ENSBTAG00000002559	MIOX	0.143359	-0.738787	6.20995	-0.118968	0.9053	NA
ENSBTAG00000010422	MDM2	1901.25	0.383131	0.171784	2.23031	0.0257271	0.256559
ENSBTAG00000002624	PSTPIP2	1220.63	0.494392	0.221802	2.22898	0.025815	0.256926
ENSBTAG00000021069	PBK	247.646	-0.739452	0.331714	-2.22918	0.0258016	0.256926
ENSBTAG00000000312	GRINA	2534.59	0.391906	0.176193	2.22431	0.0261279	0.259273
ENSBTAG00000002565		0	NA	NA	NA	NA	NA
ENSBTAG00000000842	UBASH3B	460.513	-0.659629	0.296536	-2.22445	0.0261182	0.259273
ENSBTAG00000000660	FAM83D	56.5128	-1.42567	0.64084	-2.22469	0.026102	0.259273
ENSBTAG00000012170	UBL3	1403.3	0.407061	0.183141	2.22267	0.0262381	0.26011
ENSBTAG00000014595	LIG1	337.484	-0.582395	0.262257	-2.22071	0.0263708	0.261059
ENSBTAG00000002655	ZWINT	182.326	-0.705562	0.317751	-2.22049	0.0263856	0.261059
ENSBTAG00000002574	MYOZ2	0	NA	NA	NA	NA	NA
ENSBTAG00000015875	FOXM1	74.3246	-1.15156	0.518904	-2.21922	0.0264716	0.261654
ENSBTAG00000002576	GLDN	31.7782	-0.555884	0.993605	-0.559462	0.575846	NA
ENSBTAG00000018119	AOAH	584.65	1.35322	0.610277	2.21739	0.0265967	0.262633
ENSBTAG00000019670	SUCNR1	90.2881	-0.973971	0.439338	-2.21691	0.0266294	0.262698
ENSBTAG00000009852	NAV3	1475.59	0.424867	0.191827	2.21485	0.0267707	0.263834
ENSBTAG00000002581	BOLA-DYA	0.141438	1.39628	6.22878	0.224166	0.822628	NA
ENSBTAG00000002582	LYG2	1.88121	2.21008	3.20568	0.689427	0.490555	NA
ENSBTAG00000002583	DNALI1	0.713604	3.06215	4.59587	0.666282	0.505231	NA
ENSBTAG00000002585	SLC16A2	0.399071	-1.76031	6.17659	-0.284997	0.775646	NA
ENSBTAG00000010136	CMAS	1131.54	0.371646	0.167957	2.21275	0.0269149	0.264737
ENSBTAG00000003332	RPP40	80.146	-0.976941	0.441482	-2.21287	0.0269066	0.264737
ENSBTAG00000008545	ATF3	6370.65	0.920656	0.416226	2.21191	0.0269725	0.264867
ENSBTAG00000002593	GDAP1L1	0	NA	NA	NA	NA	NA
ENSBTAG00000006951	LMO2	137.797	-0.98699	0.446239	-2.2118	0.0269806	0.264867
ENSBTAG00000002595	ABCB5	0.0994829	1.34723	6.22417	0.216452	0.828636	NA
ENSBTAG00000031287	TMEM158	426.1	1.66346	0.752894	2.20942	0.0271456	0.265491
ENSBTAG00000002599	MGARP	2.37752	-0.569862	2.36581	-0.240874	0.809652	NA
ENSBTAG00000032068	PLA2G4F	148.068	0.83087	0.376068	2.20936	0.0271495	0.265491
ENSBTAG00000000111	UGP2	1726.41	0.426813	0.193168	2.20954	0.0271371	0.265491
ENSBTAG00000002604	SP8	0	NA	NA	NA	NA	NA
ENSBTAG00000002605		0.151904	-0.694672	6.20136	-0.112019	0.910808	NA
ENSBTAG00000002606	LGR4	1.68879	-0.231892	2.47069	-0.0938573	0.925223	NA
ENSBTAG00000011832	ALDH18A1	466.728	-0.486692	0.220234	-2.20989	0.0271128	0.265491
ENSBTAG00000002609	TMIGD1	0	NA	NA	NA	NA	NA
ENSBTAG00000024387	PNPLA8	792.197	0.484202	0.219255	2.2084	0.0272165	0.265631
ENSBTAG00000026909		117.253	-0.950465	0.430368	-2.20849	0.02721	0.265631
ENSBTAG00000002171	FAM135A	248.724	-0.611693	0.277155	-2.20705	0.0273107	0.266293
ENSBTAG00000019892	HAS2	114.124	-1.07044	0.485587	-2.20442	0.0274951	0.267831
ENSBTAG00000045971		1276.68	0.421874	0.191635	2.20144	0.0277047	0.269401
ENSBTAG00000002616		0.5997	-2.3737	4.56717	-0.519732	0.60325	NA
ENSBTAG00000009614	NRROS	1052.72	-0.519362	0.235926	-2.20137	0.0277096	0.269401
ENSBTAG00000006679	MITF	910.67	0.506345	0.230203	2.19955	0.0278386	0.270133
ENSBTAG00000018045	SLC12A4	1301.17	0.39072	0.17762	2.19975	0.0278248	0.270133
ENSBTAG00000013275	MAD2L2	292.297	0.595209	0.270763	2.19826	0.0279303	0.270373
ENSBTAG00000017992	CD164	9820.3	0.38338	0.174446	2.1977	0.0279706	0.270373
ENSBTAG00000006550	GABARAPL2	1948.09	0.345218	0.157021	2.19855	0.0279102	0.270373
ENSBTAG00000012371	CPD	508.047	-0.571379	0.259972	-2.19785	0.0279601	0.270373
ENSBTAG00000002629	TEX45	0	NA	NA	NA	NA	NA
ENSBTAG00000011307	DNM1	74.1421	-1.11694	0.508323	-2.1973	0.0279989	0.270388
ENSBTAG00000002631	SCNN1A	0.888902	-0.140524	4.2196	-0.0333027	0.973433	NA
ENSBTAG00000002632	CSN2	0.164029	0	6.21978	0	1	NA
ENSBTAG00000004120	HEMK1	140.813	-0.733835	0.334038	-2.19686	0.0280302	0.270431
ENSBTAG00000014724	EIF4A2	3139.03	0.340386	0.155148	2.19395	0.0282393	0.272188
ENSBTAG00000002635	PGLYRP1	0	NA	NA	NA	NA	NA
ENSBTAG00000004966	KIF1B	1868.44	-0.359132	0.163953	-2.19046	0.0284911	0.274091
ENSBTAG00000002640	KALRN	3.00823	0.525632	2.12934	0.246851	0.805023	NA
ENSBTAG00000002641		14.9517	0.834473	0.914624	0.912367	0.361575	NA
ENSBTAG00000002642	SLC17A2	0	NA	NA	NA	NA	NA
ENSBTAG00000014858	PRPSAP2	397.58	-0.543987	0.248321	-2.19066	0.0284765	0.274091
ENSBTAG00000002644	KCNQ4	0	NA	NA	NA	NA	NA
ENSBTAG00000037527	OAS1X	1777.44	0.354914	0.162059	2.19003	0.0285222	0.274129
ENSBTAG00000021962	BCLAF3	482.322	0.494848	0.226212	2.18754	0.028703	0.274997
ENSBTAG00000009647	PHAX	948.022	0.410529	0.187628	2.18799	0.0286701	0.274997
ENSBTAG00000007387	ENY2	627.853	-0.469833	0.214822	-2.18708	0.0287369	0.274997
ENSBTAG00000047330	FABP5	3528.19	-0.476963	0.218099	-2.18691	0.0287489	0.274997
ENSBTAG00000020144	GPR34	264.113	-1.88192	0.860485	-2.18705	0.0287392	0.274997
ENSBTAG00000012741	CCPG1	1699.97	0.450815	0.206203	2.18627	0.0287957	0.275184
ENSBTAG00000016566	ITGA9	51.0089	1.36006	0.622307	2.18551	0.0288517	0.275457
ENSBTAG00000015829	ENPP5	414.178	0.5308	0.243118	2.18331	0.0290132	0.276737
ENSBTAG00000016551		3310.25	0.368584	0.16885	2.1829	0.0290432	0.276762
ENSBTAG00000014521	UGDH	1105.69	0.392465	0.179837	2.18233	0.0290848	0.276896
ENSBTAG00000002661	ISLR2	0	NA	NA	NA	NA	NA
ENSBTAG00000038439	H1F0	967.573	0.429442	0.196852	2.18155	0.029143	0.277189
ENSBTAG00000002664	WNT9B	0	NA	NA	NA	NA	NA
ENSBTAG00000002668	ZNF711	18.8132	0.0031003	0.832678	0.00372329	0.997029	NA
ENSBTAG00000027081	ATP10A	65.9597	-1.34162	0.615093	-2.18117	0.0291709	0.277192
ENSBTAG00000002670	DEPP1	0	NA	NA	NA	NA	NA
ENSBTAG00000002673	FIGNL2	1.3996	-0.171726	2.99517	-0.0573344	0.954279	NA
ENSBTAG00000002674	GNGT1	0	NA	NA	NA	NA	NA
ENSBTAG00000002675	CCDC7	0.162439	0	6.22071	0	1	NA
ENSBTAG00000002473	ANGPTL4	837.13	-0.57298	0.262748	-2.18073	0.0292037	0.277243
ENSBTAG00000036028	BEX2	159.066	0.723864	0.332002	2.1803	0.0292352	0.277281
ENSBTAG00000002679		0	NA	NA	NA	NA	NA
ENSBTAG00000002680	TMEM132E	0	NA	NA	NA	NA	NA
ENSBTAG00000010144	MTERF2	61.7252	-1.05516	0.484035	-2.17992	0.029263	0.277284
ENSBTAG00000012180	BMF	60.2522	1.19213	0.547047	2.17922	0.0293156	0.277521
ENSBTAG00000006017	NFKB2	3648.54	0.417387	0.191617	2.17823	0.029389	0.277955
ENSBTAG00000002686		0	NA	NA	NA	NA	NA
ENSBTAG00000002687	TSHZ3	9.4254	-1.62735	1.21945	-1.33449	0.182044	NA
ENSBTAG00000018937	HMOX2	3066.75	0.4107	0.188636	2.17721	0.0294648	0.278411
ENSBTAG00000006591	CCNF	106.951	-1.04405	0.47969	-2.17651	0.0295172	0.278645
ENSBTAG00000019214	USP14	1309.34	0.372531	0.171315	2.17455	0.0296641	0.279769
ENSBTAG00000002691	ELMOD1	0.0768728	-0.400495	6.22459	-0.0643409	0.948699	NA
ENSBTAG00000006005	MPND	182.735	-0.670047	0.308283	-2.17348	0.0297442	0.280263
ENSBTAG00000002695	MYO1H	0.0759474	-0.46274	6.23068	-0.0742679	0.940797	NA
ENSBTAG00000047958	DPP7	1918.4	-0.432522	0.199083	-2.17257	0.0298127	0.280646
ENSBTAG00000014375	TMCC3	42.2818	-1.2737	0.586802	-2.17058	0.0299633	0.2818
ENSBTAG00000002699	KIT	5.24673	-0.638652	1.63926	-0.389599	0.696833	NA
ENSBTAG00000002700	PLA2G2A	0	NA	NA	NA	NA	NA
ENSBTAG00000002701	UGT3A2	0.443695	-2.78162	6.1772	-0.450304	0.652491	NA
ENSBTAG00000002702	TSPAN32	15.7525	1.12668	1.10142	1.02293	0.30634	NA
ENSBTAG00000004108	CENPX	192.627	-0.705482	0.325262	-2.16897	0.0300853	0.282684
ENSBTAG00000040065	RAD51AP1	113.856	-4.32115	1.99329	-2.16785	0.03017	0.283216
ENSBTAG00000002705	REC8	11.6687	-0.0668642	1.08421	-0.0616711	0.950825	NA
ENSBTAG00000002706	GSTZ1	29.6691	-0.288724	0.655768	-0.440284	0.659731	NA
ENSBTAG00000007636	IRAK3	628.798	0.461389	0.212953	2.16662	0.0302635	0.283829
ENSBTAG00000011798	STK38L	541.952	0.480264	0.221838	2.16493	0.0303927	0.284777
ENSBTAG00000002177	PIKFYVE	1612.72	-0.354855	0.163985	-2.16395	0.0304682	0.285219
ENSBTAG00000002710	TSSK4	1.06863	0.762514	3.75176	0.203242	0.838946	NA
ENSBTAG00000037702	SP140L	530.025	0.464289	0.214695	2.16255	0.0305756	0.285693
ENSBTAG00000003907	TSPAN14	1181.54	0.376876	0.174258	2.16274	0.030561	0.285693
ENSBTAG00000033662	NCKAP1	210.121	0.68433	0.316715	2.16071	0.0307179	0.285973
ENSBTAG00000017951	POLD4	622.323	0.449173	0.207878	2.16075	0.0307144	0.285973
ENSBTAG00000002717	INA	2.84469	-1.45494	2.45139	-0.593515	0.552837	NA
ENSBTAG00000005961	CDC42SE2	1502.38	0.394059	0.182333	2.16121	0.0306792	0.285973
ENSBTAG00000001602	IL4R	2247.78	0.347146	0.160669	2.16063	0.030724	0.285973
ENSBTAG00000007494	SMARCA2	2306.09	0.343929	0.159202	2.16033	0.0307473	0.285973
ENSBTAG00000000936	SLC39A2	46.5227	1.29839	0.601287	2.15935	0.0308233	0.286415
ENSBTAG00000002724	HORMAD1	18.4139	0.40827	0.861662	0.473816	0.635631	NA
ENSBTAG00000015212	IFNAR2	2385.52	0.337352	0.156363	2.15749	0.0309675	0.28749
ENSBTAG00000021071	TRIM8	1460.15	0.455808	0.211468	2.15545	0.0311267	0.288702
ENSBTAG00000013901	PTDSS1	4290.26	0.344338	0.159873	2.15383	0.0312535	0.289346
ENSBTAG00000045582	ARPC5	8098.4	0.326845	0.151728	2.15415	0.0312287	0.289346
ENSBTAG00000044179	CERS6	68.1573	1.17279	0.544962	2.15206	0.0313925	0.290022
ENSBTAG00000002733	DBX1	0	NA	NA	NA	NA	NA
ENSBTAG00000012881	EIF4G1	7315.76	-0.325174	0.151117	-2.1518	0.0314128	0.290022
ENSBTAG00000015361	CNTFR	235.457	-1.67145	0.776732	-2.1519	0.0314052	0.290022
ENSBTAG00000025221	TEX30	274.193	0.543967	0.252874	2.15114	0.0314653	0.290241
ENSBTAG00000002737	WFIKKN1	0.467317	1.97309	6.16115	0.320248	0.74878	NA
ENSBTAG00000009019	SH3PXD2B	773.06	0.5446	0.253256	2.15039	0.0315243	0.290254
ENSBTAG00000002739	PDE1C	0	NA	NA	NA	NA	NA
ENSBTAG00000002741		0	NA	NA	NA	NA	NA
ENSBTAG00000038896	RPS26	2742.26	-0.342162	0.15911	-2.15047	0.0315177	0.290254
ENSBTAG00000005807	MICU1	811.233	0.396665	0.184731	2.14726	0.0317725	0.291042
ENSBTAG00000002744	MUSK	0.515075	0.89257	6.12419	0.145745	0.884123	NA
ENSBTAG00000003066	NSA2	1125.37	0.396177	0.184563	2.14657	0.0318275	0.291042
ENSBTAG00000010355	VPS37A	830.55	0.37906	0.176544	2.14712	0.031784	0.291042
ENSBTAG00000017087	TOP3A	576.214	-0.457795	0.213125	-2.14802	0.0317125	0.291042
ENSBTAG00000013623	TIMM13	421.541	-0.478166	0.222775	-2.1464	0.0318408	0.291042
ENSBTAG00000002749	CRHR1	0	NA	NA	NA	NA	NA
ENSBTAG00000000357	PRAG1	241.031	-0.74403	0.346496	-2.1473	0.0317696	0.291042
ENSBTAG00000002751	VSTM5	0	NA	NA	NA	NA	NA
ENSBTAG00000015280	KIF2C	261.249	-0.759229	0.353454	-2.14802	0.0317118	0.291042
ENSBTAG00000045689		60.4006	-1.52926	0.711763	-2.14855	0.0316703	0.291042
ENSBTAG00000002757	IL20	0	NA	NA	NA	NA	NA
ENSBTAG00000013631	GLUL	2738.56	0.365065	0.170168	2.14532	0.0319272	0.291527
ENSBTAG00000044053	SLC17A5	484.805	-0.468335	0.218373	-2.14465	0.0319806	0.291527
ENSBTAG00000002391	TGFB1I1	79.3654	-1.04151	0.485607	-2.14476	0.0319717	0.291527
ENSBTAG00000002765	CYP24A1	2.45123	-1.35511	2.67657	-0.506287	0.612655	NA
ENSBTAG00000004249	TANC2	205.952	0.677732	0.316153	2.14369	0.0320581	0.291693
ENSBTAG00000013451	RHOH	657.814	0.623485	0.290935	2.14304	0.0321102	0.291693
ENSBTAG00000003485	MAGOH	488.426	0.470131	0.219345	2.14334	0.0320858	0.291693
ENSBTAG00000010077	FANCD2	264.781	-0.61798	0.288374	-2.14298	0.0321146	0.291693
ENSBTAG00000002772	GAL3ST3	0	NA	NA	NA	NA	NA
ENSBTAG00000046325		139.217	-0.791504	0.369526	-2.14195	0.0321978	0.292186
ENSBTAG00000001898	CCDC112	157.311	0.70067	0.327391	2.14016	0.0323417	0.29274
ENSBTAG00000002775	C5H12orf71	0	NA	NA	NA	NA	NA
ENSBTAG00000006836	FBXO33	522.924	-0.429743	0.200804	-2.14011	0.032346	0.29274
ENSBTAG00000002779	GABRP	0.0954065	0	6.20963	0	1	NA
ENSBTAG00000002130	SMPD4	668.311	-0.470456	0.219827	-2.14012	0.0323449	0.29274
ENSBTAG00000006489	MYO5A	2588.58	-0.415655	0.194428	-2.13784	0.0325301	0.294142
ENSBTAG00000032961	IER3IP1	1553.61	0.40565	0.189976	2.13527	0.0327389	0.295765
ENSBTAG00000009948	TRIM25	2063.56	0.350379	0.164141	2.13463	0.0327915	0.295974
ENSBTAG00000048273	C6H4orf3	1446.08	0.390914	0.183213	2.13366	0.0328705	0.296422
ENSBTAG00000002788	RAB27B	3.79115	0.694296	2.16174	0.321175	0.748078	NA
ENSBTAG00000017722	F5	473.089	0.651773	0.305611	2.13269	0.0329504	0.296466
ENSBTAG00000018115	PEBP1	3073.21	-0.356637	0.167192	-2.13309	0.0329172	0.296466
ENSBTAG00000019700	PC	80.5901	-0.936388	0.439098	-2.13253	0.0329636	0.296466
ENSBTAG00000010772	TPGS1	65.2487	-1.06423	0.499159	-2.13204	0.0330036	0.296562
ENSBTAG00000012044	RPL13	4090.87	-0.37464	0.175984	-2.12883	0.0332681	0.298672
ENSBTAG00000002799	SLC39A5	7.63834	0.38773	1.27271	0.304648	0.760634	NA
ENSBTAG00000002803	SULT1C3	0	NA	NA	NA	NA	NA
ENSBTAG00000002804	PDGFRB	0.91146	1.83648	3.90502	0.470287	0.63815	NA
ENSBTAG00000002805		0	NA	NA	NA	NA	NA
ENSBTAG00000013468	AHNAK	82621.6	-0.364439	0.171233	-2.12832	0.0333107	0.298789
ENSBTAG00000002809	CAPN10	29.5802	-0.14828	0.704526	-0.210468	0.833302	NA
ENSBTAG00000011104	RTN4	15272.6	0.29247	0.137479	2.12738	0.0333883	0.299218
ENSBTAG00000025313	DYNLL2	1199.16	-0.348762	0.164091	-2.12542	0.0335516	0.300415
ENSBTAG00000003200		267.325	0.73849	0.348043	2.12184	0.0338515	0.302831
ENSBTAG00000006654	TANK	742.372	0.404451	0.190726	2.12059	0.0339563	0.3035
ENSBTAG00000005382	CCDC85B	43.5081	-1.3975	0.659321	-2.1196	0.03404	0.303978
ENSBTAG00000002821	CILP	28.0302	-0.155758	0.676997	-0.230072	0.818036	NA
ENSBTAG00000002822	CNBD2	0.900117	2.05547	4.04053	0.508712	0.610954	NA
ENSBTAG00000032097	FBXO21	119.916	-0.747777	0.352889	-2.11901	0.0340894	0.304062
ENSBTAG00000002824	DPEP3	19.4226	0.156717	0.825812	0.189773	0.849487	NA
ENSBTAG00000017446	E2F8	87.7277	-1.1398	0.537951	-2.11877	0.0341097	0.304062
ENSBTAG00000015764	EML2	800.689	-0.411751	0.194437	-2.11765	0.0342044	0.304637
ENSBTAG00000012719	UBTD1	598.226	0.460541	0.217552	2.11692	0.0342663	0.304919
ENSBTAG00000032304	ACY1	239.409	-0.659876	0.311812	-2.11627	0.0343221	0.305146
ENSBTAG00000012046	JUNB	1589.76	0.497311	0.235037	2.11588	0.0343551	0.30517
ENSBTAG00000012120	TIPARP	670.867	0.638757	0.302342	2.11269	0.034627	0.307233
ENSBTAG00000000974	IARS	1744.42	0.386795	0.183103	2.11245	0.0346483	0.307233
ENSBTAG00000046612	ZNF292	996.215	0.445733	0.211128	2.1112	0.0347551	0.307909
ENSBTAG00000016073	UGCG	510.603	0.476373	0.225694	2.1107	0.0347979	0.307916
ENSBTAG00000010384	CDC6	98.8117	-1.0042	0.475813	-2.11048	0.034817	0.307916
ENSBTAG00000002842	HEATR4	5.288	-0.219175	1.57256	-0.139375	0.889154	NA
ENSBTAG00000009658	PLEK	6880.33	0.446938	0.211953	2.10867	0.0349733	0.308176
ENSBTAG00000002844	PPFIA3	7.23388	-0.174347	1.28835	-0.135326	0.892354	NA
ENSBTAG00000015144	GMIP	1995.72	0.340562	0.161519	2.10849	0.0349883	0.308176
ENSBTAG00000007438	STT3B	2845.32	-0.330065	0.156524	-2.10872	0.0349691	0.308176
ENSBTAG00000016456	CDC42BPB	2171.73	-0.345105	0.163683	-2.10837	0.0349992	0.308176
ENSBTAG00000001937	ANAPC11	440.228	-0.518102	0.245691	-2.10876	0.0349656	0.308176
ENSBTAG00000002849	IRF6	1.32182	0.380825	3.21151	0.118581	0.905607	NA
ENSBTAG00000002850	HEATR9	0	NA	NA	NA	NA	NA
ENSBTAG00000002851		0	NA	NA	NA	NA	NA
ENSBTAG00000002853	HRC	0.149767	-1.17657	6.20133	-0.189728	0.849522	NA
ENSBTAG00000046750	B3GNT3	42.1284	1.3043	0.619214	2.10638	0.0351712	0.308918
ENSBTAG00000002855	LEFTY2	0.109687	0	6.22991	0	1	NA
ENSBTAG00000002856	MEIG1	0	NA	NA	NA	NA	NA
ENSBTAG00000004544	TXNDC9	737.104	0.414491	0.197112	2.10282	0.0354818	0.308918
ENSBTAG00000002859		0.75624	1.8826	4.84953	0.388203	0.697866	NA
ENSBTAG00000014609	PPP1R12A	813.005	0.413809	0.196773	2.10298	0.0354677	0.308918
ENSBTAG00000002865	KCNIP1	0	NA	NA	NA	NA	NA
ENSBTAG00000040518		661.027	0.413646	0.196639	2.10358	0.0354152	0.308918
ENSBTAG00000002868	GPR6	0	NA	NA	NA	NA	NA
ENSBTAG00000019569	CD151	3184.67	0.33938	0.16134	2.10351	0.0354216	0.308918
ENSBTAG00000010347	EZR	5388.91	0.299853	0.142553	2.10344	0.0354273	0.308918
ENSBTAG00000000526	TOPBP1	1390.82	-0.348867	0.165899	-2.10289	0.0354756	0.308918
ENSBTAG00000002878	CHRD	0.498271	1.40657	6.14319	0.228964	0.818897	NA
ENSBTAG00000027991	ANAPC1	665.215	-0.391456	0.185925	-2.10545	0.0352522	0.308918
ENSBTAG00000002880	SORBS1	1.24053	-2.45745	4.01508	-0.612055	0.540501	NA
ENSBTAG00000004851	NCKAP5L	446.412	-0.569306	0.270444	-2.10508	0.0352844	0.308918
ENSBTAG00000008520	NFIC	206.65	-0.60141	0.285845	-2.10397	0.0353807	0.308918
ENSBTAG00000021181	BUB1	508.821	-0.604432	0.28693	-2.10655	0.0351567	0.308918
ENSBTAG00000001333	PPARG	275.816	-0.608386	0.28891	-2.1058	0.0352217	0.308918
ENSBTAG00000002887	DDI1	0	NA	NA	NA	NA	NA
ENSBTAG00000002888	TMTC2	4.42576	-2.35703	1.83019	-1.28786	0.197796	NA
ENSBTAG00000025462	GADD45B	203.113	-0.738873	0.351349	-2.10296	0.0354689	0.308918
ENSBTAG00000002891	HTR5A	0	NA	NA	NA	NA	NA
ENSBTAG00000013184	CEP120	407.873	0.469069	0.223358	2.10007	0.0357225	0.308994
ENSBTAG00000002895	ATOH1	0	NA	NA	NA	NA	NA
ENSBTAG00000021364	TNK2	905.232	0.437055	0.207946	2.10178	0.035573	0.308994
ENSBTAG00000002898	UNC45B	0.0730132	-0.3753	6.22113	-0.0603267	0.951895	NA
ENSBTAG00000002900		23.7065	-1.82198	0.9051	-2.01301	0.0441136	NA
ENSBTAG00000005137	LPGAT1	1514.55	0.393333	0.187265	2.10041	0.0356927	0.308994
ENSBTAG00000008330	RNF19B	3116.69	0.384811	0.183212	2.10036	0.0356969	0.308994
ENSBTAG00000039695	PPP1R18	1769.24	0.332291	0.15814	2.10124	0.0356197	0.308994
ENSBTAG00000002908	GNG4	25.3045	0.0334784	0.986348	0.0339418	0.972924	NA
ENSBTAG00000006740	SCYL1	2677.88	0.311079	0.148138	2.09992	0.0357357	0.308994
ENSBTAG00000018546	LRBA	259.132	-0.554628	0.264004	-2.10083	0.0356557	0.308994
ENSBTAG00000002913		0	NA	NA	NA	NA	NA
ENSBTAG00000002914	GALNT18	0.510168	0	6.14326	0	1	NA
ENSBTAG00000002915	GPR63	0	NA	NA	NA	NA	NA
ENSBTAG00000013245	ITPR3	295.767	-0.69922	0.332973	-2.09993	0.0357347	0.308994
ENSBTAG00000027407	TNFRSF6B	87.6808	1.02451	0.488483	2.09733	0.0359642	0.310703
ENSBTAG00000002919	UNC5CL	0.047662	0	6.22036	0	1	NA
ENSBTAG00000006487	RPS9	3645.26	-0.38978	0.186017	-2.09539	0.0361359	0.31192
ENSBTAG00000046862	MARCKSL1	1121.82	0.526908	0.251689	2.09348	0.0363059	0.312592
ENSBTAG00000014522	SMIM14	868.963	0.417953	0.199637	2.09356	0.0362991	0.312592
ENSBTAG00000002923	CX3CR1	0.0805582	0	6.22659	0	1	NA
ENSBTAG00000002924	DUPD1	0	NA	NA	NA	NA	NA
ENSBTAG00000002928	AMTN	0	NA	NA	NA	NA	NA
ENSBTAG00000002929	IRF4	8.95165	-0.604749	1.31423	-0.460155	0.645405	NA
ENSBTAG00000002931	BEST3	0	NA	NA	NA	NA	NA
ENSBTAG00000002934	ADGRF4	0	NA	NA	NA	NA	NA
ENSBTAG00000014170	MAP7D3	460.874	-0.508956	0.243115	-2.09348	0.0363068	0.312592
ENSBTAG00000002936	PRRX2	0	NA	NA	NA	NA	NA
ENSBTAG00000002937	ADGRE3	24.2788	-0.383342	0.787502	-0.486782	0.626413	NA
ENSBTAG00000002938	CPED1	20.1994	-0.437702	0.823611	-0.531443	0.595112	NA
ENSBTAG00000025782	TNFSF8	2113.07	0.469907	0.224508	2.09305	0.0363446	0.312651
ENSBTAG00000002940	WNT16	0	NA	NA	NA	NA	NA
ENSBTAG00000002808	PSMA3	1918.97	0.378685	0.180965	2.09259	0.0363861	0.31274
ENSBTAG00000010402	MYH9	6856.78	0.335139	0.160195	2.09207	0.036432	0.312868
ENSBTAG00000002943		1.01674	-1.2576	3.74818	-0.335522	0.737231	NA
ENSBTAG00000005430	MB21D2	88.7189	0.847851	0.405707	2.08981	0.0366347	0.314212
ENSBTAG00000001906	FANCA	206.966	-0.711276	0.340383	-2.08963	0.0366507	0.314212
ENSBTAG00000003920	TGM1	60.2244	1.09723	0.525729	2.08707	0.0368819	0.315656
ENSBTAG00000001601	PKM	19232.5	0.304008	0.14565	2.08725	0.0368659	0.315656
ENSBTAG00000002950		0	NA	NA	NA	NA	NA
ENSBTAG00000002951	CD244	32.4015	0.170013	0.806913	0.210696	0.833124	NA
ENSBTAG00000002952	TBX19	3.5035	-1.05072	2.17276	-0.483586	0.628679	NA
ENSBTAG00000007898	CYBRD1	1028.48	-0.420207	0.20143	-2.08612	0.0369675	0.316121
ENSBTAG00000002955		1.39765	5.26071	3.4706	1.51579	0.129572	NA
ENSBTAG00000003097	DENND4C	2038.65	-0.405145	0.194447	-2.08358	0.0371986	0.317827
ENSBTAG00000015114	CALR	15116.8	-0.284189	0.136447	-2.08277	0.0372719	0.318184
ENSBTAG00000011467	BATF2	52.6724	1.34509	0.646123	2.08179	0.0373618	0.318682
ENSBTAG00000006377	MYO1G	4456.97	0.370706	0.178106	2.08138	0.0373994	0.318733
ENSBTAG00000002963	SAA4	0.290729	2.68217	6.2081	0.432043	0.66571	NA
ENSBTAG00000002964	TXLNB	30.1871	0.602613	0.758657	0.794315	0.427012	NA
ENSBTAG00000002965	NEURL3	1.52414	-1.48274	4.29286	-0.345396	0.729797	NA
ENSBTAG00000031962	RAB20	115.013	0.803402	0.386124	2.08068	0.037463	0.318736
ENSBTAG00000016804	LYST	2531.45	-0.343978	0.165305	-2.08087	0.0374459	0.318736
ENSBTAG00000024688	PHIP	675.006	0.443162	0.213239	2.07824	0.0376873	0.319565
ENSBTAG00000002972	CASC1	1.27605	-0.655711	3.06893	-0.213661	0.830811	NA
[truncated: 22,618 more rows]

## Sheet: Supp Table 3
Supplimentary Table 3 - List of activated/Inhibited transcription factors at 3 hours after treatment in monocyte-derived macrophage
Upstream Regulator	Expr Log Ratio	Predicted Activation State	Activation z-score	p-value of overlap	Target molecules in dataset	Mechanistic Network
STAT1	0.616	Activated	4.38	1.45e-14	ABCA1,BCL6,C3,CMPK2,CXCL10,DCSTAMP,EDN1,GBP1,GBP2,GBP5,HERC6,ICAM1,IFIH1,IFIT2,IRF1,ISG15,KCTD12,MYC,NLRC5,NOS2,OAS2,PTGS2,RNF213,RSAD2,RTP4,TNFSF13B	77 (12)
IRF7	0.797	Activated	3.771	4e-10	ADAR,CMPK2,CXCL10,GBP1,GBP5,IFIH1,IFIT2,IRF1,ISG15,MX2,OAS2,PELI1,RSAD2,RTP4,TNFSF13B
SPI1	0.637	Activated	3.386	1.01e-06	BCL6,CMPK2,CXCL10,DCSTAMP,GPR84,IFIT2,IKZF1,IL7R,ISG15,MYC,NOS2,PRDM1,PTGS2,RSAD2	60 (7)
STAT4	0.813	Activated	3.088	8.75e-07	BCL3,C3,CXCL10,ETV5,IFIH1,IFIT2,IRF1,ISG15,KDM6B,LRP1,MYC,PRDM1,SLC2A3	84 (7)
IRF1	1.205	Activated	2.974	3.9e-08	CMPK2,CXCL10,GBP2,IFIH1,IFIT2,IRF1,ISG15,MYC,NOS2,OAS2,PTGS2,RSAD2,TNFSF13B	83 (15)
HIF1A	0.682	Activated	2.267	4.45e-05	CDCP1,CLDN1,EDN1,FLT1,ITGAV,MYC,NOS2,PDGFB,PFKFB3,PTGS2,SESN2,SLC2A3,SOD2,THBS1,TNFAIP2	115 (18)
FOXO3	1.603	Activated	2.067	1.33e-08	BCL6,CFLAR,CLDN1,CXCL10,FOXO3,ICAM1,IFIH1,JAG1,MYC,NOS2,NRP2,PRDM1,PRNP,SGK1,SH2B3,SLC1A4,SOD2,TNFRSF1B	58 (7)
REL	0.937	Activated	2.002	5.53e-09	ACSL4,ATXN1,BCL3,CXCL10,ETV5,FOXO3,ICAM1,KAT6A,MYC,NOS2,PLK2,RSAD2,SH2B3,SOD2,TNFAIP3,TNFSF13B	71 (7)
NFAT5	1.92	Activated	2	0.00106	CXCL10,NOS2,SGK1,TNFAIP2,TNFAIP3
HIC1	3.808	Inhibited	-2	0.00397	CA12,RIN2,SNAP25,TNS3
IRF4	0.65	Inhibited	-2.254	1e-06	BCL6,CFLAR,CXCL10,FLT1,GBP1,IL7R,IRF1,ISG15,MYC,PRDM1,TNFSF13B	49 (4)

## Sheet: Supp Table 4
Supplimentary Table 4 - Activated/Inhibited transcription factors at 18 hours after treatment in Monocyte-Derived Macrophage
Upstream Regulator	Expr Log Ratio	Predicted Activation State	Activation z-score	p-value of overlap	Target molecules in dataset
STAT1	0.702	Activated	5.448	1.41e-24	ABCA1,BCL6,BIRC5,CASP4,CASP8,CCL5,CCRL2,CD14,CD274,CMPK2,CXCL8,DCSTAMP,FCER1G,GBP1,GBP2,GBP5,GBP6,HERC6,ICAM1,IFIH1,IFITM1,IRF1,IRF2,IRF8,IRF9,ISG15,JUN,NLRC5,NOS2,PARP9,PDCD1LG2,PSMB10,PSMB9,PSME2,RNF213,RSAD2,RTP4,SORT1,STAT1,TAP1,TAPBPL,TBX21,TNFSF13B,TRIM21,WARS,XAF1,ZBP1
IRF1	1.288	Activated	4.552	1.16e-16	CASP8,CCL5,CD274,CMPK2,CXCL16,CXCL8,CYBB,ERAP1,GBP2,IFIH1,IFITM1,IRF1,IRF2,IRF9,ISG15,NOS2,PDCD1LG2,PSMB10,PSMB9,PSME2,RSAD2,STAT1,TAP1,TAP2,TNFSF13B,TRIM21,XAF1
HIF1A	0.529	Activated	4.272	1.29e-10	ADM,ASNS,BHLHE40,BIRC5,CCL5,CD274,CLDN1,CXCL8,CYB5A,DDIT4,EDNRB,ERO1A,FLT1,FYN,GBE1,HMOX1,JUN,LDHA,MANF,MST1R,NDRG1,NOS2,PFKFB3,PLAUR,SDC4,SESN2,SLC16A3,SLC29A1,SLC2A3,THBS1,TPI1,TRIM21
STAT4	1.015	Activated	3.678	7.58e-07	AP2A2,ASPH,ERO1A,FCER1G,GBE1,HLA-DQB1,IFIH1,IL2RA,IRF1,ISG15,ISG20,NDRG1,PRDM1,SLC2A3,STAT1,TBX21,VLDLR,VSIR
ATF4	0.571	Activated	3.627	5.3e-10	ABCA1,ASNS,CYP27A1,DDIT3,DDIT4,ERO1A,FYN,GARS,GCH1,JAG1,JUN,NDRG1,NR1H3,PPP1R15A,PSAT1,SLC1A4,SLC7A5,TRIB3,WARS
TP63	1.072	Activated	2.816	0.000941	ADM,BHLHE40,CXCL8,DDIT4,DUSP10,DUSP6,IGFBP6,IL1RAP,ITGB8,JAG1,PLAU,PRNP,PTPN12,RACGAP1,S100A8,SERPINB2,THBS1,TINAGL1
EGR1	0.634	Activated	2.606	2.7e-05	APP,CASP8,CXCL8,FLT1,FYN,HMOX1,HPSE,ICAM1,JUN,LDLR,NDRG1,PLAU,SGK1,THBS1
CDKN2A	0.574	Activated	2.407	0.000351	ASF1B,BIRC5,BTG3,CCL5,EPS8,GTF3C1,JUN,KIFC1,MCM5,MCM7,MYBL2,NR3C1,PSMB9,RBL1,TCF19,TGIF1
RBL1	-0.848	Activated	2.35	3.37e-07	CASP4,DUSP10,MCM2,MCM3,MCM5,MCM7,MYBL2,ORC1,RBL1,THBS1,TYMS
E2F1	-0.905	Inhibited	-2.005	5.56e-10	ACSL5,BIRC5,CASP8,CYB5A,CYP27B1,DDIT3,DUSP10,FLT1,GINS1,GMNN,HELLS,ICAM1,MCM2,MCM3,MCM5,MCM7,MSH2,MTHFD1,MYBL2,NMI,ORC1,PSAT1,PSMB9,RACGAP1,RBL1,STMN1,TAP1,TAP2,THBS1,TNFSF9,TOP2A,TXNRD1,TYMS,UHRF1
PRDM1	0.812	Inhibited	-2.415	3.48e-14	ARG2,BCL6,CD53,CHI3L1,CLDN1,DDIT4,ERAP1,FGR,FTH1,GBE1,GPR84,HLA-DRA,IL7R,IRF8,JAG1,MMP25,NLRP3,NOS2,PIK3AP1,PRDM1,PSMB10,RSAD2,S100A8,S100A9,SWAP70,TBX21,TNFSF13B,TRIM38
GATA3	-1.749	Inhibited	-2.425	0.00225	ADM,CCL5,ICAM1,IL2RA,IL7R,ITGAL,LAIR1,NFIL3,S100A8,S100A9,TBX21,VSIR
IRF4	-0.605	Inhibited	-2.914	2.14e-08	BCL6,DDIT3,ELL2,FLT1,GBP1,IL7R,IRF1,IRF9,ISG15,ITGAL,MANF,PLAUR,PRDM1,STAT1,TBX21,TNFSF13B,TRIM21

## Sheet: Supp Table 5
Supplementary Table 5 - List of disease and biological functions that are predicted to be increases or decreased in high responder group based on differentially expressed genes at 3 hours
Categories	Diseases or Functions Annotation	Activation z-score	p-value	Predicted Activation State	Molecules	# Molecules
Cell Death and Survival	Cell survival	4.971	1.5e-15	Increased	ABCA1,ABL1,ADAR,AGO2,AGRN,ALCAM,ATF6,ATXN1,B4GALT5,BCL3,BCL6,C3,CFLAR,CXCL10,DOT1L,EDN1,EMILIN2,EMP1,ETV5,ETV6,FGR,FLT1,FOXO3,GAB2,GBP1,HCK,HTT,ICAM1,IFIH1,IL7R,INPP5B,IP6K1,ITGAV,JAG1,JAK3,KDM6B,KLF5,LRP1,LYN,MCOLN2,MERTK,MYC,MYO18A,NAB1,NOS2,PDGFB,PLK2,PRDM1,PRNP,PTGS2,SEMA6A,SETD1B,SGK1,SLC2A3,SNAP25,SOD2,SRC,TBC1D9,TGM2,THBS1,TNFAIP3,TNFRSF1B,TNFSF13B,TRAF3,UGCG,VDR,WNT5A	67
Cell Death and Survival	Cell viability	4.769	6.42e-14	Increased	ABCA1,ABL1,ADAR,AGO2,AGRN,ATF6,ATXN1,B4GALT5,BCL3,BCL6,C3,CFLAR,CXCL10,DOT1L,EDN1,EMILIN2,ETV6,FGR,FLT1,FOXO3,GAB2,GBP1,HCK,HTT,ICAM1,IFIH1,IL7R,INPP5B,IP6K1,ITGAV,JAG1,JAK3,KDM6B,KLF5,LRP1,LYN,MCOLN2,MYC,MYO18A,NAB1,NOS2,PLK2,PRDM1,PRNP,PTGS2,SEMA6A,SETD1B,SGK1,SLC2A3,SNAP25,SOD2,SRC,TBC1D9,TGM2,THBS1,TNFAIP3,TNFRSF1B,TNFSF13B,TRAF3,UGCG,VDR,WNT5A	62
Cellular Movement	Cell movement	3.795	5.45e-17	Increased	ABCA1,ABL1,ACSL4,ADAMTS7,AFDN,AGO2,ALCAM,ARHGAP31,ARHGAP35,BCL3,BCL6,C3,CDCP1,CLDN1,CXCL10,EDN1,EMILIN2,ETV5,ETV6,FGR,FLT1,FNDC3B,FOSL2,FOXO3,GAB2,GBP1,GBP2,HCK,HTT,ICAM1,IFIT2,IKZF1,IL7R,INPP5B,IQSEC1,ITGAV,JAG1,JAK3,KCNA3,KDM6B,KLF5,LPAR3,LRP1,LYN,MCOLN2,MERTK,MYC,MYO18A,NFKBIZ,NOS2,NRP2,PDGFB,PELI1,PIK3R5,PKD1,PLXNA1,PRDM1,PRKX,PRNP,PTGIR,PTGS2,PTX3,PXN,RAB11FIP1,RALGAPA2,RHBDF2,SASH1,SDC3,SEM…	90
Inflammatory Response	Immune response of cells	3.717	1.59e-15	Increased	ABCA1,ABL1,BCL6,BIRC3,C3,CXCL10,FGR,GAB2,HCK,ICAM1,IFIH1,IL7R,IQSEC1,IRF1,ISG15,ITGAV,LRP1,LYN,MARCH1,MERTK,MYC,NOS2,PELI1,PFKFB3,PLXNA1,PRDM1,PRKX,PRNP,PTX3,PXN,SGK1,SRC,TGM2,THBS1,TNFRSF1B,TRAF3,TREML2,TRIM56,WNT5A	39
Cellular Movement	Invasion of cells	3.689	2.12e-10	Increased	ABL1,ACSL4,ADAMTS7,AFDN,AGO2,ALCAM,B4GALT5,BCL6,CDCP1,CLDN1,CXCL10,ECE1,EDN1,ETV5,ETV6,FLT1,FOXO3,GAB2,GBP1,IFIT2,IKZF1,IQSEC1,ITGAV,KDM6B,LRP1,LYN,MERTK,MYC,NOS2,NRP2,OTULINL,PRNP,PTGS2,PXN,RAB11FIP1,SEMA7A,SOD2,SRC,THBS1,TIAM1,TP53INP2,TRAF3,VDR,WNT5A	44
Cell Death and Survival	Cell viability of blood cells	3.628	5.67e-09	Increased	BCL3,BCL6,C3,CFLAR,DOT1L,FOXO3,GAB2,HCK,ICAM1,IL7R,JAK3,LYN,MYC,PRDM1,SOD2,TGM2,TNFRSF1B,TNFSF13B,TRAF3,WNT5A	20
Cellular Movement	Homing of cells	3.608	1.89e-07	Increased	ABL1,C3,CXCL10,EDN1,FGR,FLT1,HCK,ICAM1,ITGAV,JAK3,LPAR3,LRP1,LYN,MYC,NRP2,PDGFB,PIK3R5,PRNP,PTGS2,PXN,RAB11FIP1,SLAMF1,SRC,THBS1,TIAM1,TREML2,WNT5A	27
Cellular Movement	Cell movement of tumor cell lines	3.596	8.45e-12	Increased	ABCA1,ABL1,ACSL4,AFDN,AGO2,ALCAM,ARHGAP35,C3,CDCP1,CLDN1,CXCL10,EDN1,ETV5,FLT1,FOXO3,GAB2,GBP2,HCK,IFIT2,ITGAV,KLF5,LPAR3,LRP1,LYN,MERTK,MYC,MYO18A,NOS2,NRP2,PIK3R5,PLXNA1,PRNP,PTGS2,PXN,RAB11FIP1,RALGAPA2,SDC3,SH2B3,SH3PXD2B,SKI,SOD2,SRC,TGM2,THBS1,TIAM1,TP53INP2,WNT5A	47
Cell Death and Survival	Cell viability of tumor cell lines	3.593	3.57e-07	Increased	ABCA1,ABL1,AGO2,ATF6,BCL6,CFLAR,FGR,FLT1,GAB2,GBP1,HCK,HTT,INPP5B,JAG1,JAK3,KDM6B,KLF5,LYN,MCOLN2,MYC,MYO18A,NAB1,NOS2,PLK2,PRNP,PTGS2,SETD1B,SGK1,SLC2A3,SOD2,SRC,TBC1D9,TGM2,TNFRSF1B,TNFSF13B,UGCG	36
Cellular Movement,Immune Cell Trafficking	Cell movement of lymphatic system cells	3.5	1.43e-06	Increased	ALCAM,BCL3,C3,CXCL10,ETV6,ICAM1,IL7R,ITGAV,JAK3,KCNA3,LRP1,NOS2,PELI1,PTGS2,TGM2,THBS1,TIAM1,TNFRSF1B,TNFSF13B,TNIP1,WNT5A	21
Cell Death and Survival	Cell viability of leukocytes	3.487	4.18e-09	Increased	BCL3,BCL6,C3,CFLAR,FOXO3,GAB2,HCK,ICAM1,IL7R,JAK3,LYN,MYC,PRDM1,SOD2,TGM2,TNFRSF1B,TNFSF13B,TRAF3,WNT5A	19
Cellular Movement,Hematological System Development and Function,Immune Cell Trafficking	Cell movement of mononuclear leukocytes	3.406	2.64e-09	Increased	ABCA1,BCL3,C3,CXCL10,ETV6,FLT1,HCK,ICAM1,IL7R,ITGAV,JAK3,KCNA3,LRP1,NFKBIZ,NOS2,PDGFB,PELI1,PRNP,PTGS2,SRC,TGM2,THBS1,TIAM1,TNFRSF1B,TNFSF13B,TNIP1,WNT5A	27
Cellular Movement	Cell movement of epithelial cells	3.385	1.07e-06	Increased	CXCL10,HTT,ICAM1,IQSEC1,ITGAV,KLF5,MYC,PKD1,PLXNA1,RHBDF2,SRC,TIAM1	12
Cellular Movement	Migration of epithelial cells	3.264	4.79e-07	Increased	CXCL10,HTT,ICAM1,IQSEC1,KLF5,MYC,PKD1,PLXNA1,RHBDF2,SRC,TIAM1	11
Cellular Movement	Migration of cells	3.218	2.31e-16	Increased	ABCA1,ABL1,ACSL4,ADAMTS7,AFDN,AGO2,ALCAM,ARHGAP31,ARHGAP35,BCL3,BCL6,C3,CDCP1,CXCL10,EDN1,EMILIN2,ETV5,ETV6,FGR,FLT1,FNDC3B,FOXO3,GAB2,GBP1,HCK,HTT,ICAM1,IFIT2,IKZF1,IL7R,IQSEC1,ITGAV,JAG1,JAK3,KCNA3,KDM6B,KLF5,LPAR3,LRP1,LYN,MCOLN2,MERTK,MYC,MYO18A,NFKBIZ,NOS2,NRP2,PDGFB,PELI1,PIK3R5,PKD1,PLXNA1,PRDM1,PRKX,PRNP,PTGIR,PTGS2,PTX3,PXN,RALGAPA2,RHBDF2,SASH1,SDC3,SEMA6A,SGK1,SH2B3,SH3PXD2B,SLAMF1,SLC…	83
Cell-To-Cell Signaling and Interaction,Hematological System Development and Function	Activation of myeloid cells	3.178	2.57e-09	Increased	C3,CXCL10,EDN1,F5,HCK,HTT,ICAM1,ITGAV,LRP1,LYN,MYO18A,NOS2,PELI1,PFKFB3,PRNP,PTGS2,SBNO2,TGM2,THBS1,TRAF3,TREML2,WNT5A	22
Cellular Movement,Immune Cell Trafficking	Migration of lymphatic system cells	3.177	5.38e-07	Increased	ALCAM,BCL3,C3,CXCL10,ETV6,ICAM1,IL7R,ITGAV,JAK3,KCNA3,LRP1,NOS2,PELI1,PTGS2,TGM2,THBS1,TNFRSF1B,TNFSF13B,TNIP1,WNT5A	20
Cell-To-Cell Signaling and Interaction,Hematological System Development and Function,Immune Cell Trafficking,Inflammatory Response	Activation of leukocytes	3.136	8.58e-12	Increased	AGRN,BCL3,C3,CXCL10,EDN1,F5,FOXO3,HCK,HTT,ICAM1,IRF1,ITGAV,JAK3,KCNA3,LRP1,LYN,MERTK,MYO18A,NCOR2,NFKBIZ,NOS2,PELI1,PFKFB3,PRDM1,PRNP,PTGS2,SBNO2,SLAMF1,SRC,TGM2,THBS1,TNFAIP3,TNFRSF1B,TNFSF13B,TRAF3,TREML2,WNT5A	37
Free Radical Scavenging	Synthesis of reactive oxygen species	3.126	1.3e-08	Increased	ABCA1,ABL1,C3,EDN1,ETV6,FGR,FOXO3,GAB2,HCK,HTT,ICAM1,LRP1,LYN,NFE2L3,NOS2,PFKFB3,PLAGL2,PRNP,PTGS2,SOD2,SRC,TGM2,TRAF3,TREML2,VDR,WNT5A	26
Free Radical Scavenging	Metabolism of reactive oxygen species	3.104	6.61e-09	Increased	ABCA1,ABL1,C3,EDN1,ETV6,FGR,FOXO3,GAB2,HCK,HTT,ICAM1,LRP1,LYN,NFE2L3,NOS2,PFKFB3,PLAGL2,PRNP,PTGS2,SH3PXD2B,SOD2,SRC,TGM2,TRAF3,TREML2,VDR,WNT5A	27
Free Radical Scavenging	Production of reactive oxygen species	3.079	3.18e-09	Increased	ABCA1,ABL1,C3,EDN1,FGR,FOXO3,HCK,HTT,ICAM1,LRP1,LYN,NFE2L3,NOS2,PFKFB3,PLAGL2,PRNP,PTGS2,SOD2,SRC,TGM2,TRAF3,TREML2,WNT5A	23
Cellular Movement,Hematological System Development and Function,Immune Cell Trafficking	Lymphocyte migration	3.056	1.01e-06	Increased	BCL3,C3,CXCL10,ETV6,ICAM1,IL7R,ITGAV,JAK3,KCNA3,LRP1,NOS2,PELI1,PTGS2,TGM2,THBS1,TNFRSF1B,TNFSF13B,TNIP1,WNT5A	19
Cell-To-Cell Signaling and Interaction,Hematological System Development and Function,Immune Cell Trafficking,Inflammatory Response	Activation of phagocytes	3.047	8.61e-11	Increased	C3,CXCL10,EDN1,F5,HCK,HTT,ICAM1,ITGAV,LRP1,LYN,MERTK,MYO18A,NOS2,PELI1,PFKFB3,PRNP,PTGS2,SBNO2,SRC,TGM2,THBS1,TNFRSF1B,TRAF3,TREML2,WNT5A	25
Cellular Movement,Hematological System Development and Function,Immune Cell Trafficking	Migration of mononuclear leukocytes	3.016	3.76e-08	Increased	ABCA1,BCL3,C3,CXCL10,ETV6,FLT1,ICAM1,IL7R,ITGAV,JAK3,KCNA3,LRP1,NOS2,PELI1,PTGS2,SRC,TGM2,THBS1,TNFRSF1B,TNFSF13B,TNIP1,WNT5A	22
Cellular Movement	Migration of tumor cell lines	2.98	2.58e-08	Increased	ACSL4,AFDN,AGO2,ALCAM,ARHGAP35,CDCP1,CXCL10,EDN1,ETV5,FOXO3,GAB2,IFIT2,ITGAV,KLF5,LRP1,LYN,MERTK,MYC,MYO18A,NOS2,NRP2,PIK3R5,PLXNA1,PRNP,PTGS2,PXN,RALGAPA2,SDC3,SH2B3,SH3PXD2B,SOD2,SRC,TGM2,TIAM1,TP53INP2,WNT5A	36
Cellular Movement,Immune Cell Trafficking	Leukocyte migration	2.965	2.18e-17	Increased	ABCA1,ABL1,ALCAM,BCL3,BCL6,C3,CXCL10,EDN1,ETV5,ETV6,FGR,FLT1,GAB2,HCK,ICAM1,IL7R,ITGAV,JAK3,KCNA3,KDM6B,LPAR3,LRP1,LYN,MCOLN2,MERTK,MYC,NFKBIZ,NOS2,NRP2,PDGFB,PELI1,PIK3R5,PRDM1,PRNP,PTGIR,PTGS2,PTX3,PXN,SDC3,SGK1,SH2B3,SLAMF1,SLC7A5,SOD2,SRC,TGM2,THBS1,TIAM1,TNFAIP3,TNFRSF1B,TNFSF13B,TNIP1,TREML2,VDR,WNT5A	55
Cellular Movement,Hematological System Development and Function,Immune Cell Trafficking	Cell movement of leukocytes	2.951	2.86e-14	Increased	ABCA1,ABL1,ALCAM,BCL3,BCL6,C3,CXCL10,EDN1,ETV5,ETV6,FGR,FLT1,HCK,ICAM1,IL7R,ITGAV,JAK3,KCNA3,LRP1,LYN,MYC,NFKBIZ,NOS2,NRP2,PDGFB,PELI1,PIK3R5,PRDM1,PRNP,PTGIR,PTGS2,PTX3,SGK1,SH2B3,SLAMF1,SRC,TGM2,THBS1,TIAM1,TNFAIP3,TNFRSF1B,TNFSF13B,TNIP1,TREML2,WNT5A	45
Cell-To-Cell Signaling and Interaction,Inflammatory Response	Immune response of leukocytes	2.913	3.62e-12	Increased	ABCA1,ABL1,C3,CXCL10,FGR,GAB2,HCK,ICAM1,IL7R,ISG15,LYN,MARCH1,MERTK,NOS2,PFKFB3,PLXNA1,PRNP,PTX3,PXN,SRC,TGM2,THBS1,TNFRSF1B,TREML2,WNT5A	25
Cell-To-Cell Signaling and Interaction,Hematological System Development and Function	Activation of blood cells	2.866	2.75e-12	Increased	AGRN,BCL3,C3,CXCL10,EDN1,F5,FOXO3,HCK,HTT,ICAM1,IRF1,ITGAV,JAK3,KCNA3,LRP1,LYN,MERTK,MYO18A,NCOR2,NFKBIZ,NOS2,PDGFB,PELI1,PFKFB3,PIK3R5,PRDM1,PRNP,PTGIR,PTGS2,SBNO2,SLAMF1,SRC,TGM2,THBS1,TNFAIP3,TNFRSF1B,TNFSF13B,TRAF3,TREML2,WNT5A	40
Cell-To-Cell Signaling and Interaction,Hematological System Development and Function,Immune Cell Trafficking,Inflammatory Response	Activation of antigen presenting cells	2.827	1.01e-10	Increased	C3,CXCL10,EDN1,HCK,HTT,ICAM1,ITGAV,LRP1,LYN,MERTK,MYO18A,NOS2,PELI1,PFKFB3,PRNP,PTGS2,SBNO2,SRC,TGM2,THBS1,TNFRSF1B,TRAF3,WNT5A	23
Cellular Development,Cellular Growth and Proliferation	Cell proliferation of tumor cell lines	2.811	1.37e-10	Increased	ABL1,ACSL4,ALCAM,BCL3,BCL6,CDCP1,CFLAR,CXCL10,DYNC1H1,EDN1,EMILIN2,EMP1,ETV6,FLT1,FOSL2,FOXO3,GAB2,GALNT10,GLIPR1,HCK,HTT,IKZF1,IRF1,ITGAV,JAG1,JAK3,KCTD12,KLF5,LPAR3,LRP1,LYN,MYC,NCOR2,NOS2,NRP2,PDGFB,PFKFB3,PLK2,PRDM1,PRNP,PTGS2,PXN,RASSF4,SGK1,SH2B3,SKI,SLC7A5,SOD2,SRC,STEAP3,TGM2,THBS1,TIAM1,TNFAIP3,TNFSF13B,TRAF3,TRIB3,TRPM6,UGCG,VDR,WNT5A,ZMIZ1,ZMIZ2	63
Cell Signaling,Small Molecule Biochemistry	Synthesis of nitric oxide	2.795	1.14e-08	Increased	ABL1,AGRN,BCL6,EDN1,FLT1,HCK,HTT,ICAM1,IRF1,LRP1,NOS2,PTGS2,PTX3,SOD2,SRC,TNFAIP3,TNFRSF1B,TRAF3,WNT5A	19
Cellular Function and Maintenance	Lymphocyte homeostasis	2.78	5.07e-14	Increased	ABL1,BCL3,BCL6,BMF,CFLAR,CHST3,CXCL10,F5,FLT1,FOXO3,HIVEP2,ICAM1,IKZF1,IL7R,IRF1,JAG1,JAK3,KCNA3,LYN,MARCH1,MERTK,NAB1,NFKBIZ,NOS2,PRDM1,PRNP,PTGS2,RSAD2,SLAMF1,THEMIS2,TNFAIP3,TNFRSF1B,TNFSF13B,TRAF3,WNT5A,ZFP36L2,ZMIZ1	37
Cancer,Organismal Injury and Abnormalities,Tumor Morphology	Invasion of tumor	2.763	4.6e-07	Increased	ABL1,ALCAM,B4GALT5,EDN1,FOXO3,GAB2,ICAM1,IQSEC1,PTGS2,PXN,RALGAPA2,SRC,THBS1,TRAF3,WNT5A	15
Cell-mediated Immune Response,Cellular Function and Maintenance,Hematological System Development and Function	T cell homeostasis	2.722	3.01e-13	Increased	ABL1,BCL3,BCL6,BMF,CFLAR,CHST3,CXCL10,F5,FLT1,FOXO3,HIVEP2,ICAM1,IKZF1,IL7R,IRF1,JAG1,JAK3,KCNA3,MARCH1,MERTK,NAB1,NFKBIZ,NOS2,PRDM1,PRNP,PTGS2,RSAD2,THEMIS2,TNFAIP3,TNFRSF1B,TNFSF13B,TRAF3,WNT5A,ZFP36L2,ZMIZ1	35
Cellular Function and Maintenance	Cellular homeostasis	2.687	1.52e-15	Increased	ABCA1,ABL1,AFDN,ARHGAP35,BCL3,BCL6,BMF,C3,CFLAR,CHST3,CLDN1,CXCL10,DENND3,EDN1,F5,FGR,FLT1,FOXO3,HCK,HIVEP2,HTT,ICAM1,IKZF1,IL7R,IRF1,ITGAV,JAG1,JAK3,KCNA3,LPAR3,LRP1,LYN,MARCH1,MERTK,MYC,NAB1,NCOR2,NFKBIZ,NOS2,PKD1,PLK2,PRDM1,PRNP,PTGS2,PXN,RSAD2,SESN2,SGK1,SIK3,SLAMF1,SLC13A5,SLC46A1,SOD2,SRC,STOX1,TBC1D9,TGM2,THEMIS2,TNFAIP3,TNFRSF1B,TNFSF13B,TP53INP2,TRAF3,TRIB3,UBR4,VDR,VPS37A,WNT5A,ZFP36L2,…	70
Cell-To-Cell Signaling and Interaction,Hematological System Development and Function,Immune Cell Trafficking,Inflammatory Response	Activation of macrophages	2.675	5.73e-10	Increased	C3,CXCL10,EDN1,HCK,HTT,ICAM1,ITGAV,LRP1,MYO18A,NOS2,PELI1,PFKFB3,PRNP,PTGS2,SBNO2,TGM2,THBS1,TRAF3,WNT5A	19
Hematological System Development and Function,Hematopoiesis	Development of hematopoietic system	2.671	4.35e-08	Increased	ABCA1,ABL1,ADAR,AGO2,BCL6,ETV6,F5,HIVEP2,IKZF1,IL7R,IRF1,JAG1,JAK3,LYN,MERTK,NAB1,PRDM1,SH2B3,THBS1,THEMIS2,TNFSF13B	21
Cell Death and Survival	Cell death of immune cells	2.614	5.99e-13	Increased	ABL1,BCL3,BCL6,BIRC3,BMF,C3,CFLAR,CXCL10,ETV6,FOXO3,GAB2,HCK,HTT,ICAM1,IFIH1,IKZF1,IL7R,IRF1,ISG15,JAK3,LRP1,LYN,MERTK,MYC,NOS2,PELI1,PIK3AP1,PRDM1,PXN,SOD2,TGM2,THBS1,TNFAIP3,TNFRSF1B,TNFSF13B,TRAF3,VDR,WNT5A	38
Lymphoid Tissue Structure and Development,Tissue Morphology	Quantity of lymphatic system cells	2.609	4.34e-14	Increased	ABL1,ALCAM,BCL3,BCL6,BMF,C3,CFLAR,CHST3,CXCL10,ETV6,FLT1,FOXO3,GAB2,HCK,HIVEP2,ICAM1,IKZF1,IL7R,IRF1,ISG15,ITGAV,JAK3,KAT6A,LYN,MARCH1,MERTK,MYC,NLRC5,NOS2,PIK3AP1,PRDM1,PRNP,PTGIR,SH2B3,SOD2,SRC,THBS1,TNFAIP3,TNFRSF1B,TNFSF13B,TNIP1,TRAF3,VDR,ZFP36L2	44
Cell Morphology	Sprouting	2.577	1.04e-06	Increased	ABL1,AGRN,ATF6,ATXN1,C3,ETV6,HTT,MYC,NRP2,PKD1,PRKX,PRNP,PTGS2,SEMA6A,SGK1,SRC,THBS1,TIAM1,UGCG,WNT5A,ZMIZ1	21
Cellular Function and Maintenance	Endocytosis	2.567	2.1e-09	Increased	ABCA1,ABL1,C3,CXCL10,FGR,GAB2,HCK,HTT,ICAM1,IQSEC1,ISG15,ITGAV,LRP1,LYN,MERTK,MYC,PELI1,PFKFB3,PRKX,PRNP,PTX3,PXN,SLC46A1,SNAP25,SRC,TGM2,THBS1,TREML2,WNT5A	29
Cell Death and Survival	Cell viability of mononuclear leukocytes	2.56	5.55e-07	Increased	BCL3,BCL6,C3,FOXO3,GAB2,HCK,IL7R,JAK3,MYC,PRDM1,TGM2,TNFRSF1B,TNFSF13B,TRAF3	14
Cell Death and Survival	Cell viability of lymphatic system cells	2.534	1.05e-06	Increased	ADAR,BCL3,BCL6,C3,FOXO3,HCK,IL7R,JAK3,MYC,PRDM1,TGM2,TNFRSF1B,TNFSF13B,TRAF3	14
Cellular Development	Differentiation of tumor cell lines	2.527	3.5e-07	Increased	ABL1,BCL6,ETV5,ETV6,FOXO3,HTT,IRF1,JAG1,KAT6A,LYN,MYC,NCOR2,PDGFB,PRDM1,PRKX,PTGS2,SRC,TGM2,TNFRSF1B,VDR	20
Cell-To-Cell Signaling and Interaction,Cellular Function and Maintenance,Inflammatory Response	Phagocytosis of cells	2.522	5.17e-14	Increased	ABCA1,ABL1,C3,CXCL10,FGR,GAB2,HCK,ICAM1,IQSEC1,ISG15,ITGAV,LRP1,LYN,MERTK,MYC,PELI1,PFKFB3,PRKX,PRNP,PTX3,PXN,SRC,TGM2,THBS1,TREML2,WNT5A	26
Cellular Function and Maintenance	Endocytosis by eukaryotic cells	2.512	3.27e-12	Increased	ABCA1,C3,CXCL10,FGR,GAB2,HCK,HTT,ICAM1,IQSEC1,ISG15,LRP1,LYN,MERTK,MYC,PELI1,PFKFB3,PRKX,PRNP,PTX3,PXN,SRC,TGM2,THBS1,TREML2,WNT5A	25
Cellular Development,Cellular Growth and Proliferation,Hematological System Development and Function,Hematopoiesis,Lymphoid Tissue Structure and Development,Tissue Development	Leukopoiesis	2.462	1.03e-14	Increased	ABCA1,ABL1,BCL3,BCL6,C3,CFLAR,CXCL10,DCSTAMP,EMP1,ETV6,F5,FLT1,FOXO3,GAB2,HIVEP2,ICAM1,IKZF1,IL7R,IRF1,JAG1,JAK3,KCNA3,LYN,MARCH1,MERTK,MYC,NAB1,NFKBIZ,NOS2,PIK3AP1,PRDM1,PRKX,PRNP,PTGS2,RSAD2,SH2B3,SLAMF1,THEMIS2,TNFAIP3,TNFRSF1B,TNFSF13B,TRAF3,VDR,WNT5A,ZFP36L2,ZMIZ1	46
Cellular Function and Maintenance	Engulfment of cells	2.454	9.48e-11	Increased	ABCA1,ABL1,C3,CXCL10,FGR,GAB2,HCK,HTT,ICAM1,IQSEC1,ISG15,ITGAV,LRP1,LYN,MERTK,MYC,PELI1,PFKFB3,PRKX,PRNP,PTX3,PXN,SNAP25,SRC,TGM2,THBS1,TREML2,WNT5A	28
Tissue Morphology	Quantity of cells	2.416	1.85e-11	Increased	ABCA1,ABL1,AGRN,ALCAM,ATXN1,BCL3,BCL6,BIRC3,BMF,C3,CFLAR,CHST3,CXCL10,DOT1L,EDN1,ETV6,FLT1,FOSL2,FOXO3,GAB2,HCK,HIVEP2,HTT,ICAM1,IKZF1,IL7R,IRF1,ISG15,ITGAV,JAG1,JAK3,KAT6A,KLF5,LYN,MARCH1,MERTK,MYC,NLRC5,NOS2,NRP2,PDGFB,PIK3AP1,PIK3R5,PKD1,PRDM1,PRNP,PTGIR,PTGS2,SDC3,SGK1,SH2B3,SIK3,SKI,SOD2,SRC,STEAP3,TGM2,THBS1,TNFAIP3,TNFRSF1B,TNFSF13B,TNIP1,TRAF3,UGCG,VDR,WNT5A,ZFP36L2	67
Cell-mediated Immune Response,Cellular Development,Cellular Function and Maintenance,Cellular Growth and Proliferation,Embryonic Development,Hematological System Development and Function,Hematopoiesis,Lymphoid Tissue Structure and Development,Organ Development,Organismal Development,Tissue Development	T cell development	2.396	4.18e-12	Increased	ABL1,BCL3,BCL6,CFLAR,CXCL10,F5,FLT1,FOXO3,HIVEP2,ICAM1,IKZF1,IL7R,IRF1,JAG1,JAK3,KCNA3,MARCH1,MERTK,NAB1,NFKBIZ,NOS2,PRDM1,PRNP,PTGS2,RSAD2,THEMIS2,TNFAIP3,TNFRSF1B,TNFSF13B,TRAF3,WNT5A,ZFP36L2,ZMIZ1	33
Cell Death and Survival,Hematological System Development and Function	Cell viability of lymphocytes	2.375	1.99e-06	Increased	BCL3,BCL6,C3,FOXO3,HCK,IL7R,JAK3,MYC,PRDM1,TGM2,TNFRSF1B,TNFSF13B,TRAF3	13
Cancer,Organismal Injury and Abnormalities	Cancer	2.365	2.05e-11	Increased	ABCA1,ABL1,ACSL4,ACVR1B,ADAMTS7,ADAR,AFDN,AGO2,AGRN,ALCAM,ARHGAP31,ARHGAP35,ARRDC4,ATF6,ATXN1,B4GALT5,BCL3,BCL6,BCL9L,BCOR,BIRC3,BMF,C3,CA12,CDCP1,CDK17,CFLAR,CHAC1,CHST3,CLDN1,CLUH,CMPK2,CRISPLD2,CXCL10,DENND3,DOT1L,DTX2,DYNC1H1,ECE1,EDN1,EMILIN2,EMP1,EP400,ETV3,ETV5,ETV6,F5,FAM129A,FBRSL1,FGR,FLT1,FMNL3,FNDC3B,FOSL2,FOXO3,FOXS1,GAB2,GALNT10,GBP1,GBP2,GBP5,GLIPR1,GPR84,GRAMD1A,GZF1,HCAR3,HCK,HER…	223
Inflammatory Response	Inflammatory response	2.359	3.57e-13	Increased	BCL6,BIRC3,C3,CXCL10,EDN1,FGR,FLT1,FOXO3,HCK,HTT,ICAM1,ISG15,ITGAV,LRP1,LYN,MFHAS1,MYO18A,NAIP,NFKBIZ,NOS2,NRP2,PDGFB,PELI1,PFKFB3,PIK3AP1,PIK3R5,PRDM1,PRNP,PTGS2,PTX3,SBNO2,SEMA7A,SLAMF1,SRC,TGM2,THBS1,TIAM1,TNFAIP3,TNFRSF1B,TNIP1,TRAF3,TREML2,WNT5A	43
Cell-To-Cell Signaling and Interaction	Binding of blood cells	2.347	5.42e-08	Increased	ABL1,ALCAM,C3,CXCL10,DCSTAMP,F5,FGR,FLT1,GAB2,HCK,ICAM1,IL7R,JAK3,LRP1,LYN,MYC,NOS2,PTGS2,PTX3,SRC,TGM2,THBS1,TNIP1	23
Cell Death and Survival	Cell death of blood cells	2.346	4e-14	Increased	ABL1,AGRN,BCL3,BCL6,BIRC3,BMF,C3,CFLAR,CXCL10,DOT1L,ETV6,FOXO3,GAB2,HCK,HTT,ICAM1,IFIH1,IKZF1,IL7R,IRF1,ISG15,JAK3,LRP1,LYN,MERTK,MYC,NOS2,PELI1,PIK3AP1,PRDM1,PXN,SLC46A1,SOD2,TGM2,THBS1,TNFAIP3,TNFRSF1B,TNFSF13B,TRAF3,VDR,WNT5A	41
Cell-To-Cell Signaling and Interaction,Inflammatory Response	Immune response of T lymphocytes	2.287	8.08e-07	Increased	ABL1,ICAM1,IL7R,MERTK,NOS2,PFKFB3,PLXNA1,PRNP,SRC,TNFRSF1B,TREML2	11
Cell-To-Cell Signaling and Interaction,Cellular Function and Maintenance,Inflammatory Response	Phagocytosis of blood cells	2.283	1.46e-11	Increased	ABCA1,C3,CXCL10,FGR,GAB2,HCK,ICAM1,ISG15,LYN,MERTK,PFKFB3,PRNP,PTX3,PXN,SRC,TGM2,THBS1,TREML2	18
Cell-To-Cell Signaling and Interaction,Hematological System Development and Function,Immune Cell Trafficking	Adhesion of immune cells	2.266	2.95e-08	Increased	ABL1,ALCAM,C3,CXCL10,DCSTAMP,FGR,FLT1,GAB2,HCK,ICAM1,IL7R,JAK3,LRP1,LYN,MYC,NOS2,PTGS2,SRC,TGM2,THBS1,TNIP1	21
Cellular Development,Cellular Growth and Proliferation,Hematological System Development and Function,Hematopoiesis,Lymphoid Tissue Structure and Development,Tissue Development	Hematopoiesis of mononuclear leukocytes	2.247	2.24e-14	Increased	ABL1,BCL3,BCL6,C3,CFLAR,CXCL10,DCSTAMP,ETV6,F5,FLT1,FOXO3,HIVEP2,ICAM1,IKZF1,IL7R,IRF1,JAG1,JAK3,KCNA3,LYN,MARCH1,MERTK,MYC,NAB1,NFKBIZ,NOS2,PIK3AP1,PRDM1,PRKX,PRNP,PTGS2,RSAD2,SH2B3,SLAMF1,THEMIS2,TNFAIP3,TNFRSF1B,TNFSF13B,TRAF3,WNT5A,ZFP36L2,ZMIZ1	42
Cell-To-Cell Signaling and Interaction,Cellular Function and Maintenance,Inflammatory Response	Phagocytosis of leukocytes	2.245	4.35e-11	Increased	ABCA1,C3,CXCL10,FGR,GAB2,HCK,ICAM1,ISG15,MERTK,PFKFB3,PRNP,PTX3,PXN,SRC,TGM2,THBS1,TREML2	17
Cellular Function and Maintenance	Internalization of cells	2.245	1.54e-13	Increased	ABCA1,C3,CXCL10,FGR,GAB2,HCK,HTT,ICAM1,IQSEC1,ISG15,LYN,MERTK,MYC,PELI1,PFKFB3,PRKX,PRNP,PTX3,PXN,SRC,TGM2,THBS1,WNT5A	23
Connective Tissue Disorders,Inflammatory Disease,Inflammatory Response,Organismal Injury and Abnormalities,Skeletal and Muscular Disorders	K/BxN serum transfer arthritis	2.224	2.17e-07	Increased	C3,FGR,HCK,LYN,PTGIR	5
Cellular Movement	Cell movement of ovarian cancer cell lines	2.215	8.23e-07	Increased	CDCP1,EDN1,GAB2,LPAR3,PTGS2,SH2B3,SOD2,TP53INP2	8
Amino Acid Metabolism,Post-Translational Modification,Small Molecule Biochemistry	Phosphorylation of L-amino acid	2.204	7.61e-08	Increased	ABL1,ACVR1B,AGRN,FGR,FLT1,HCK,ICAM1,JAK3,LMTK2,LYN,PDGFB,PRNP,PXN,SGK1,SRC	15
Cell-To-Cell Signaling and Interaction,Cellular Movement,Hematological System Development and Function,Immune Cell Trafficking	Recruitment of leukocytes	2.202	1.44e-09	Increased	BCL3,C3,CXCL10,EDN1,FGR,FLT1,GAB2,HCK,ICAM1,KDM6B,LPAR3,LRP1,LYN,MCOLN2,PELI1,PIK3R5,PTX3,SOD2,THBS1,TNFRSF1B,TREML2,VDR	22
Cell-To-Cell Signaling and Interaction	Adhesion of blood cells	2.187	2.5e-08	Increased	ABL1,ALCAM,C3,CXCL10,DCSTAMP,FGR,FLT1,GAB2,HCK,ICAM1,IL7R,JAK3,LRP1,LYN,MYC,NOS2,PTGS2,PTX3,SRC,TGM2,THBS1,TNIP1	22
Cell-To-Cell Signaling and Interaction,Cellular Movement,Hematological System Development and Function,Immune Cell Trafficking,Inflammatory Response	Recruitment of macrophages	2.186	8.87e-07	Increased	CXCL10,FGR,FLT1,GAB2,HCK,ICAM1,LYN,MCOLN2,THBS1,VDR	10
Cellular Movement,Hematological System Development and Function,Immune Cell Trafficking,Inflammatory Response	Migration of phagocytes	2.173	1.36e-08	Increased	ABCA1,ABL1,ALCAM,BCL6,C3,CXCL10,FGR,FLT1,HCK,ICAM1,ITGAV,LRP1,NOS2,NRP2,PIK3R5,PRNP,PTGS2,SH2B3,WNT5A	19
Cell-To-Cell Signaling and Interaction	Response of tumor cell lines	2.095	1.19e-07	Increased	EDN1,HCK,IQSEC1,IRF1,LYN,MERTK,MYC,PELI1,PRKX,PTX3,TGM2,TRAF3,WNT5A	13
Cell-To-Cell Signaling and Interaction,Inflammatory Response	Immune response of tumor cell lines	2.095	3.61e-07	Increased	HCK,IQSEC1,IRF1,LYN,MERTK,MYC,PELI1,PRKX,PTX3,TGM2,TRAF3,WNT5A	12
Cell-To-Cell Signaling and Interaction	Activation of cells	2.04	2.01e-09	Increased	AGRN,ATF6,BCL3,C3,CXCL10,EDN1,F5,FOXO3,HCK,HTT,ICAM1,IRF1,ITGAV,JAK3,KCNA3,LRP1,LYN,MERTK,MYC,MYO18A,NCOR2,NFKBIZ,NOS2,PDGFB,PELI1,PFKFB3,PIK3R5,PRDM1,PRNP,PTGIR,PTGS2,SBNO2,SLAMF1,SRC,TGM2,THBS1,TNFAIP3,TNFRSF1B,TNFSF13B,TRAF3,TREML2,WNT5A	42
Cellular Movement	Migration of ovarian cancer cell lines	2.018	1.6e-06	Increased	CDCP1,EDN1,GAB2,PTGS2,SH2B3,SOD2,TP53INP2	7
Inflammatory Disease,Inflammatory Response,Organismal Injury and Abnormalities,Respiratory Disease	Inflammation of lung	-2.086	7.24e-07	Decreased	ABL1,AGO2,BCL6,C3,CFLAR,FLT1,FOSL2,FOXO3,HTT,ICAM1,LYN,MERTK,NFKBIZ,NOS2,PTGS2,SRC,THBS1,TNFRSF1B,TRAF3,VDR,WNT5A	21
Inflammatory Disease,Inflammatory Response,Organismal Injury and Abnormalities,Renal and Urological Disease	Nephritis	-2.167	1.72e-07	Decreased	ABCA1,BMF,C3,FGR,FOXO3,ICAM1,IFIH1,IRF1,LYN,NCOR2,NFE2L3,NOS2,PKD1,PTGS2,SBNO2,TGM2,TNFAIP3,TNFSF13B,TRAF3,VDR	20
Inflammatory Response,Organismal Injury and Abnormalities	Inflammation of organ	-2.198	1.11e-09	Decreased	ABCA1,ABL1,AGO2,ALCAM,ATXN1,BCL3,BCL6,BIRC3,BMF,C3,CA12,CFLAR,CXCL10,EDN1,F5,FGR,FLT1,FOSL2,FOXO3,GBP2,HCK,HTT,ICAM1,IFIH1,IL7R,IRF1,ITGAV,JAG1,JAK3,KCNA3,LYN,MERTK,NCOR2,NFE2L3,NFKBIZ,NOS2,PELI1,PKD1,PRDM1,PTGIR,PTGS2,SBNO2,SOD2,SRC,TGM2,THBS1,TNFAIP3,TNFRSF1B,TNFSF13B,TNIP1,TRAF3,VDR,WNT5A	53
Infectious Diseases	Replication of Murine herpesvirus 4	-2.236	4.65e-07	Decreased	ADAR,CXCL10,IFIH1,IRF1,MX2	5
Inflammatory Response	Inflammation of absolute anatomical region	-2.356	9.66e-09	Decreased	ABCA1,ABL1,AGO2,ALCAM,ATXN1,BCL3,BCL6,BIRC3,C3,CA12,CFLAR,CXCL10,EDN1,F5,FLT1,FOSL2,FOXO3,GBP2,HTT,ICAM1,IL7R,IRF1,ITGAV,JAG1,JAK3,KCNA3,LYN,MERTK,NFKBIZ,NOS2,PELI1,PKD1,PRDM1,PTGS2,SOD2,SRC,THBS1,TNFAIP3,TNFRSF1B,TNFSF13B,TRAF3,VDR,WNT5A	43
Developmental Disorder	Agenesis	-2.36	1.2e-07	Decreased	ABL1,ARHGAP35,BCL6,BMF,ETV5,IKZF1,IL7R,JAK3,LYN,MERTK,MYC,PIK3AP1,SLC1A4,TRAF3,WNT5A	15
Cell Death and Survival	Cell death of leukemia cell lines	-2.713	1.57e-06	Decreased	ABL1,BIRC3,CFLAR,EMILIN2,FGR,FOXO3,HCK,IKZF1,IP6K1,KLF5,LRP1,LYN,MYC,SOD2,THBS1,TNFAIP3,TNFSF13B,UGCG	18
Cardiovascular Disease,Hematological Disease,Organismal Injury and Abnormalities	Anemia	-2.755	2.93e-11	Decreased	AGO2,ATXN1,BCOR,C3,DOT1L,EDN1,EP400,ETV6,FLT1,FOXO3,HCK,ICAM1,IKZF1,IL7R,LYN,MERTK,PDGFB,PTGIR,PTGS2,SH2B3,SLC25A19,SOD2,SRC,STEAP3,TNFAIP3,TNIP1,VDR,ZFP36L2	28
Inflammatory Response	Inflammation of body cavity	-2.858	6.63e-07	Decreased	ABCA1,ABL1,AGO2,ATXN1,BCL6,BIRC3,C3,CFLAR,CXCL10,EDN1,F5,FLT1,FOSL2,FOXO3,GBP2,HTT,ICAM1,IL7R,JAK3,LYN,MERTK,NFKBIZ,NOS2,PKD1,PRDM1,PTGS2,SOD2,SRC,THBS1,TNFAIP3,TNFRSF1B,TRAF3,VDR,WNT5A	34
Organismal Injury and Abnormalities	Bleeding	-3.06	6.3e-11	Decreased	ABCA1,ABL1,ADAR,ATF6,BIRC3,C3,CFLAR,F5,FLT1,ICAM1,ITGAV,JAG1,KAT6A,LRP1,MERTK,NOS2,NRP2,PDGFB,PKD1,PRDM1,PTGIR,PTGS2,PTX3,SGK1,SKI,THBS1,VDR,ZFP36L2	28
Developmental Disorder,Immunological Disease,Organismal Injury and Abnormalities	Hypoplasia of lymphoid organ	-3.219	7.17e-10	Decreased	ABL1,BCL3,BCL6,CHST3,HCK,IKZF1,IL7R,JAK3,KAT6A,LYN,MYC,PIK3AP1,SRC,TRAF3,VDR	15
Infectious Diseases	Infection of mammalia	-3.431	3e-08	Decreased	ABL1,BCL3,BCL6,C3,CXCL10,FGR,GAB2,GBP2,HCK,IFIH1,IFIT2,IRF1,ISG15,NFKBIZ,NOS2,PRNP,PTX3,RHBDF2,SLAMF1,TNFRSF1B	20
Developmental Disorder	Hypoplasia	-3.53	1.37e-08	Decreased	ABL1,ARHGAP35,ATF6,BCL3,BCL6,CHST3,ECE1,EDN1,ETV5,HCK,IKZF1,IL7R,ITGAV,JAK3,KAT6A,LYN,MYC,PDGFB,PIK3AP1,PKD1,PTGS2,SKI,SRC,THBS1,TNIP1,TRAF3,VDR	27
Developmental Disorder	Hypoplasia of organ	-3.613	1.26e-08	Decreased	ABL1,ARHGAP35,BCL3,BCL6,CHST3,ECE1,EDN1,ETV5,HCK,IKZF1,IL7R,ITGAV,JAK3,KAT6A,LYN,MYC,PDGFB,PIK3AP1,PKD1,PTGS2,SRC,THBS1,TNIP1,TRAF3,VDR	25
Developmental Disorder	Aplasia or hypoplasia	-3.642	4.25e-10	Decreased	ABL1,ARHGAP35,ATF6,BCL3,BCL6,BMF,CHST3,ECE1,EDN1,ETV5,HCK,IKZF1,IL7R,ITGAV,JAK3,KAT6A,LYN,MERTK,MYC,PDGFB,PIK3AP1,PKD1,PTGS2,SKI,SLC1A4,SRC,THBS1,TNIP1,TRAF3,VDR,WNT5A	31
Organismal Survival	Perinatal death	-4.702	1.19e-07	Decreased	ABCA1,ABL1,AGRN,ARHGAP35,CLDN1,CLUH,ECE1,EDN1,F5,FNDC3B,HCK,ITGAV,KAT6A,KDM6B,PDGFB,PKD1,PTGS2,SIK3,SKI,SLC2A3,SLC6A9,SNAP25,SOD2,SRC,TGM2,TNIP1,WNT5A	27
Organismal Survival	Organismal death	-7.98	6.09e-20	Decreased	ABCA1,ABL1,ACVR1B,ADAR,AFDN,AGO2,AGRN,ARHGAP35,ATF6,BCL3,BCL6,BIRC3,BMF,C3,CA12,CDCP1,CFLAR,CLDN1,CLUH,CXCL10,DOT1L,DYNC1H1,ECE1,EDN1,EP400,ETV6,F5,FLT1,FNDC3B,FOSL2,FOXO3,HCK,HTT,ICAM1,IFIH1,IFIT2,IKZF1,INPP5B,IRF1,ISG15,ITGAV,JAG1,KAT6A,KDM6B,KLF5,LMTK2,LRP1,LYN,MERTK,MYC,NAB1,NCOR2,NFE2L3,NFKBIZ,NOS2,NRP2,PARP3,PDGFB,PELI1,PFKFB3,PKD1,PLAGL2,PLK2,PRDM1,PRNP,PTGIR,PTGS2,PTX3,PXN,RHBDF2,SBNO2,SE…	98

## Sheet: Supp Table 6
Supplementary Table 6 - List of disease and biological functions that are predicted to be increases or decreased in high responder group based on differentially expressed genes at 18 hours
Categories	Diseases or Functions Annotation	Activation z-score	p-value	Predicted Activation State	Molecules	# Molecules
Cellular Movement	Chemotaxis	4.279	1.73e-10	Increased	AIF1,APP,CCL5,CCRL2,CSF2RA,CXCL16,CXCL8,CYBB,DUSP6,EDNRB,FCER1G,FGR,FLT1,FYN,GAS6,GRK6,HPSE,ICAM1,IL17RC,ITGAL,JUN,LDLR,LGALS9,LGMN,LIF,LPAR3,LTB4R,MYO1F,NOD2,NR3C1,PLAU,PLAUR,PRNP,PTAFR,PTPRC,RGS10,S100A12,S100A8,S100A9,S1PR3,SIRPA,SWAP70,THBD,THBS1,TREML2	45
Cellular Movement	Homing of cells	4.079	9.12e-12	Increased	AIF1,APP,CCL5,CCRL2,CSF2RA,CXCL16,CXCL8,CYBB,DUSP6,EDNRB,FCER1G,FGR,FLT1,FYN,GAS6,GCNT1,GRK6,HPSE,ICAM1,IL17RC,ITGAL,ITGB7,JAK3,JUN,LDLR,LGALS9,LGMN,LIF,LPAR3,LTB4R,MYO1F,NOD2,NR3C1,PLAU,PLAUR,PRNP,PTAFR,PTPRC,RAP1B,RGS10,S100A12,S100A8,S100A9,S1PR3,SIRPA,SWAP70,THBD,THBS1,TREML2	49
Cell-To-Cell Signaling and Interaction,Cellular Function and Maintenance,Hematological System Development and Function,Inflammatory Response	Phagocytosis by macrophages	3.929	1.09e-14	Increased	ABCA1,APP,CD14,CLEC6A,CLIC4,CSF2RA,FCER1G,FGR,FYN,GRK6,HMOX1,HSH2D,ISG15,LTB4R,NOD2,PFKFB3,PLAUR,PRNP,PTPRC,S100A9,SIGLEC1,SIRPA,TGM2,THBS1	24
Cell-To-Cell Signaling and Interaction	Binding of blood cells	3.926	1.14e-17	Increased	ADGRE5,APP,CCL5,CD14,CD55,CD81,CSF2RB,CTTN,CXCL8,CYBB,DCSTAMP,FCAR,FCER1G,FGR,FLT1,FYN,GAS6,GCNT1,HPSE,ICAM1,IL7R,IRF8,ITGAL,ITGB7,JAK3,JUN,LGALS9,LIF,LTB4R,MRAS,MSR1,NOS2,NR3C1,PLAU,PLAUR,PLTP,PTPRC,RAP1A,RAP1B,S100A8,S100A9,SDC4,SIRPA,STAT1,SWAP70,TGM2,THBD,THBS1,TNIP1	49
Cell-To-Cell Signaling and Interaction,Inflammatory Response	Response of phagocytes	3.891	4.89e-19	Increased	ABCA1,APP,CCL5,CD14,CLEC5A,CLEC6A,CLIC4,CSF2RA,CSF2RB,CXCL8,FCAR,FCER1G,FGR,FYN,GRK6,HMOX1,HSH2D,ICAM1,IRF2,IRF8,ISG15,ITGAL,LTB4R,NOD2,NOS2,NR3C1,PFKFB3,PLAU,PLAUR,PRNP,PTAFR,PTPRC,S100A9,SIGLEC1,SIRPA,TGM2,THBS1	37
Cellular Movement	Chemotaxis of myeloid cells	3.871	1.38e-10	Increased	AIF1,APP,CCL5,CSF2RA,CXCL8,CYBB,EDNRB,FCER1G,FGR,FLT1,FYN,GRK6,ICAM1,ITGAL,LDLR,LGALS9,LGMN,LTB4R,MYO1F,NOD2,PLAU,PLAUR,PRNP,PTPRC,S100A12,S100A8,S100A9,SWAP70,THBS1,TREML2	30
Cellular Movement,Hematological System Development and Function,Immune Cell Trafficking,Inflammatory Response	Chemotaxis of phagocytes	3.868	3.12e-10	Increased	AIF1,APP,CCL5,CCRL2,CSF2RA,CXCL8,CYBB,EDNRB,FCER1G,FGR,FLT1,FYN,GRK6,HPSE,ICAM1,ITGAL,LDLR,LGMN,LTB4R,MYO1F,NOD2,PLAU,PLAUR,PRNP,S100A12,S100A8,S100A9,SWAP70,THBS1,TREML2	30
Cell-To-Cell Signaling and Interaction,Cellular Function and Maintenance,Inflammatory Response	Phagocytosis of phagocytes	3.864	1.78e-15	Increased	ABCA1,APP,CD14,CLEC6A,CLIC4,CSF2RA,CSF2RB,FCER1G,FGR,FYN,GRK6,HMOX1,HSH2D,ICAM1,ISG15,LTB4R,NOD2,PFKFB3,PLAU,PLAUR,PRNP,PTPRC,S100A9,SIGLEC1,SIRPA,TGM2,THBS1	27
Cell-To-Cell Signaling and Interaction,Hematological System Development and Function	Binding of leukocytes	3.848	1.27e-17	Increased	ADGRE5,APP,CCL5,CD14,CD81,CSF2RB,CTTN,CXCL8,CYBB,DCSTAMP,FCAR,FGR,FLT1,FYN,GAS6,GCNT1,HPSE,ICAM1,IL7R,ITGAL,ITGB7,JAK3,JUN,LGALS9,LIF,LTB4R,MRAS,MSR1,NOS2,NR3C1,PLAU,PLAUR,PLTP,PTPRC,RAP1A,RAP1B,S100A8,S100A9,SDC4,SIRPA,STAT1,SWAP70,TGM2,THBD,THBS1,TNIP1	46
Cell-To-Cell Signaling and Interaction	Adhesion of blood cells	3.819	1.01e-17	Increased	ADGRE5,APP,CCL5,CD14,CD55,CD81,CSF2RB,CTTN,CXCL8,CYBB,DCSTAMP,FCAR,FCER1G,FGR,FLT1,FYN,GAS6,HPSE,ICAM1,IL7R,ITGAL,ITGB7,JAK3,LGALS9,LIF,LTB4R,MRAS,MSR1,NOS2,NR3C1,PLAU,PLAUR,PLTP,PTPRC,RAP1A,RAP1B,S100A8,S100A9,SDC4,SIRPA,STAT1,SWAP70,TGM2,THBD,THBS1,TNIP1	46
Cell-To-Cell Signaling and Interaction,Cellular Function and Maintenance,Inflammatory Response	Phagocytosis of leukocytes	3.785	5.82e-17	Increased	ABCA1,APP,CD14,CLEC6A,CLIC4,CSF2RA,CSF2RB,FCER1G,FGR,FYN,GRK6,HMOX1,HSH2D,ICAM1,ISG15,LTB4R,MSR1,NOD2,PFKFB3,PLAU,PLAUR,PRNP,PTPRC,S100A9,SIGLEC1,SIRPA,TGM2,THBS1,TREML2	29
Cellular Movement	Chemotaxis of blood cells	3.779	4.89e-11	Increased	AIF1,APP,CCL5,CCRL2,CSF2RA,CXCL16,CXCL8,CYBB,EDNRB,FCER1G,FGR,FLT1,FYN,GRK6,HPSE,ICAM1,ITGAL,LDLR,LGALS9,LGMN,LTB4R,MYO1F,NOD2,NR3C1,PLAU,PLAUR,PRNP,PTPRC,S100A12,S100A8,S100A9,S1PR3,SWAP70,THBS1,TREML2	35
Cellular Movement,Hematological System Development and Function,Immune Cell Trafficking,Inflammatory Response	Chemotaxis of leukocytes	3.779	1.91e-10	Increased	AIF1,APP,CCL5,CCRL2,CSF2RA,CXCL16,CXCL8,CYBB,EDNRB,FCER1G,FGR,FLT1,FYN,GRK6,HPSE,ICAM1,ITGAL,LDLR,LGALS9,LGMN,LTB4R,MYO1F,NOD2,NR3C1,PLAU,PLAUR,PRNP,S100A12,S100A8,S100A9,S1PR3,SWAP70,THBS1,TREML2	34
Cell-To-Cell Signaling and Interaction,Hematological System Development and Function,Immune Cell Trafficking	Adhesion of immune cells	3.773	1.39e-17	Increased	ADGRE5,APP,CCL5,CD14,CD81,CSF2RB,CTTN,CXCL8,CYBB,DCSTAMP,FCAR,FGR,FLT1,FYN,GAS6,HPSE,ICAM1,IL7R,ITGAL,ITGB7,JAK3,LGALS9,LIF,LTB4R,MRAS,MSR1,NOS2,NR3C1,PLAU,PLAUR,PLTP,PTPRC,RAP1A,RAP1B,S100A8,S100A9,SDC4,SIRPA,STAT1,SWAP70,TGM2,THBD,THBS1,TNIP1	44
Cellular Function and Maintenance	Endocytosis	3.771	2.93e-14	Increased	ABCA1,AP2A2,AP2S1,APP,CCL5,CD14,CLEC6A,CLIC4,CLTC,CSF2RA,CSF2RB,CTTN,CYBB,EPS8,ERAP1,FCER1G,FGR,FYN,GAS6,GRK6,HMOX1,HSH2D,ICAM1,IRF8,ISG15,ITSN1,LDLR,LTB4R,MSR1,NCF1,NOD2,NR1H3,NR3C1,PFKFB3,PLAU,PLAUR,PRNP,PTPRC,S100A9,SIGLEC1,SIRPA,SNX10,SNX18,SORT1,SWAP70,SYT4,TGM2,THBS1,TREML2,TRIM21,VLDLR	51
Cellular Function and Maintenance	Engulfment of leukocytes	3.731	4.99e-17	Increased	ABCA1,APP,CCL5,CD14,CLEC6A,CLIC4,CSF2RA,CSF2RB,FCER1G,FGR,FYN,GRK6,HMOX1,HSH2D,ICAM1,ISG15,LTB4R,MSR1,NOD2,PFKFB3,PLAU,PLAUR,PRNP,PTPRC,S100A9,SIGLEC1,SIRPA,SWAP70,TGM2,THBS1,TREML2	31
Cell-To-Cell Signaling and Interaction	Response of myeloid cells	3.707	2.37e-18	Increased	ABCA1,APP,CD14,CLEC5A,CLEC6A,CLIC4,CSF2RA,CSF2RB,CXCL8,FCAR,FCER1G,FGR,FYN,GRK6,HMOX1,HSH2D,ICAM1,IRF2,IRF8,ISG15,ITGAL,LTB4R,NOD2,NOS2,NR3C1,PFKFB3,PLAU,PLAUR,PRNP,PTAFR,PTPRC,S100A9,SIGLEC1,SIRPA,TGM2,THBS1	36
Cell-To-Cell Signaling and Interaction	Binding of myeloid cells	3.705	1e-13	Increased	ADGRE5,APP,CCL5,CD14,CTTN,CXCL8,CYBB,FCAR,FGR,FLT1,FYN,GAS6,HPSE,ICAM1,ITGAL,ITGB7,JUN,LGALS9,MSR1,NOS2,PLAU,PLAUR,PLTP,PTPRC,RAP1B,S100A8,S100A9,SWAP70,THBD	29
Cellular Movement	Cell movement of tumor cell lines	3.695	4.31e-09	Increased	ABCA1,ACSL4,ACVR1,ADGRE5,AIF1,APP,ASNS,ASPH,CASP8,CCL5,CD81,CLCN4,CLDN1,CLTC,CTTN,CXCL8,DRAM1,DUSP6,EDNRB,EPS8,FLT1,FYN,GAS6,GBP2,GRK6,HMOX1,HVCN1,IGFBP6,IGSF8,JUN,KLF5,LDHA,LGALS3BP,LIF,LPAR3,LTBP2,MRAS,MST1R,MYO18A,NDRG1,NOS2,OSGIN1,PLAU,PLAUR,PRNP,PTAFR,PTPN12,RACGAP1,RAP1A,RAP1B,S100A8,S100A9,S1PR3,SDC4,SEMA3C,SEMA4A,SIRPA,STARD13,STAT1,STMN1,TGM2,THBD,THBS1,UCHL1	64
Cell-To-Cell Signaling and Interaction,Cellular Function and Maintenance,Hematological System Development and Function	Phagocytosis of myeloid cells	3.657	2.02e-16	Increased	ABCA1,APP,CD14,CLEC6A,CLIC4,CSF2RA,CSF2RB,FCER1G,FGR,FYN,GRK6,HMOX1,HSH2D,ICAM1,IRF8,ISG15,LTB4R,NOD2,PFKFB3,PLAU,PLAUR,PRNP,PTPRC,S100A9,SIGLEC1,SIRPA,TGM2,THBS1	28
Inflammatory Response	Immune response of cells	3.648	4.37e-39	Increased	ABCA1,APP,BCL6,BHLHE40,BIRC5,CASP8,CD14,CD274,CLEC5A,CLEC6A,CLIC4,CLTC,CSF2RA,CSF2RB,CXCL8,ERAP1,FCAR,FCER1G,FGR,FYN,GAS6,GRK6,HLA-DQB1,HMOX1,HSH2D,ICAM1,IFIH1,IL1RAP,IL2RA,IL7R,IRF1,IRF2,IRF8,ISG15,ITGAL,JUN,LAIR1,LGALS9,LTB4R,MARCH1,MMP25,MSH2,MSR1,NAMPT,NCF1,NFIL3,NLRP3,NOD2,NOS2,NR3C1,PARP1,PDCD1LG2,PFKFB3,PLAU,PLAUR,PNP,PRDM1,PRNP,PSME2,PTPRC,S100A12,S100A8,S100A9,SEMA4A,SGK1,SIGLEC1,SIRPA,S…	87
Cellular Function and Maintenance	Endocytosis by eukaryotic cells	3.631	2.28e-13	Increased	ABCA1,APP,CCL5,CD14,CLEC6A,CLIC4,CLTC,CSF2RA,CSF2RB,ERAP1,FCER1G,FGR,FYN,GAS6,GRK6,HMOX1,HSH2D,ICAM1,IRF8,ISG15,LTB4R,MSR1,NOD2,NR3C1,PFKFB3,PLAU,PLAUR,PRNP,PTPRC,S100A9,SIGLEC1,SIRPA,SWAP70,TGM2,THBS1,TREML2	36
Cell-To-Cell Signaling and Interaction,Inflammatory Response	Immune response of leukocytes	3.596	1.44e-32	Increased	ABCA1,APP,BHLHE40,CASP8,CD14,CD274,CLEC5A,CLEC6A,CLIC4,CSF2RA,CSF2RB,CXCL8,FCAR,FCER1G,FGR,FYN,GRK6,HLA-DQB1,HMOX1,HSH2D,ICAM1,IL1RAP,IL2RA,IL7R,IRF2,IRF8,ISG15,ITGAL,JUN,LGALS9,LTB4R,MARCH1,MSH2,MSR1,NAMPT,NOD2,NOS2,NR3C1,PARP1,PDCD1LG2,PFKFB3,PLAU,PLAUR,PNP,PRNP,PSME2,PTPRC,S100A9,SEMA4A,SIGLEC1,SIRPA,SWAP70,TAP1,TBX21,TGM2,THBD,THBS1,TREML2,UBE2L6	59
Cellular Movement,Immune Cell Trafficking	Leukocyte migration	3.578	1.65e-28	Increased	ABCA1,ADGRE5,ADM,AIF1,APP,BCL6,CASP8,CCL5,CCRL2,CD14,CD274,CD55,CD81,CHI3L1,CLEC4E,CLEC5A,CLTC,CSF2RA,CSF2RB,CTTN,CXCL16,CXCL8,CYBB,CYTIP,EDNRB,EPS8,ESAM,FCAR,FCER1G,FGR,FLT1,FYN,GAS6,GCNT1,GRK6,HMOX1,HPSE,ICAM1,IL17RC,IL21R,IL2RA,IL7R,ITGAL,ITGB7,JAK3,JUN,LDLR,LGALS9,LGMN,LIF,LPAR3,LTB4R,MSR1,MYO1F,NCF1,NCF4,NDRG1,NFIL3,NLRP3,NOD2,NOS2,NR1H3,NR3C1,PARP1,PDCD1LG2,PLAU,PLAUR,PLTP,PPP1R15A,PRDM1,PR…	99
Cellular Movement	Cell movement	3.572	1.01e-27	Increased	ABCA1,ABHD2,ACSL4,ACVR1,ADGRE5,ADM,AIF1,AKR1B1,APBB2,APP,ARHGEF39,ASNS,ASPH,BCL6,BHLHE40,CASP8,CCL5,CCRL2,CD14,CD274,CD55,CD81,CHI3L1,CLCN4,CLDN1,CLEC4E,CLEC5A,CLIC4,CLTC,CSF2RA,CSF2RB,CTTN,CXCL16,CXCL8,CYBB,CYTIP,DDIT4,DRAM1,DUSP6,EDNRB,EPS8,ERAP1,ESAM,FCAR,FCER1G,FGR,FLT1,FTH1,FYN,GAS6,GBP1,GBP2,GCNT1,GPNMB,GRK6,HMOX1,HPSE,HVCN1,ICAM1,IFITM1,IGFBP6,IGSF8,IL17RC,IL21R,IL2RA,IL7R,IRF8,ITGAL,ITGB7…	164
Cellular Movement	Cell movement of blood cells	3.565	8.86e-29	Increased	ABCA1,ADGRE5,ADM,AIF1,AKR1B1,APP,BCL6,CASP8,CCL5,CCRL2,CD14,CD274,CD55,CD81,CHI3L1,CLEC4E,CLEC5A,CLTC,CSF2RA,CSF2RB,CTTN,CXCL16,CXCL8,CYBB,CYTIP,EDNRB,EPS8,ESAM,FCAR,FCER1G,FGR,FLT1,FYN,GAS6,GCNT1,GRK6,HMOX1,HPSE,ICAM1,IL17RC,IL21R,IL2RA,IL7R,ITGAL,ITGB7,JAK3,JUN,LDLR,LGALS9,LGMN,LIF,LPAR3,LTB4R,MSR1,MYO1F,NCF1,NCF4,NDRG1,NFIL3,NLRP3,NOD2,NOS2,NR1H3,NR3C1,PARP1,PDCD1LG2,PLAU,PLAUR,PLTP,PPP1R15A,P…	100
Cellular Movement	Homing of blood cells	3.548	1.03e-12	Increased	AIF1,APP,CCL5,CCRL2,CSF2RA,CXCL16,CXCL8,CYBB,EDNRB,FCER1G,FGR,FLT1,FYN,GCNT1,GRK6,HPSE,ICAM1,ITGAL,ITGB7,JAK3,LDLR,LGALS9,LGMN,LTB4R,MYO1F,NOD2,NR3C1,PLAU,PLAUR,PRNP,PTPRC,RAP1B,S100A12,S100A8,S100A9,S1PR3,SWAP70,THBS1,TREML2	39
Cellular Movement,Hematological System Development and Function,Immune Cell Trafficking	Homing of leukocytes	3.548	3.55e-12	Increased	AIF1,APP,CCL5,CCRL2,CSF2RA,CXCL16,CXCL8,CYBB,EDNRB,FCER1G,FGR,FLT1,FYN,GCNT1,GRK6,HPSE,ICAM1,ITGAL,ITGB7,JAK3,LDLR,LGALS9,LGMN,LTB4R,MYO1F,NOD2,NR3C1,PLAU,PLAUR,PRNP,RAP1B,S100A12,S100A8,S100A9,S1PR3,SWAP70,THBS1,TREML2	38
Cellular Movement	Migration of myeloid cells	3.537	5.18e-11	Increased	APP,CCL5,CXCL8,CYBB,FGR,FLT1,GCNT1,HMOX1,ICAM1,ITGAL,LDLR,NLRP3,NOS2,PARP1,PLAU,PLAUR,PRNP,RAP1B,S100A8,S100A9,SIRPA,SWAP70,TBX21,TGM2	24
Cellular Movement	Migration of cells	3.533	3.73e-27	Increased	ABCA1,ABHD2,ACSL4,ACVR1,ADGRE5,ADM,AIF1,APBB2,APP,ARHGEF39,ASNS,ASPH,BCL6,BHLHE40,CASP8,CCL5,CCRL2,CD14,CD274,CD55,CD81,CHI3L1,CLCN4,CLEC4E,CLEC5A,CLIC4,CLTC,CSF2RA,CSF2RB,CTTN,CXCL16,CXCL8,CYBB,CYTIP,DDIT4,DUSP6,EDNRB,EPS8,ERAP1,ESAM,FCAR,FCER1G,FGR,FLT1,FTH1,FYN,GAS6,GBP1,GCNT1,GPNMB,GRK6,HMOX1,HPSE,HVCN1,ICAM1,IFITM1,IGFBP6,IGSF8,IL17RC,IL21R,IL2RA,IL7R,ITGAL,ITGB7,ITGB8,ITSN1,JAG1,JAK3,JUN,KL…	152
Cell-To-Cell Signaling and Interaction,Inflammatory Response	Immune response of phagocytes	3.515	1.16e-18	Increased	ABCA1,APP,CD14,CLEC5A,CLEC6A,CLIC4,CSF2RA,CSF2RB,CXCL8,FCAR,FCER1G,FGR,FYN,GRK6,HMOX1,HSH2D,ICAM1,IRF2,IRF8,ISG15,ITGAL,LTB4R,NOD2,NOS2,NR3C1,PFKFB3,PLAU,PLAUR,PRNP,PTPRC,S100A9,SIGLEC1,SIRPA,TGM2,THBS1	35
Cellular Function and Maintenance,Hematological System Development and Function,Inflammatory Response	Engulfment by macrophages	3.483	1.76e-15	Increased	ABCA1,APP,CD14,CLEC6A,CLIC4,CSF2RA,FCER1G,FGR,FYN,GRK6,HMOX1,HSH2D,ISG15,LTB4R,NOD2,PFKFB3,PLAUR,PRNP,PTPRC,S100A9,SIGLEC1,SIRPA,TGM2,THBS1,TREML2	25
Cell-To-Cell Signaling and Interaction,Cellular Function and Maintenance,Inflammatory Response	Phagocytosis of blood cells	3.476	4.87e-17	Increased	ABCA1,APP,CD14,CLEC6A,CLIC4,CSF2RA,CSF2RB,FCER1G,FGR,FYN,GRK6,HMOX1,HSH2D,ICAM1,IRF8,ISG15,LTB4R,MSR1,NOD2,PFKFB3,PLAU,PLAUR,PRNP,PTPRC,S100A9,SIGLEC1,SIRPA,TGM2,THBS1,TREML2	30
Cellular Function and Maintenance,Hematological System Development and Function	Engulfment of myeloid cells	3.456	1.14e-16	Increased	ABCA1,APP,CD14,CLEC6A,CLIC4,CSF2RA,CSF2RB,FCER1G,FGR,FYN,GRK6,HMOX1,HSH2D,ICAM1,IRF8,ISG15,LTB4R,MSR1,NOD2,PFKFB3,PLAU,PLAUR,PRNP,PTPRC,S100A9,SIGLEC1,SIRPA,TGM2,THBS1	29
Cellular Function and Maintenance	Engulfment of blood cells	3.42	3.38e-17	Increased	ABCA1,APP,CCL5,CD14,CLEC6A,CLIC4,CSF2RA,CSF2RB,FCER1G,FGR,FYN,GRK6,HMOX1,HSH2D,ICAM1,IRF8,ISG15,LTB4R,MSR1,NOD2,PFKFB3,PLAU,PLAUR,PRNP,PTPRC,S100A9,SIGLEC1,SIRPA,SWAP70,TGM2,THBS1,TREML2	32
Cellular Function and Maintenance	Engulfment of phagocytes	3.42	4.27e-17	Increased	ABCA1,APP,CD14,CLEC6A,CLIC4,CSF2RA,CSF2RB,FCER1G,FGR,FYN,GRK6,HMOX1,HSH2D,ICAM1,ISG15,LTB4R,MSR1,NOD2,PFKFB3,PLAU,PLAUR,PRNP,PTPRC,S100A9,SIGLEC1,SIRPA,SWAP70,TGM2,THBS1,TREML2	30
Cellular Function and Maintenance	Engulfment of antigen presenting cells	3.384	5.32e-16	Increased	ABCA1,APP,CD14,CLEC6A,CLIC4,CSF2RA,FCER1G,FGR,FYN,GRK6,HMOX1,HSH2D,ISG15,LTB4R,MSR1,NOD2,PFKFB3,PLAUR,PRNP,PTPRC,S100A9,SIGLEC1,SIRPA,SWAP70,TGM2,THBS1,TREML2	27
Cell-To-Cell Signaling and Interaction,Cellular Function and Maintenance,Inflammatory Response	Phagocytosis of cells	3.382	3.73e-16	Increased	ABCA1,APP,CD14,CLEC6A,CLIC4,CLTC,CSF2RA,CSF2RB,ERAP1,FCAR,FCER1G,FGR,FYN,GAS6,GRK6,HMOX1,HSH2D,ICAM1,IRF8,ISG15,LTB4R,MSR1,NOD2,NR3C1,PFKFB3,PLAU,PLAUR,PRNP,PTPRC,S100A9,SIGLEC1,SIRPA,SLC11A1,SWAP70,SYT11,TGM2,THBS1,TREML2	38
Cellular Function and Maintenance,Inflammatory Response	Phagocytosis	3.365	2.09e-17	Increased	ABCA1,APP,CD14,CLEC6A,CLIC4,CLTC,CSF2RA,CSF2RB,CYBB,ERAP1,FCAR,FCER1G,FGR,FYN,GAS6,GRK6,HMOX1,HSH2D,ICAM1,IRF8,ISG15,LTB4R,MCOLN3,MSR1,NCF1,NOD2,NR1H3,NR3C1,PFKFB3,PLAU,PLAUR,PRNP,PTPRC,S100A9,SIGLEC1,SIRPA,SLC11A1,SWAP70,SYT11,TGM2,THBS1,TREML2	42
Cell-To-Cell Signaling and Interaction	Adhesion of myeloid cells	3.234	6.86e-12	Increased	ADGRE5,APP,CCL5,CTTN,CXCL8,CYBB,FGR,FLT1,FYN,GAS6,HPSE,ICAM1,ITGAL,ITGB7,LGALS9,NOS2,PLAU,PLAUR,PLTP,S100A8,S100A9,SWAP70,THBD	23
Cellular Function and Maintenance	Engulfment of cells	3.23	3.7e-15	Increased	ABCA1,AP2A2,AP2S1,APP,CCL5,CD14,CLEC6A,CLIC4,CLTC,CSF2RA,CSF2RB,EPS8,ERAP1,FCAR,FCER1G,FGR,FYN,GAS6,GRK6,HMOX1,HSH2D,ICAM1,IRF8,ISG15,ITSN1,LDLR,LTB4R,MSR1,NOD2,NR1H3,NR3C1,PFKFB3,PLAU,PLAUR,PRNP,PTPRC,S100A9,SIGLEC1,SIRPA,SLC11A1,SWAP70,SYT11,SYT4,TGM2,THBS1,TREML2,TRIM21	47
Cell-To-Cell Signaling and Interaction,Hematological System Development and Function,Immune Cell Trafficking	Binding of granulocytes	3.205	1.45e-12	Increased	ADGRE5,CCL5,CTTN,CXCL8,CYBB,FCAR,FGR,FLT1,FYN,GAS6,HPSE,ICAM1,ITGAL,LGALS9,NOS2,PLAU,PLAUR,PLTP,S100A8,S100A9,SWAP70,THBD	22
Cell-To-Cell Signaling and Interaction,Hematological System Development and Function	Activation of blood cells	3.16	5.48e-27	Increased	AGRN,APP,BHLHE40,CASP8,CCDC88B,CCL5,CD14,CD274,CD55,CD81,CHI3L1,CLEC4E,CLEC5A,CSF2RB,CXCL8,CYBB,DAPP1,DDIT3,ERAP1,FCER1G,FCRL1,FYN,GAS6,GMNN,GPNMB,HLA-DMB,HLA-DQB1,HLA-DRA,HMOX1,HPSE,HSH2D,ICAM1,IL21R,IL2RA,IRF1,IRF8,ITGAL,ITPKC,JAK3,LAIR1,LDLR,LGALS3BP,LGALS9,LTB4R,MICB,MSR1,MST1R,MYO18A,NCF1,NDRG1,NFIL3,NOD2,NOS2,NR1H3,PARP1,PDCD1LG2,PFKFB3,PRDM1,PRNP,PSMB9,PSME2,PTPRC,RBP4,RETN,S100A12,S100A8,…	83
Cell Death and Survival	Cell viability	3.152	2.74e-18	Increased	ABCA1,ACSL5,AGRN,ANLN,APP,ASNS,ASS1,BCL6,BHLHE40,BIRC5,CAPN3,CASP8,CCL5,CD33,CD55,CD81,CHI3L1,CLCN4,CSF2RA,CSF2RB,CTTN,CXCL8,CYBB,DDIT3,DHCR24,DUSP10,DUSP6,FCER1G,FGR,FKBP5,FLT1,FTH1,GAS6,GBP1,GCH1,GPNMB,GPR65,GRK6,HMOX1,HPSE,HSF2,HSH2D,ICAM1,IFIH1,IL21R,IL7R,IRF9,ITGAL,JAG1,JAK3,JUN,KIFC1,KLF5,LDHA,LGALS3BP,LIF,LMO4,MCM2,MCM7,MCOLN3,MRAS,MSH2,MSR1,MST1R,MYBL2,MYO18A,NAMPT,NCF2,NDRG1,NDUFA13,NFIL…	104
Cellular Function and Maintenance	Internalization of cells	3.144	3.49e-16	Increased	ABCA1,APP,CD14,CLEC6A,CLIC4,CLTC,CSF2RA,CSF2RB,ERAP1,FCER1G,FGR,FYN,GRK6,HMOX1,HSH2D,ICAM1,IRF8,ISG15,ITGAL,ITSN1,LTB4R,MSR1,NOD2,PFKFB3,PLAU,PLAUR,PRNP,PTPRC,S100A9,SIGLEC1,SIRPA,TGM2,THBS1,TRIM21	34
Cellular Development,Cellular Growth and Proliferation,Hematological System Development and Function,Hematopoiesis,Lymphoid Tissue Structure and Development,Tissue Development	Differentiation of mononuclear leukocytes	3.082	1.13e-15	Increased	APP,BCL6,BHLHE40,BIRC5,CASP8,CCL5,CD14,CD274,CD81,CLEC4E,CLEC6A,CSF2RB,CXCL8,DCSTAMP,DNAJB9,DUSP10,FCER1G,FLT1,FYN,GAS6,GCNT1,HELLS,HLA-DQB1,ICAM1,IL21R,IL2RA,IL7R,IRF1,IRF2,IRF8,ITGAL,ITGB8,ITPKC,JAG1,JAK3,JUN,KLF10,LAIR1,LGALS9,LIF,MARCH1,MSH2,MSR1,NFIL3,NOS2,PARP1,PDCD1LG2,PIK3AP1,PNP,PRDM1,PRNP,PSMB9,PTPN12,PTPRC,RBL1,RSAD2,SEMA4A,SLA,STAT1,SWAP70,TBX21,TNFAIP3,TNFSF13B	63
Cell Death and Survival	Apoptosis of lymphoma cell lines	3.055	6.03e-07	Increased	BIRC5,CASP4,CASP8,CD55,DDIT3,GPR65,HSH2D,IRF8,JAK3,JUN,LAIR1,PRDM1,PTPRC,SDC4,STAT1,TGM2,TNFAIP3,TNFSF13B	18
Cellular Function and Maintenance	Cellular homeostasis	3.05	3.43e-23	Increased	ABCA1,ACP2,ADM,AKR1B1,AMPD3,AP2A2,APP,BCL6,BHLHE40,BIRC5,CAPN3,CASP8,CCL5,CD274,CD55,CD81,CLDN1,CLEC4E,CLEC6A,CLIC4,CLTC,CSF2RB,CTTN,CXCL8,CYB5A,CYBB,CYP27B1,DDIT3,DDIT4,DENND3,DRAM1,DUSP10,EDNRB,ERO1A,FCER1G,FGR,FLT1,FTH1,FYN,GAS6,GBE1,HLA-DQB1,HMOX1,ICAM1,IL21R,IL2RA,IL7R,IRF1,IRF2,IRF8,ITGAL,ITGB8,ITPKC,ITSN1,JAG1,JAK3,JUN,KDM4A,KLF10,LAMP3,LAPTM4B,LDHA,LDLR,LGALS9,LIF,LPAR3,LTB4R,MARCH1,MCOLN…	123
Cell-To-Cell Signaling and Interaction,Hematological System Development and Function,Inflammatory Response	Response of neutrophils	3.046	5.12e-08	Increased	CLEC6A,CSF2RB,CXCL8,FCAR,FCER1G,FGR,ICAM1,ITGAL,NOD2,PLAU,PLAUR,PTAFR,THBS1	13
Cellular Movement,Hematological System Development and Function,Immune Cell Trafficking	Migration of mononuclear leukocytes	3.026	3.33e-13	Increased	ABCA1,APP,CCL5,CD274,CD81,CLTC,CXCL16,CXCL8,CYTIP,FLT1,FYN,GCNT1,GRK6,ICAM1,IL2RA,IL7R,ITGAL,ITGB7,JAK3,JUN,LDLR,NFIL3,NLRP3,NOS2,NR1H3,NR3C1,PDCD1LG2,PLAU,PLAUR,RAP1A,RAP1B,S1PR3,SH2D3C,SIRPA,STAT1,SWAP70,TGM2,THBS1,TNFSF13B,TNIP1	40
Cellular Movement,Hematological System Development and Function,Immune Cell Trafficking	Cell movement of leukocytes	3.025	3.68e-27	Increased	ABCA1,ADM,AIF1,APP,BCL6,CASP8,CCL5,CCRL2,CD14,CD274,CD55,CD81,CLEC5A,CLTC,CSF2RA,CSF2RB,CTTN,CXCL16,CXCL8,CYBB,CYTIP,EDNRB,EPS8,FCAR,FCER1G,FGR,FLT1,FYN,GAS6,GCNT1,GRK6,HMOX1,HPSE,ICAM1,IL17RC,IL21R,IL2RA,IL7R,ITGAL,ITGB7,JAK3,JUN,LDLR,LGALS9,LGMN,LTB4R,MSR1,MYO1F,NCF1,NDRG1,NFIL3,NLRP3,NOD2,NOS2,NR1H3,NR3C1,PARP1,PDCD1LG2,PLAU,PLAUR,PLTP,PPP1R15A,PRDM1,PRNP,RAP1A,RAP1B,RETN,S100A12,S100A8,S100A9…	87
Cell Death and Survival	Cell death of lymphoma cell lines	3.018	1.13e-09	Increased	BIRC5,CASP4,CASP8,CD55,DDIT3,FCER1G,FTH1,GPR65,HSH2D,IRF2,IRF8,JAK3,JUN,LAIR1,NAIP,NR3C1,PRDM1,PTPRC,SDC4,STAT1,TGM2,TNFAIP3,TNFSF13B,TRIM21	24
Cell-To-Cell Signaling and Interaction,Hematological System Development and Function	Activation of myeloid cells	3.01	1.33e-10	Increased	APP,CCL5,CD14,CHI3L1,CLEC4E,CLEC5A,CXCL8,CYBB,DDIT3,FCER1G,HMOX1,HPSE,ICAM1,LGALS3BP,LTB4R,MSR1,MST1R,MYO18A,NDRG1,NFIL3,NOS2,NR1H3,PFKFB3,PRNP,S100A12,S100A8,S100A9,SIRPA,SLC11A1,STAT1,TGM2,THBS1,TREML2	33
Cellular Movement,Hematological System Development and Function,Immune Cell Trafficking	Cell movement of mononuclear leukocytes	3.008	1.73e-14	Increased	ABCA1,AIF1,APP,CCL5,CD274,CD55,CD81,CLTC,CXCL16,CXCL8,CYTIP,FLT1,FYN,GCNT1,GRK6,HMOX1,ICAM1,IL2RA,IL7R,ITGAL,ITGB7,JAK3,JUN,LDLR,LGMN,NFIL3,NLRP3,NOS2,NR1H3,NR3C1,PDCD1LG2,PLAU,PLAUR,PRNP,RAP1A,RAP1B,RETN,S100A12,S1PR3,SH2D3C,SIRPA,STAT1,SWAP70,TGM2,THBS1,TNFSF13B,TNIP1,USP25	48
Cellular Movement	Migration of tumor cell lines	3.007	6.22e-07	Increased	ACSL4,ACVR1,ADGRE5,AIF1,APP,ASNS,ASPH,CASP8,CCL5,CD81,CLCN4,CLTC,CTTN,CXCL8,DUSP6,FYN,GAS6,GRK6,HMOX1,HVCN1,IGFBP6,IGSF8,JUN,KLF5,LDHA,LGALS3BP,LTBP2,MRAS,MST1R,MYO18A,NDRG1,NOS2,OSGIN1,PLAU,PLAUR,PRNP,PTAFR,PTPN12,RACGAP1,RAP1A,RAP1B,S100A8,S100A9,S1PR3,SDC4,SEMA3C,SEMA4A,SIRPA,STAT1,STMN1,TGM2	51
Cell-To-Cell Signaling and Interaction	Response of antigen presenting cells	2.999	5.73e-18	Increased	ABCA1,APP,CCL5,CD14,CLEC6A,CLIC4,CSF2RA,FCER1G,FGR,FYN,GRK6,HMOX1,HSH2D,IRF2,IRF8,ISG15,LTB4R,MARCH1,NOD2,NOS2,NR3C1,PFKFB3,PLAUR,PRNP,PTPRC,S100A9,SEMA4A,SIGLEC1,SIRPA,SWAP70,TAP1,TGM2,THBS1,UBE2L6	34
Cellular Movement,Hematological System Development and Function,Immune Cell Trafficking	Lymphocyte migration	2.998	1.37e-11	Increased	APP,CCL5,CD274,CD81,CLTC,CXCL16,CXCL8,CYTIP,FYN,GCNT1,GRK6,ICAM1,IL2RA,IL7R,ITGAL,ITGB7,JAK3,JUN,LDLR,NFIL3,NLRP3,NOS2,NR1H3,NR3C1,PDCD1LG2,PLAU,RAP1A,RAP1B,S1PR3,SH2D3C,STAT1,SWAP70,TGM2,THBS1,TNFSF13B,TNIP1	36
Cellular Development,Cellular Growth and Proliferation,Hematological System Development and Function,Hematopoiesis,Lymphoid Tissue Structure and Development,Tissue Development	Hematopoiesis of mononuclear leukocytes	2.983	3.43e-15	Increased	APP,BCL6,BHLHE40,BIRC5,CASP8,CCL5,CD14,CD274,CD81,CLEC4E,CLEC6A,CSF2RB,DCSTAMP,DNAJB9,DUSP10,FCER1G,FLT1,FYN,GAS6,GCNT1,HELLS,HLA-DQB1,ICAM1,IL21R,IL2RA,IL7R,IRF1,IRF2,IRF8,ITGAL,ITGB8,ITPKC,JAG1,JAK3,JUN,KLF10,LAIR1,LGALS9,LIF,MARCH1,MSH2,MSR1,NFIL3,NOS2,PARP1,PDCD1LG2,PIK3AP1,PNP,PRDM1,PRNP,PSMB9,PTPN12,PTPRC,RBL1,RSAD2,SEMA4A,SLA,STAT1,SWAP70,TBX21,TNFAIP3,TNFSF13B	62
Cellular Function and Maintenance	Homeostasis of blood cells	2.979	1.21e-13	Increased	AMPD3,BCL6,BHLHE40,BIRC5,CASP8,CCL5,CD274,CLEC4E,CLEC6A,CSF2RB,DUSP10,FCER1G,FLT1,FYN,GAS6,HLA-DQB1,HMOX1,ICAM1,IL21R,IL2RA,IL7R,IRF1,IRF2,IRF8,ITGAL,ITGB8,ITPKC,JAG1,JAK3,JUN,KLF10,LGALS9,LIF,MARCH1,MSR1,MTHFD1,NFIL3,NOS2,PARP1,PDCD1LG2,PNP,PRDM1,PRNP,PSMB9,PTPRC,RBL1,RSAD2,SEMA4A,SLA,STAT1,TBX21,TNFAIP3,TNFSF13B	53
Cellular Function and Maintenance	Homeostasis of leukocytes	2.979	8.07e-13	Increased	BCL6,BHLHE40,BIRC5,CASP8,CCL5,CD274,CLEC4E,CLEC6A,CSF2RB,DUSP10,FCER1G,FLT1,FYN,GAS6,HLA-DQB1,ICAM1,IL21R,IL2RA,IL7R,IRF1,IRF2,IRF8,ITGAL,ITGB8,ITPKC,JAG1,JAK3,JUN,KLF10,LGALS9,LIF,MARCH1,MSR1,MTHFD1,NFIL3,NOS2,PARP1,PDCD1LG2,PNP,PRDM1,PRNP,PSMB9,PTPRC,RBL1,RSAD2,SEMA4A,SLA,STAT1,TBX21,TNFAIP3,TNFSF13B	51
Cell Death and Survival	Cell survival	2.976	6.47e-19	Increased	ABCA1,ABCA3,ACSL5,AGRN,ANLN,APP,ASNS,ASS1,BCL6,BHLHE40,BIRC5,CAPN3,CASP8,CCL5,CD33,CD55,CD81,CHI3L1,CLCN4,CSF2RA,CSF2RB,CTTN,CXCL8,CYBB,DDIT3,DHCR24,DUSP10,DUSP6,FCER1G,FGR,FKBP5,FLT1,FTH1,FYN,GAS6,GBP1,GCH1,GPNMB,GPR65,GRK6,HMOX1,HPSE,HSF2,HSH2D,ICAM1,IFIH1,IL21R,IL7R,IRF9,ITGAL,JAG1,JAK3,JUN,KIFC1,KLF5,LAPTM4B,LDHA,LGALS3BP,LIF,LMO4,MCM2,MCM7,MCOLN3,MRAS,MSH2,MSR1,MST1R,MYBL2,MYO18A,NAMPT,NCF2,…	109
Cancer,Organismal Injury and Abnormalities	Cancer	2.975	2.59e-24	Increased	ABCA1,ABCA10,ABCA3,ABHD2,ACAD10,ACP2,ACSF2,ACSL4,ACSL5,ACSL6,ACVR1,ADGRE5,ADM,AGFG2,AGMAT,AGPAT4,AGRN,AIF1,AKR1B1,AMPD3,ANKRD22,ANLN,AP2A2,AP2S1,APBB2,APP,ARG2,ARHGAP30,ARHGEF39,ARRDC2,ARRDC4,ASF1B,ASNS,ASPH,ASS1,ATP6V0E2,BCL2L15,BCL6,BHLHE40,BIRC5,BMP1,BTG3,C12orf4,C15orf48,C2orf42,CA12,CAPN3,CASP4,CASP8,CCDC88B,CCL5,CCRL2,CD14,CD274,CD33,CD53,CD55,CD81,CDC37L1,CDC42EP2,CDH10,CDKN2AIP,CHI3L1,CHS…	426
Cell-To-Cell Signaling and Interaction,Hematological System Development and Function,Immune Cell Trafficking,Inflammatory Response	Activation of macrophages	2.973	4.76e-10	Increased	APP,CCL5,CD14,CHI3L1,CLEC4E,CXCL8,CYBB,DDIT3,FCER1G,HMOX1,HPSE,ICAM1,MSR1,MST1R,MYO18A,NFIL3,NOS2,NR1H3,PFKFB3,PRNP,S100A9,SIRPA,SLC11A1,STAT1,TGM2,THBS1	26
Cellular Movement,Hematological System Development and Function,Immune Cell Trafficking,Inflammatory Response	Cell movement of monocytes	2.965	1.31e-07	Increased	ABCA1,AIF1,APP,CCL5,CXCL8,FLT1,ICAM1,ITGAL,LDLR,LGMN,PLAUR,PRNP,RETN,S100A12,SIRPA,STAT1,TNIP1,USP25	18
Cellular Growth and Proliferation,Lymphoid Tissue Structure and Development	Proliferation of lymphatic system cells	2.961	3.29e-19	Increased	ADM,AIF1,APP,BCL6,BHLHE40,BIRC5,CASP8,CCDC88B,CCL5,CD14,CD274,CD33,CD55,CD81,CHI3L1,CLEC4A,CSF2RA,CSF2RB,CXCL8,CYBB,CYTIP,DAPP1,DUSP10,EDNRB,ERAP1,FCER1G,FYN,GCNT1,GPNMB,HLA-DMB,HLA-DQB1,HMOX1,HSH2D,ICAM1,IL21R,IL2RA,IL7R,IRF1,IRF2,IRF8,ISG15,ISG20,ITGAL,JAG1,JAK3,JUN,LAIR1,LGALS9,LIF,LTB4R,MRAS,MSH2,NFIL3,NOS2,PARP1,PDCD1LG2,PIK3AP1,PLAU,PNP,PRDM1,PRNP,PSMB10,PTPRC,SDC4,SH2D3C,SIGLEC1,STAT1,SWAP…	74
Cell-To-Cell Signaling and Interaction,Hematological System Development and Function,Immune Cell Trafficking	Adhesion of granulocytes	2.932	2.7e-12	Increased	ADGRE5,CTTN,CXCL8,CYBB,FGR,FLT1,FYN,GAS6,HPSE,ICAM1,ITGAL,LGALS9,NOS2,PLAU,PLAUR,PLTP,S100A8,S100A9,SWAP70,THBD	20
Cellular Development,Cellular Growth and Proliferation,Embryonic Development,Hematological System Development and Function,Hematopoiesis,Lymphoid Tissue Structure and Development,Organ Development,Organismal Development,Tissue Development	Lymphopoiesis	2.892	4.49e-14	Increased	BCL6,BHLHE40,BIRC5,CASP8,CCL5,CD14,CD274,CD81,CLEC4E,CLEC6A,DNAJB9,DUSP10,FCER1G,FLT1,FYN,GAS6,GCNT1,HELLS,HLA-DQB1,ICAM1,IL21R,IL2RA,IL7R,IRF1,IRF2,IRF8,ITGAL,ITGB8,ITPKC,JAG1,JAK3,JUN,KLF10,LGALS9,LIF,MARCH1,MSH2,MSR1,NFIL3,NOS2,PARP1,PDCD1LG2,PIK3AP1,PNP,PRDM1,PRNP,PSMB9,PTPN12,PTPRC,RBL1,RSAD2,SEMA4A,SLA,STAT1,SWAP70,TBX21,TNFAIP3,TNFSF13B	58
Cell-To-Cell Signaling and Interaction,Hematological System Development and Function,Inflammatory Response	Immune response of neutrophils	2.887	1.76e-07	Increased	CLEC6A,CSF2RB,CXCL8,FCAR,FCER1G,FGR,ICAM1,ITGAL,NOD2,PLAU,PLAUR,THBS1	12
Cell-To-Cell Signaling and Interaction,Inflammatory Response	Immune response of macrophages	2.862	5.15e-16	Increased	ABCA1,APP,CD14,CLEC6A,CLIC4,CSF2RA,FCER1G,FGR,FYN,GRK6,HMOX1,HSH2D,IRF2,IRF8,ISG15,LTB4R,NOD2,NOS2,NR3C1,PFKFB3,PLAUR,PRNP,PTPRC,S100A9,SIGLEC1,SIRPA,TGM2,THBS1	28
Cellular Development,Cellular Growth and Proliferation	Proliferation of blood cells	2.859	3.38e-17	Increased	AGRN,AIF1,BCL6,BHLHE40,BIRC5,CASP8,CCDC88B,CCL5,CD14,CD274,CD33,CD55,CD81,CLEC4A,CSF2RA,CSF2RB,CXCL16,CXCL8,CYBB,CYTIP,DAPP1,DUSP10,ERAP1,FCER1G,FYN,GCNT1,GPNMB,HLA-DMB,HLA-DQB1,HMOX1,HSH2D,ICAM1,IL21R,IL2RA,IL7R,IRF1,IRF2,IRF8,ISG15,ISG20,ITGAL,JAG1,JAK3,JUN,LAIR1,LGALS9,LIF,MRAS,MSH2,NFIL3,NOS2,NR1H3,NR3C1,PARP1,PDCD1LG2,PIK3AP1,PLAU,PNP,PRDM1,PRNP,PSMB10,PTPRC,SDC4,SH2D3C,SIGLEC1,SLC29A1,STAT1…	74
Cellular Movement,Hematological System Development and Function,Immune Cell Trafficking	Cell movement of lymphocytes	2.845	2.21e-10	Increased	APP,CCL5,CD274,CD81,CLTC,CXCL16,CXCL8,CYTIP,FYN,GCNT1,GRK6,HMOX1,ICAM1,IL2RA,IL7R,ITGAL,ITGB7,JAK3,JUN,LDLR,NFIL3,NLRP3,NOS2,NR1H3,NR3C1,PDCD1LG2,PLAU,RAP1A,RAP1B,S1PR3,SH2D3C,STAT1,SWAP70,TGM2,THBS1,TNFSF13B,TNIP1	37
Cellular Movement,Hematological System Development and Function,Immune Cell Trafficking,Inflammatory Response	Cell movement of dendritic cells	2.839	2.46e-08	Increased	CCL5,CCRL2,CD81,CSF2RB,CXCL8,CYBB,EPS8,HPSE,ICAM1,IL21R,LTB4R,NLRP3,PLAU,S1PR3,SEMA4A,SIRPA,SWAP70,TNFSF9,TNIP1	19
Cell-To-Cell Signaling and Interaction,Hematological System Development and Function,Immune Cell Trafficking,Inflammatory Response	Activation of leukocytes	2.838	2.53e-27	Increased	AGRN,APP,BHLHE40,CASP8,CCDC88B,CCL5,CD14,CD274,CD55,CD81,CHI3L1,CLEC4E,CLEC5A,CSF2RB,CXCL8,CYBB,DAPP1,DDIT3,ERAP1,FCER1G,FCRL1,FYN,GPNMB,HLA-DMB,HLA-DQB1,HLA-DRA,HMOX1,HPSE,HSH2D,ICAM1,IL21R,IL2RA,IRF1,IRF8,ITGAL,ITPKC,JAK3,LAIR1,LDLR,LGALS3BP,LGALS9,LTB4R,MICB,MSR1,MST1R,MYO18A,NCF1,NDRG1,NFIL3,NOD2,NOS2,NR1H3,PARP1,PDCD1LG2,PFKFB3,PRDM1,PRNP,PSMB9,PSME2,PTPRC,RBP4,S100A12,S100A8,S100A9,SEMA4A,S…	79
Cellular Function and Maintenance	Lymphocyte homeostasis	2.825	5.2e-12	Increased	BCL6,BHLHE40,BIRC5,CASP8,CCL5,CD274,CLEC4E,CLEC6A,DUSP10,FCER1G,FLT1,FYN,GAS6,HLA-DQB1,ICAM1,IL21R,IL2RA,IL7R,IRF1,IRF2,IRF8,ITGAL,ITGB8,ITPKC,JAG1,JAK3,JUN,KLF10,LGALS9,LIF,MARCH1,MSR1,NFIL3,NOS2,PARP1,PDCD1LG2,PNP,PRDM1,PRNP,PSMB9,PTPRC,RBL1,RSAD2,SEMA4A,SLA,STAT1,TBX21,TNFAIP3,TNFSF13B	49
Cell-To-Cell Signaling and Interaction,Hematological System Development and Function,Immune Cell Trafficking,Inflammatory Response	Activation of antigen presenting cells	2.8	1.49e-13	Increased	APP,CASP8,CCL5,CD14,CHI3L1,CLEC4E,CXCL8,CYBB,DDIT3,ERAP1,FCER1G,HLA-DMB,HLA-DQB1,HMOX1,HPSE,ICAM1,LGALS9,MSR1,MST1R,MYO18A,NFIL3,NOS2,NR1H3,PFKFB3,PRNP,PSMB9,PSME2,RBP4,S100A9,SIRPA,SLC11A1,STARD7,STAT1,TBX21,TGM2,THBS1	36
Cell-To-Cell Signaling and Interaction,Inflammatory Response	Immune response of antigen presenting cells	2.794	3.22e-18	Increased	ABCA1,APP,CD14,CLEC6A,CLIC4,CSF2RA,FCER1G,FGR,FYN,GRK6,HMOX1,HSH2D,IRF2,IRF8,ISG15,LTB4R,MARCH1,NOD2,NOS2,NR3C1,PFKFB3,PLAUR,PRNP,PTPRC,S100A9,SEMA4A,SIGLEC1,SIRPA,SWAP70,TAP1,TGM2,THBS1,UBE2L6	33
Cellular Development,Cellular Growth and Proliferation,Hematological System Development and Function,Hematopoiesis,Lymphoid Tissue Structure and Development,Tissue Development	Leukopoiesis	2.782	6.23e-17	Increased	ABCA1,ADM,APP,BCL6,BHLHE40,BIRC5,CASP8,CCL5,CD14,CD274,CD81,CLEC4E,CLEC6A,CSF2RA,CSF2RB,CXCL8,CYBB,DCSTAMP,DNAJB9,DUSP10,FCER1G,FLT1,FYN,GAS6,GCNT1,HELLS,HLA-DQB1,ICAM1,IFRD1,IL21R,IL2RA,IL7R,IRF1,IRF2,IRF8,ITGAL,ITGB8,ITPKC,JAG1,JAK3,JUN,KLF10,LAIR1,LGALS9,LIF,MARCH1,MSH2,MSR1,MYBL2,NFIL3,NOS2,PARP1,PDCD1LG2,PIK3AP1,PNP,PRDM1,PRNP,PSMB9,PTPN12,PTPRC,RACGAP1,RBL1,RGS10,RSAD2,SEMA4A,SLA,STAT1,SWAP…	71
Cell Death and Survival	Cell viability of leukocytes	2.768	2.9e-10	Increased	APP,BCL6,BIRC5,CASP8,CD81,CSF2RA,CSF2RB,CXCL8,FCER1G,GPR65,HSH2D,ICAM1,IL21R,IL7R,ITGAL,JAK3,MSR1,MYBL2,NCF2,NFIL3,PRDM1,PTPRC,SERPINB2,STAT1,TBX21,TGM2,TNFSF13B,TNFSF9	28
Cellular Movement,Hematological System Development and Function,Immune Cell Trafficking	Migration of granulocytes	2.767	6.87e-07	Increased	CCL5,CXCL8,CYBB,FGR,GCNT1,ICAM1,ITGAL,NLRP3,NOS2,PLAU,PLAUR,RAP1B,S100A8,S100A9,SIRPA,SWAP70	16
Cell-To-Cell Signaling and Interaction,Cellular Movement,Hematological System Development and Function,Immune Cell Trafficking	Recruitment of leukocytes	2.744	2.84e-12	Increased	ADGRE5,APP,CCL5,CD14,CD274,CHI3L1,CLEC4E,CLEC5A,CSF2RB,CXCL16,CXCL8,FGR,FLT1,GCNT1,GRK6,HMOX1,HPSE,ICAM1,IL21R,IL2RA,ITGB7,JUN,LIF,LPAR3,LTB4R,NCF4,NLRP3,NOD2,PARP1,RAP1A,RAP1B,S100A8,SWAP70,THBS1,TREML2	35
Cell-To-Cell Signaling and Interaction,Cellular Movement	Recruitment of cells	2.742	1.72e-11	Increased	ADGRE5,APP,CCL5,CD14,CD274,CHI3L1,CLEC4E,CLEC5A,CSF2RB,CXCL16,CXCL8,FGR,FLT1,GCNT1,GRK6,HMOX1,HPSE,ICAM1,IL21R,IL2RA,ITGB7,JUN,LIF,LPAR3,LTB4R,NCF4,NLRP3,NOD2,PARP1,RAP1A,RAP1B,S100A8,SLC11A1,SWAP70,THBS1,TREML2	36
Cellular Development,Cellular Growth and Proliferation,Hematological System Development and Function,Hematopoiesis,Lymphoid Tissue Structure and Development,Tissue Development	Development of mononuclear leukocytes	2.738	1.08e-15	Increased	ADM,APP,BCL6,BHLHE40,BIRC5,CASP8,CCL5,CD14,CD274,CD81,CLEC4E,CLEC6A,CSF2RB,DCSTAMP,DNAJB9,DUSP10,FCER1G,FLT1,FYN,GAS6,GCNT1,HELLS,HLA-DQB1,ICAM1,IL21R,IL2RA,IL7R,IRF1,IRF2,IRF8,ITGAL,ITGB8,ITPKC,JAG1,JAK3,JUN,KLF10,LAIR1,LGALS9,LIF,MARCH1,MSH2,MSR1,NFIL3,NOS2,PARP1,PDCD1LG2,PIK3AP1,PNP,PRDM1,PRNP,PSMB9,PTPN12,PTPRC,RBL1,RSAD2,SEMA4A,SLA,STAT1,SWAP70,TBX21,TNFAIP3,TNFSF13B	63
Inflammatory Response	Innate immune response	2.728	3.24e-09	Increased	APP,CCL5,CLEC4E,CLEC5A,CLEC6A,CYBB,FCER1G,GBP5,IFIH1,ISG15,NCF1,NCF2,NLRC5,NOD2,S100A12,STAT1,TBX21,TRIM21,TRIM36,TRIM37,TRIM38,TRIM5,ZBP1	23
Cellular Movement,Hematological System Development and Function,Immune Cell Trafficking	Cell movement of antigen presenting cells	2.711	2.45e-14	Increased	APP,BCL6,CASP8,CCL5,CCRL2,CD81,CSF2RB,CXCL8,CYBB,EDNRB,EPS8,FCAR,FLT1,GAS6,HMOX1,HPSE,ICAM1,IL21R,ITGAL,LDLR,LTB4R,NDRG1,NLRP3,NOS2,PARP1,PLAU,PLTP,PPP1R15A,PRDM1,PRNP,RETN,S1PR3,SEMA4A,SIRPA,STAT1,SWAP70,THBD,THBS1,TNFAIP3,TNFSF9,TNIP1	41
Cellular Movement,Immune Cell Trafficking	Cell movement of lymphoid cells	2.704	6.72e-11	Increased	APP,CCL5,CD274,CD81,CLTC,CSF2RB,CXCL16,CXCL8,CYTIP,FYN,GCNT1,GRK6,HMOX1,ICAM1,IL2RA,IL7R,ITGAL,ITGB7,JAK3,JUN,LDLR,NFIL3,NLRP3,NOS2,NR1H3,NR3C1,PDCD1LG2,PLAU,RAP1A,RAP1B,S1PR3,SH2D3C,STAT1,SWAP70,TGM2,THBS1,TNFSF13B,TNIP1	38
Cellular Movement	Cell movement of myeloid cells	2.7	2.52e-21	Increased	ABCA1,ADM,AIF1,APP,BCL6,CASP8,CCL5,CD14,CD55,CSF2RA,CTTN,CXCL8,CYBB,EDNRB,FCAR,FCER1G,FGR,FLT1,FYN,GAS6,GCNT1,GRK6,HMOX1,ICAM1,IL2RA,ITGAL,JAK3,LDLR,LGALS9,LGMN,LTB4R,MSR1,MYO1F,NCF1,NDRG1,NLRP3,NOD2,NOS2,PARP1,PLAU,PLAUR,PLTP,PPP1R15A,PRDM1,PRNP,PTPRC,RAP1B,RETN,S100A12,S100A8,S100A9,SEMA4A,SGK1,SIRPA,STAT1,SWAP70,TBX21,TGM2,THBD,THBS1,TNFAIP3,TNIP1,TREML2,USP25	64
Cell-To-Cell Signaling and Interaction,Hematological System Development and Function,Inflammatory Response	Binding of professional phagocytic cells	2.691	1.59e-10	Increased	APP,CCL5,CD14,CTTN,CXCL8,CYBB,FCAR,FGR,FLT1,GAS6,HPSE,ICAM1,ITGAL,ITGB7,JUN,MSR1,NOS2,PLAU,PLAUR,PLTP,PTPRC,S100A8,S100A9,THBD	24
Cellular Development,Cellular Growth and Proliferation,Hematological System Development and Function,Lymphoid Tissue Structure and Development	Proliferation of lymphocytes	2.661	1.17e-16	Increased	AIF1,BCL6,BHLHE40,BIRC5,CASP8,CCDC88B,CCL5,CD14,CD274,CD33,CD55,CD81,CLEC4A,CSF2RA,CSF2RB,CYBB,CYTIP,DAPP1,DUSP10,ERAP1,FCER1G,FYN,GCNT1,GPNMB,HLA-DMB,HLA-DQB1,HMOX1,HSH2D,ICAM1,IL21R,IL2RA,IL7R,IRF1,IRF2,IRF8,ISG15,ISG20,ITGAL,JAG1,JAK3,JUN,LAIR1,LGALS9,MSH2,NFIL3,NOS2,PARP1,PDCD1LG2,PIK3AP1,PLAU,PNP,PRDM1,PRNP,PSMB10,PTPRC,SDC4,SH2D3C,SIGLEC1,STAT1,SWAP70,TBX21,THBS1,TNFAIP3,TNFSF13B,TNFSF9,VSIR	66
Cell-To-Cell Signaling and Interaction	Activation of cells	2.59	4.81e-23	Increased	ACSL5,AGRN,APP,BHLHE40,CASP8,CCDC88B,CCL5,CD14,CD274,CD55,CD81,CHI3L1,CLEC4E,CLEC5A,CSF2RB,CXCL8,CYBB,DAPP1,DDIT3,DDIT4,ERAP1,FCER1G,FCRL1,FYN,GAS6,GMNN,GPNMB,HLA-DMB,HLA-DQB1,HLA-DRA,HMOX1,HPSE,HSH2D,ICAM1,IL21R,IL2RA,IRF1,IRF8,ITGAL,ITPKC,JAK3,LAIR1,LDLR,LGALS3BP,LGALS9,LIF,LTB4R,MICB,MSR1,MST1R,MYO18A,NCF1,NDRG1,NFIL3,NOD2,NOS2,NR1H3,PARP1,PDCD1LG2,PFKFB3,PLAU,PLAUR,PLTP,PRDM1,PRNP,PSMB9,PSME2…	91
Cellular Development,Cellular Growth and Proliferation,Hematological System Development and Function,Lymphoid Tissue Structure and Development	Proliferation of immune cells	2.589	3.88e-18	Increased	AIF1,BCL6,BHLHE40,BIRC5,CASP8,CCDC88B,CCL5,CD14,CD274,CD33,CD55,CD81,CLEC4A,CSF2RA,CSF2RB,CXCL16,CYBB,CYTIP,DAPP1,DUSP10,ERAP1,FCER1G,FYN,GCNT1,GPNMB,HLA-DMB,HLA-DQB1,HMOX1,HSH2D,ICAM1,IL21R,IL2RA,IL7R,IRF1,IRF2,IRF8,ISG15,ISG20,ITGAL,JAG1,JAK3,JUN,LAIR1,LGALS9,MRAS,MSH2,NFIL3,NOS2,NR1H3,NR3C1,PARP1,PDCD1LG2,PIK3AP1,PLAU,PNP,PRDM1,PRNP,PSMB10,PTPRC,SDC4,SH2D3C,SIGLEC1,SLC29A1,STAT1,SWAP70,TBX21,T…	71
Lymphoid Tissue Structure and Development,Tissue Morphology	Quantity of lymphatic system cells	2.569	2.08e-25	Increased	APP,BCL6,BHLHE40,BIRC5,CASP8,CCL5,CD274,CD81,CHI3L1,CLEC4A,CLEC4E,CSF2RB,CXCL16,CYP27A1,CYP27B1,CYTIP,DAPP1,DDIT3,DUSP10,ENTPD7,FCER1G,FLT1,FYN,GCNT1,GRK6,HELLS,HLA-DQB1,HVCN1,ICAM1,IL21R,IL2RA,IL7R,IRF1,IRF2,IRF8,ISG15,ITGAL,ITGB7,ITGB8,JAK3,KLF10,LAIR1,LDLR,LGMN,LIF,MARCH1,MSH2,MYBL2,NFIL3,NLK,NLRC5,NLRP3,NOD2,NOS2,NR3C1,PARP1,PDCD1LG2,PIK3AP1,PLAU,PNP,PRDM1,PRNP,PSMB10,PSMB9,PTAFR,PTPRC,RAP1B,…	83
Cellular Compromise,Inflammatory Response	Degranulation of phagocytes	2.566	7.11e-15	Increased	ADGRE5,AMPD3,AP2A2,APP,C12orf4,CD14,CD33,CD53,CD55,CHI3L1,CLEC5A,CXCL8,CYBB,FCAR,FCER1G,FGR,FTH1,FYN,GPR84,GRK6,HMOX1,HPSE,HVCN1,ITGAL,LAIR1,LGALS9,LTB4R,MMP25,MYO1F,OSCAR,PLAU,PLAUR,PNP,PTAFR,PTPRC,RAP1A,RAP1B,RETN,S100A12,S100A8,S100A9,SIRPA,SLC11A1,SLC2A3,SWAP70,TREML2,TRIB3	47
Lipid Metabolism,Small Molecule Biochemistry	Fatty acid metabolism	2.566	5.83e-07	Increased	ABCA1,ACSF2,ACSL4,ACSL5,ACSL6,AKR1B1,APP,CCL5,CD14,CXCL8,CYP27A1,EDNRB,FCER1G,FGR,FYN,HMOX1,KLF5,LDLR,LIF,LPL,LTB4R,MSR1,NCF1,NOS2,NR1H3,PARP1,PLTP,PRNP,PTAFR,RBP4,S100A12,S100A8,S100A9,S1PR3,SLC13A5,SLC36A1,ST8SIA4,TRIB3,VLDLR	39
Cell-To-Cell Signaling and Interaction,Hematological System Development and Function,Immune Cell Trafficking,Inflammatory Response	Activation of phagocytes	2.56	4.48e-12	Increased	APP,CASP8,CCL5,CD14,CHI3L1,CLEC4E,CLEC5A,CXCL8,CYBB,DDIT3,FCER1G,HMOX1,HPSE,ICAM1,LGALS3BP,LGALS9,LTB4R,MSR1,MST1R,MYO18A,NDRG1,NFIL3,NOS2,NR1H3,PFKFB3,PRNP,S100A12,S100A8,S100A9,SIRPA,SLC11A1,STARD7,STAT1,TBX21,TGM2,THBS1,TREML2	37
Cell-To-Cell Signaling and Interaction,Cellular Movement	Recruitment of myeloid cells	2.558	4.84e-11	Increased	ADGRE5,APP,CCL5,CD14,CD274,CHI3L1,CLEC4E,CLEC5A,CSF2RB,CXCL8,FGR,FLT1,GCNT1,GRK6,HPSE,ICAM1,IL21R,IL2RA,ITGB7,LIF,LTB4R,NCF4,NLRP3,NOD2,PARP1,RAP1B,S100A8,SWAP70,THBS1,TREML2	30
Cell-To-Cell Signaling and Interaction	Response of myeloid leukocytes	2.526	1.39e-10	Increased	APP,CD14,CLEC6A,CSF2RB,CXCL8,FCAR,FCER1G,FGR,HMOX1,ICAM1,ITGAL,NOD2,NOS2,PLAU,PLAUR,PTAFR,S100A9,THBS1	18
Cardiovascular System Development and Function	Development of vasculature	2.518	2.85e-13	Increased	ACVR1,ADM,AIF1,AKR1B1,APP,BIRC5,BMP1,CASP8,CCL5,CD81,CHI3L1,CLIC4,CSF2RB,CTTN,CXCL8,CYBB,DDIT3,EDNRB,ERAP1,ESAM,FGR,FLT1,FOXS1,GAS6,GBP1,GRK6,HLA-DQB1,HMOX1,HPSE,ICAM1,ITGB8,JAG1,JUN,KLF10,KLF5,KLF7,LDHA,LDLR,LIF,LPL,LTB4R,MST1R,MYOF,NCF1,NDRG1,NLK,NOS2,NR1H3,NR3C1,PARP1,PDE3B,PFKFB3,PLAU,PLAUR,PRDM1,PTAFR,PTPN12,RAP1A,RAP1B,RETN,RNF213,S100A12,S100A8,S100A9,S1PR3,SDC4,SEMA3C,SEMA4A,SPRY4,STARD13…	78
Cardiovascular System Development and Function,Organismal Development	Angiogenesis	2.518	6.63e-13	Increased	ACVR1,ADM,AIF1,AKR1B1,APP,BIRC5,CASP8,CCL5,CD81,CHI3L1,CLIC4,CSF2RB,CXCL8,CYBB,DDIT3,EDNRB,ERAP1,ESAM,FGR,FLT1,FOXS1,GAS6,GBP1,GRK6,HLA-DQB1,HMOX1,HPSE,ICAM1,ITGB8,JAG1,JUN,KLF10,KLF5,KLF7,LDHA,LIF,LTB4R,MST1R,MYOF,NCF1,NDRG1,NOS2,NR3C1,PARP1,PDE3B,PFKFB3,PLAU,PLAUR,PRDM1,PTAFR,RAP1A,RAP1B,RETN,RNF213,S100A12,S100A8,S100A9,S1PR3,SDC4,SEMA3C,SEMA4A,SPRY4,STARD13,STAT1,TGM2,THBD,THBS1,TM4SF1,TNFAIP…	71
Cellular Movement,Hematological System Development and Function,Immune Cell Trafficking,Inflammatory Response	Cell movement of phagocytes	2.502	3.76e-23	Increased	ABCA1,ADM,AIF1,APP,BCL6,CASP8,CCL5,CCRL2,CD14,CD55,CD81,CSF2RA,CSF2RB,CTTN,CXCL8,CYBB,EDNRB,EPS8,FCAR,FCER1G,FGR,FLT1,FYN,GAS6,GCNT1,GRK6,HMOX1,HPSE,ICAM1,IL21R,IL2RA,ITGAL,JAK3,LDLR,LGMN,LTB4R,MYO1F,NCF1,NDRG1,NLRP3,NOD2,NOS2,PARP1,PLAU,PLAUR,PLTP,PPP1R15A,PRDM1,PRNP,RAP1B,RETN,S100A12,S100A8,S100A9,S1PR3,SEMA4A,SGK1,SIRPA,STAT1,SWAP70,THBD,THBS1,TNFAIP3,TNFSF9,TNIP1,TREML2,USP25	67
Tissue Morphology	Quantity of cells	2.498	1.64e-22	Increased	ABCA1,ABCA3,ADGRE5,ADM,AGRN,APP,BCL6,BHLHE40,BIRC5,CASP8,CCL5,CD274,CD81,CHI3L1,CLEC4A,CLEC4E,CLIC4,CREB3L2,CSF2RB,CXCL16,CXCL8,CYBB,CYP27A1,CYP27B1,CYTIP,DAPP1,DDIT3,DUSP10,DUSP6,EDNRB,ENTPD7,EPS8,FCER1G,FLT1,FTH1,FYN,GCNT1,GPNMB,GRK6,HELLS,HLA-DQB1,HMOX1,HPSE,HSF2,HVCN1,ICAM1,IGFBP6,IL1RAP,IL21R,IL2RA,IL7R,IRF1,IRF2,IRF8,ISG15,ITGAL,ITGB7,ITGB8,JAG1,JAK3,JUN,KLF10,KLF5,KLF7,LAIR1,LDLR,LGMN,LIF,…	131
Cellular Development,Cellular Growth and Proliferation,Connective Tissue Development and Function,Skeletal and Muscular System Development and Function,Tissue Development	Formation of osteoclasts	2.496	1.75e-09	Increased	BCL6,CXCL8,DCSTAMP,DHCR24,GPR65,ICAM1,IL7R,IRF8,JUN,LDLR,LGMN,LIF,PRDM1,S100A8,SIRPA,SNX10,STAT1,STMN1	18
Cell-mediated Immune Response,Cellular Development,Cellular Function and Maintenance,Cellular Growth and Proliferation,Embryonic Development,Hematological System Development and Function,Hematopoiesis,Lymphoid Tissue Structure and Development,Organ Development,Organismal Development,Tissue Development	Differentiation of T lymphocytes	2.493	5.08e-10	Increased	BCL6,BHLHE40,CCL5,CD274,CLEC4E,CLEC6A,DUSP10,ICAM1,IL21R,IL2RA,IL7R,IRF1,IRF2,IRF8,ITGAL,ITGB8,ITPKC,JAG1,JAK3,KLF10,LGALS9,LIF,MARCH1,NOS2,PARP1,PNP,PRDM1,PTPRC,RSAD2,SEMA4A,SLA,STAT1,TBX21,TNFAIP3,TNFSF13B	35
Cellular Movement,Hematological System Development and Function,Immune Cell Trafficking,Inflammatory Response	Migration of phagocytes	2.492	7.23e-11	Increased	ABCA1,APP,BCL6,CCL5,CD81,CSF2RB,CXCL8,CYBB,EPS8,FGR,FLT1,GCNT1,ICAM1,IL21R,ITGAL,LDLR,NLRP3,NOS2,PARP1,PLAU,PLAUR,PRNP,RAP1B,S100A8,S100A9,S1PR3,SEMA4A,SIRPA,SWAP70,TNFSF9	30
Free Radical Scavenging	Metabolism of reactive oxygen species	2.485	5.04e-12	Increased	ABCA1,AKR1B1,APP,CAPN3,CASP8,CCL5,CD14,CTTN,CXCL8,CYBB,DDIT3,DDIT4,DHCR24,ERO1A,FBP1,FGR,FTH1,FYN,GCH1,HMOX1,HVCN1,ICAM1,ITSN1,LDHA,LIF,MSR1,NAMPT,NCF1,NCF2,NCF4,NFE2L3,NOS2,NR1H3,PFKFB3,PLAU,PLAUR,PRDX5,PRNP,RAP1A,RETN,S100A8,S1PR3,TGM2,TREML2,TXNRD1	45
Cardiovascular System Development and Function,Cell-To-Cell Signaling and Interaction	Binding of endothelial cells	2.483	4.43e-07	Increased	ADGRE5,APP,CCL5,CD274,CD81,CXCL8,FLT1,GAS6,ICAM1,ITGAL,ITGB7,JUN,PLAUR,PTAFR,PTPN12,SLC7A5,STAT1,THBD,THBS1	19
Cell-mediated Immune Response,Cellular Function and Maintenance,Hematological System Development and Function	T cell homeostasis	2.462	2.96e-12	Increased	BCL6,BHLHE40,BIRC5,CASP8,CCL5,CD274,CLEC4E,CLEC6A,DUSP10,FCER1G,FLT1,FYN,GAS6,HLA-DQB1,ICAM1,IL21R,IL2RA,IL7R,IRF1,IRF2,IRF8,ITGAL,ITGB8,ITPKC,JAG1,JAK3,JUN,KLF10,LGALS9,LIF,MARCH1,MSR1,NOS2,PARP1,PDCD1LG2,PNP,PRDM1,PRNP,PSMB9,PTPRC,RBL1,RSAD2,SEMA4A,SLA,STAT1,TBX21,TNFAIP3,TNFSF13B	48
Cell Death and Survival	Cell viability of tumor cell lines	2.452	2.18e-11	Increased	ABCA1,ACSL5,ANLN,APP,ASNS,BCL6,BHLHE40,BIRC5,CAPN3,CASP8,CD33,CD55,CD81,CLCN4,CTTN,CXCL8,CYBB,DHCR24,DUSP10,DUSP6,FGR,FKBP5,FLT1,FTH1,GAS6,GBP1,GRK6,HMOX1,HSF2,JAG1,JAK3,JUN,KIFC1,KLF5,LDHA,LGALS3BP,LIF,MCM2,MCM7,MCOLN3,MRAS,MSH2,MST1R,MYO18A,NAMPT,NDUFA13,NLK,NOS2,NR3C1,PARP1,PLAU,PLAUR,PRNP,RIT1,S100A9,SERPINB2,SGK1,SLC2A3,TBC1D9,TGM2,THBD,TNFSF13B,TRIB2,TRIM21,TYMS,UHRF1	66
Cell-mediated Immune Response,Cellular Development,Cellular Function and Maintenance,Cellular Growth and Proliferation,Embryonic Development,Hematological System Development and Function,Hematopoiesis,Lymphoid Tissue Structure and Development,Organ Development,Organismal Development,Tissue Development	T cell development	2.447	4.91e-12	Increased	BCL6,BHLHE40,BIRC5,CCL5,CD274,CLEC4E,CLEC6A,DUSP10,FCER1G,FLT1,FYN,GAS6,HLA-DQB1,ICAM1,IL21R,IL2RA,IL7R,IRF1,IRF2,IRF8,ITGAL,ITGB8,ITPKC,JAG1,JAK3,JUN,KLF10,LGALS9,LIF,MARCH1,MSR1,NOS2,PARP1,PDCD1LG2,PNP,PRDM1,PRNP,PSMB9,PTPRC,RBL1,RSAD2,SEMA4A,SLA,STAT1,TBX21,TNFAIP3,TNFSF13B	47
Cellular Compromise,Inflammatory Response	Degranulation of neutrophils	2.433	4.97e-14	Increased	ADGRE5,AMPD3,AP2A2,CD14,CD33,CD53,CD55,CHI3L1,CLEC5A,CXCL8,CYBB,FCAR,FCER1G,FGR,FTH1,GPR84,HPSE,HVCN1,ITGAL,LAIR1,LGALS9,LTB4R,MMP25,MYO1F,OSCAR,PLAU,PLAUR,PNP,PTAFR,PTPRC,RAP1A,RAP1B,RETN,S100A12,S100A8,S100A9,SIRPA,SLC11A1,SLC2A3,TREML2	40
Hematological System Development and Function,Lymphoid Tissue Structure and Development,Tissue Morphology	Quantity of CD8+ T lymphocyte	2.433	6.45e-09	Increased	BHLHE40,CASP8,CD274,GRK6,HELLS,HLA-DQB1,IL21R,IRF1,JAK3,LAIR1,NLRC5,PDCD1LG2,PNP,PSMB10,PSMB9,PTPRC,SIGLEC1,TAP1,TRIB2	19
Gene Expression	Expression of RNA	2.428	3.45e-08	Increased	ACVR1,AGRN,AIF1,AP2A2,APBB2,APP,BCL6,BHLHE40,BIRC5,BTG3,CAPN3,CASP8,CCL5,CD81,CKAP2,CREB3L2,CREBL2,CSF2RA,CSF2RB,DDIT3,DTX3L,EDNRB,ELL2,ETV3,FBP1,FGR,FOXS1,FYN,GAS6,GBP2,GBP6,GMNN,GTF3C1,HPSE,HSF2,IFRD1,IL1RAP,IL7R,IRF1,IRF2,IRF8,IRF9,ISG20,ITGB8,JAG1,JAK3,JUN,KDM4A,KLF10,KLF5,KLF7,LAMP3,LDLR,LGALS9,LGMN,LIF,LMO4,MCM7,MOV10,MSH2,MSR1,MYBL2,NAMPT,NCF1,NCOA7,NDUFA13,NFE2L3,NFIL3,NLK,NLRC5,NLRP3,NMI…	112
Cellular Compromise,Inflammatory Response	Degranulation of cells	2.413	3.76e-16	Increased	ADGRE5,AMPD3,AP2A2,APP,C12orf4,CD14,CD274,CD33,CD53,CD55,CD81,CDC37L1,CHI3L1,CLEC5A,CXCL8,CYBB,FCAR,FCER1G,FGR,FTH1,FYN,GAS6,GPR84,GRK6,HMOX1,HPSE,HVCN1,ITGAL,LAIR1,LGALS3BP,LGALS9,LTB4R,MANF,MMP25,MYO1F,OSCAR,PLAU,PLAUR,PNP,PTAFR,PTPRC,RAP1A,RAP1B,RETN,S100A12,S100A8,S100A9,SGK1,SIRPA,SLA,SLC11A1,SLC2A3,SWAP70,THBS1,TREML2,TRIB3	56
Cell-To-Cell Signaling and Interaction,Hematological System Development and Function,Immune Cell Trafficking,Inflammatory Response	Binding of neutrophils	2.407	3.01e-09	Increased	CTTN,CXCL8,CYBB,FCAR,FGR,FLT1,GAS6,HPSE,ICAM1,ITGAL,NOS2,PLAU,PLAUR,PLTP,S100A8,S100A9	16
Cellular Movement	Extravasation	2.401	7.97e-07	Increased	CASP8,CCL5,CTTN,CXCL8,CYTIP,ESAM,ICAM1,ITGAL,LDLR,PTAFR,S100A9,SIRPA,TOP2A	13
Cellular Movement	Extravasation of cells	2.401	8.75e-07	Increased	CASP8,CCL5,CTTN,CXCL8,CYTIP,ESAM,ICAM1,ITGAL,LDLR,PTAFR,S100A9	11
Gene Expression	Transcription	2.395	6.54e-08	Increased	ACVR1,AGRN,AIF1,AP2A2,APBB2,APP,BCL6,BHLHE40,BIRC5,BTG3,CAPN3,CASP8,CCL5,CD55,CD81,CKAP2,CREB3L2,CREBL2,CSF2RA,CSF2RB,DDIT3,DTX3L,EDNRB,ELL2,ETV3,FBP1,FGR,FOXS1,FYN,GAS6,GBP2,GBP6,GMNN,GTF3C1,HELLS,HPSE,HSF2,IFRD1,IL7R,IRF1,IRF2,IRF8,IRF9,ITGB8,JAG1,JAK3,JUN,KDM4A,KLF10,KLF5,KLF7,LAMP3,LDLR,LGALS9,LGMN,LIF,LMO4,MCM7,MSR1,MYBL2,NAMPT,NCF1,NCOA7,NDUFA13,NFE2L3,NFIL3,NLK,NLRC5,NLRP3,NMI,NOD2,NOS2,NR…	106
Cancer,Organismal Injury and Abnormalities	Non-hematological solid tumor	2.383	1.09e-25	Increased	ABCA1,ABCA10,ABCA3,ABHD2,ACAD10,ACP2,ACSF2,ACSL4,ACSL5,ACSL6,ACVR1,ADGRE5,ADM,AGFG2,AGMAT,AGPAT4,AGRN,AIF1,AKR1B1,AMPD3,ANKRD22,ANLN,AP2A2,AP2S1,APBB2,APP,ARG2,ARHGAP30,ARHGEF39,ARRDC2,ARRDC4,ASF1B,ASNS,ASPH,ASS1,ATP6V0E2,BCL2L15,BCL6,BHLHE40,BIRC5,BMP1,BTG3,C12orf4,C15orf48,C2orf42,CA12,CAPN3,CASP4,CASP8,CCDC88B,CCRL2,CD14,CD274,CD33,CD53,CD55,CD81,CDC37L1,CDC42EP2,CDH10,CDKN2AIP,CHI3L1,CHST11,C…	423
Cell-To-Cell Signaling and Interaction	Response of mononuclear leukocytes	2.377	8.77e-21	Increased	APP,BHLHE40,CASP8,CD14,CD274,CD55,CLEC5A,CSF2RB,CXCL8,DAPP1,FYN,HLA-DQB1,HMOX1,ICAM1,IL1RAP,IL21R,IL2RA,IL7R,JUN,LGALS9,LIF,MSH2,MSR1,NAMPT,NFIL3,NOS2,PARP1,PDCD1LG2,PFKFB3,PLAUR,PNP,PRNP,PSMB10,PSME2,PTAFR,PTPRC,SEMA4A,TBX21,TREML2	39
Cell-To-Cell Signaling and Interaction,Cellular Movement,Hematological System Development and Function,Immune Cell Trafficking	Recruitment of granulocytes	2.371	2.32e-10	Increased	ADGRE5,CCL5,CD14,CD274,CHI3L1,CLEC4E,CLEC5A,CSF2RB,CXCL8,FGR,GCNT1,GRK6,HPSE,ICAM1,IL21R,LIF,LTB4R,NCF4,NLRP3,NOD2,RAP1B,S100A8,SWAP70,THBS1,TREML2	25
Cell-mediated Immune Response,Cellular Movement,Hematological System Development and Function,Immune Cell Trafficking	T cell migration	2.365	4.53e-08	Increased	APP,CCL5,CD274,CD81,CXCL16,CXCL8,FYN,GCNT1,GRK6,ICAM1,IL2RA,ITGAL,ITGB7,JAK3,LDLR,NLRP3,NOS2,NR1H3,NR3C1,PDCD1LG2,PLAU,STAT1,TGM2,THBS1,TNIP1	25
Free Radical Scavenging	Synthesis of reactive oxygen species	2.363	5.39e-12	Increased	ABCA1,AKR1B1,APP,CAPN3,CASP8,CCL5,CD14,CTTN,CXCL8,CYBB,DDIT3,DDIT4,DHCR24,ERO1A,FBP1,FGR,FTH1,FYN,GCH1,HMOX1,HVCN1,ICAM1,ITSN1,LDHA,LIF,MSR1,NAMPT,NCF1,NCF2,NCF4,NFE2L3,NOS2,NR1H3,PFKFB3,PLAU,PLAUR,PRNP,RAP1A,RETN,S100A8,S1PR3,TGM2,TREML2,TXNRD1	44
Cell-To-Cell Signaling and Interaction,Hematological System Development and Function,Immune Cell Trafficking,Inflammatory Response	Activation of mononuclear leukocytes	2.346	9.89e-18	Increased	AGRN,BHLHE40,CASP8,CCDC88B,CCL5,CD14,CD274,CD55,CD81,CLEC5A,CSF2RB,CXCL8,DAPP1,FCER1G,FCRL1,FYN,GPNMB,HLA-DRA,HSH2D,ICAM1,IL21R,IL2RA,IRF1,IRF8,ITGAL,ITPKC,JAK3,LDLR,LGALS9,MICB,NCF1,NFIL3,NOD2,PARP1,PDCD1LG2,PRDM1,PRNP,PTPRC,S100A12,S100A9,SEMA4A,SIGLEC1,SLC11A1,STAT1,SWAP70,TBX21,THBS1,TNFAIP3,TNFSF13B,TNFSF9,TREML2,VSIR	52
Hematological System Development and Function,Tissue Morphology	Quantity of mononuclear leukocytes	2.33	3.75e-25	Increased	APP,BHLHE40,BIRC5,CASP8,CCL5,CD274,CD81,CHI3L1,CLEC4A,CLEC4E,CSF2RB,CXCL16,CXCL8,CYP27A1,CYP27B1,CYTIP,DAPP1,DDIT3,DUSP10,ENTPD7,FCER1G,FLT1,FYN,GCNT1,GRK6,HELLS,HLA-DQB1,HVCN1,ICAM1,IL21R,IL2RA,IL7R,IRF1,IRF2,IRF8,ISG15,ITGAL,ITGB7,ITGB8,JAK3,KLF10,LAIR1,LDLR,LGMN,LIF,MARCH1,MSH2,MYBL2,NFIL3,NLRC5,NLRP3,NOD2,NOS2,NR3C1,PARP1,PDCD1LG2,PIK3AP1,PLAU,PNP,PRDM1,PRNP,PSMB10,PSMB9,PTAFR,PTPRC,RAP1B,S1P…	81
Hematological System Development and Function,Lymphoid Tissue Structure and Development,Tissue Morphology	Quantity of lymphocytes	2.286	1.09e-25	Increased	APP,BHLHE40,BIRC5,CASP8,CCL5,CD274,CD81,CHI3L1,CLEC4A,CLEC4E,CSF2RB,CXCL16,CYP27A1,CYP27B1,CYTIP,DAPP1,DDIT3,DUSP10,ENTPD7,FCER1G,FLT1,FYN,GCNT1,GRK6,HELLS,HLA-DQB1,HVCN1,ICAM1,IL21R,IL2RA,IL7R,IRF1,IRF2,IRF8,ISG15,ITGAL,ITGB7,ITGB8,JAK3,KLF10,LAIR1,LDLR,LGMN,LIF,MARCH1,MSH2,MYBL2,NFIL3,NLRC5,NLRP3,NOD2,NOS2,NR3C1,PARP1,PDCD1LG2,PIK3AP1,PLAU,PNP,PRDM1,PRNP,PSMB10,PSMB9,PTAFR,PTPRC,RAP1B,S1PR3,SER…	80
Cell-To-Cell Signaling and Interaction,Hematological System Development and Function,Immune Cell Trafficking,Inflammatory Response	Adhesion of phagocytes	2.261	4.05e-07	Increased	CCL5,CTTN,CXCL8,CYBB,FLT1,GAS6,HPSE,ICAM1,ITGAL,ITGB7,NOS2,PLAU,PLAUR,PLTP,S100A8,S100A9	16
Cell Death and Survival	Cell death of immune cells	2.226	1.8e-21	Increased	APP,BCL6,BIRC5,CASP4,CASP8,CCL5,CD14,CD274,CD81,CHI3L1,CSF2RA,CSF2RB,CXCL8,CYBB,DDIT3,DDIT4,DRAM1,FCAR,FCER1G,FTH1,FYN,GCNT1,GPR65,HMOX1,HSH2D,ICAM1,IFIH1,IL21R,IL2RA,IL7R,IRF1,IRF2,IRF8,ISG15,ITGAL,JAK3,JUN,LAIR1,LDLR,LGALS9,MSH2,MSR1,MYBL2,NAMPT,NCF2,NFIL3,NLRP3,NOS2,NR3C1,OSCAR,PARP1,PDCD1LG2,PIK3AP1,PNP,PRDM1,PTPRC,S100A8,SERPINB2,SIRPA,STAT1,SWAP70,TBX21,TGM2,THBS1,TNFAIP3,TNFSF13B,TNFSF9,TO…	69
Antimicrobial Response,Inflammatory Response	Antimicrobial response	2.177	2.5e-12	Increased	CCL5,CLEC4E,CLEC6A,DDIT4,DTX3L,FCER1G,FGR,IFIH1,IFITM1,IL17RC,IRF1,IRF2,IRF8,ISG15,ISG20,MSR1,MST1R,MYO1F,NAIP,NCF1,NLRP3,NOD2,NOS2,PARP9,PTPRC,RSAD2,RTP4,S100A12,S100A8,S100A9,SLC11A1,SPRY4,STAT1,TRIM5,USP25	35
Inflammatory Response	Inflammatory response	2.169	5.99e-23	Increased	ADGRE5,AIF1,APP,BCL6,CASP4,CASP8,CCL5,CCRL2,CD14,CHI3L1,CLEC4A,CLEC4E,CLEC5A,CSF2RA,CXCL16,CXCL8,CYBB,DDIT3,EDNRB,FCER1G,FGR,FLT1,FYN,GCNT1,GRK6,HMOX1,HPSE,ICAM1,IL2RA,ISG15,ITGAL,ITGB7,LDLR,LGALS3BP,LGALS9,LGMN,LIF,LTB4R,MSH2,MSR1,MST1R,MYO18A,MYO1F,NAIP,NCF1,NFIL3,NLRP3,NMI,NOD2,NOS2,NR1H3,NR3C1,PARP1,PFKFB3,PIK3AP1,PLAU,PLAUR,PRDM1,PRDX5,PRNP,PTAFR,RBL1,S100A12,S100A8,S100A9,S1PR3,SDC4,SIRPA,S…	80
Cellular Development,Cellular Growth and Proliferation,Hematological System Development and Function,Lymphoid Tissue Structure and Development	Cell proliferation of T lymphocytes	2.128	7.53e-16	Increased	AIF1,BHLHE40,BIRC5,CASP8,CCDC88B,CCL5,CD14,CD274,CD33,CD55,CD81,CSF2RA,CSF2RB,CYTIP,DUSP10,ERAP1,FCER1G,FYN,GCNT1,GPNMB,HLA-DMB,HLA-DQB1,HMOX1,HSH2D,ICAM1,IL21R,IL2RA,IL7R,IRF1,IRF2,IRF8,ISG20,ITGAL,JAG1,JAK3,JUN,LAIR1,LGALS9,MSH2,NOS2,PARP1,PDCD1LG2,PLAU,PNP,PRDM1,PRNP,PSMB10,PTPRC,SDC4,SIGLEC1,STAT1,TBX21,THBS1,TNFAIP3,TNFSF13B,TNFSF9,VSIR	57
Cell Death and Survival	Cell death of blood cells	2.085	2.91e-21	Increased	AGRN,APP,BCL6,BIRC5,CASP4,CASP8,CCL5,CD14,CD274,CD81,CHI3L1,CSF2RA,CSF2RB,CXCL8,CYBB,DDIT3,DDIT4,DRAM1,EDNRB,FCAR,FCER1G,FTH1,FYN,GCNT1,GPR65,HMOX1,HSH2D,ICAM1,IFIH1,IL21R,IL2RA,IL7R,IRF1,IRF2,IRF8,ISG15,ITGAL,JAK3,JUN,LAIR1,LDLR,LGALS9,MSH2,MSR1,MYBL2,NAMPT,NCF2,NFIL3,NLRP3,NOS2,NR3C1,OSCAR,PARP1,PDCD1LG2,PIK3AP1,PNP,PRDM1,PTPRC,S100A8,SERPINB2,SIRPA,STAT1,SWAP70,TBX21,TGM2,THBS1,TNFAIP3,TNFSF13…	71
Cell-To-Cell Signaling and Interaction,Hematological System Development and Function,Immune Cell Trafficking,Inflammatory Response	Adhesion of neutrophils	2.07	1.69e-08	Increased	CTTN,CXCL8,CYBB,FLT1,GAS6,HPSE,ICAM1,ITGAL,NOS2,PLAU,PLAUR,PLTP,S100A8,S100A9	14
Cell-To-Cell Signaling and Interaction,Hematological System Development and Function,Immune Cell Trafficking,Inflammatory Response	Activation of T lymphocytes	2.07	6.33e-15	Increased	AGRN,BHLHE40,CASP8,CCDC88B,CCL5,CD274,CD55,CD81,CSF2RB,CXCL8,FCER1G,FYN,GPNMB,HLA-DRA,HSH2D,ICAM1,IL21R,IL2RA,IRF8,ITGAL,ITPKC,JAK3,LDLR,LGALS9,NCF1,NFIL3,PARP1,PDCD1LG2,PRNP,PTPRC,SEMA4A,SIGLEC1,SLC11A1,STAT1,SWAP70,TBX21,THBS1,TNFSF9,TREML2,VSIR	40
Cellular Compromise	Respiratory burst	2.06	5.06e-11	Increased	APP,CD14,CXCL8,CYBB,FCAR,FCER1G,FGR,ICAM1,IRF2,IRF8,ITGAL,NCF1,NCF2,PTPRC,SLC11A1	15
Cell-To-Cell Signaling and Interaction,Hematological System Development and Function,Immune Cell Trafficking,Inflammatory Response	Activation of lymphocytes	2.059	1.36e-16	Increased	AGRN,BHLHE40,CASP8,CCDC88B,CCL5,CD274,CD55,CD81,CSF2RB,CXCL8,DAPP1,FCER1G,FCRL1,FYN,GPNMB,HLA-DRA,HSH2D,ICAM1,IL21R,IL2RA,IRF1,IRF8,ITGAL,ITPKC,JAK3,LDLR,LGALS9,MICB,NCF1,NFIL3,NOD2,PARP1,PDCD1LG2,PRDM1,PRNP,PTPRC,S100A9,SEMA4A,SIGLEC1,SLC11A1,STAT1,SWAP70,TBX21,THBS1,TNFAIP3,TNFSF13B,TNFSF9,TREML2,VSIR	49
Cell Death and Survival,Cellular Compromise	Cytotoxicity of leukocytes	2.052	9.95e-09	Increased	CCL5,CD274,CD81,CYBB,FCAR,FGR,ICAM1,IL21R,ITGAL,JUN,LAIR1,LDLR,MYBL2,NOS2,PNP,PTPRC,STAT1,TAP2,TBX21	19
Cell-To-Cell Signaling and Interaction	Activation of lymphatic system cells	2.047	1.29e-17	Increased	AGRN,BHLHE40,CASP8,CCDC88B,CCL5,CD274,CD55,CD81,CSF2RB,CXCL8,DAPP1,FCER1G,FCRL1,FYN,GMNN,GPNMB,HLA-DRA,HSH2D,ICAM1,IL21R,IL2RA,IRF1,IRF8,ITGAL,ITPKC,JAK3,LDLR,LGALS9,MICB,NCF1,NFIL3,NOD2,PARP1,PDCD1LG2,PLTP,PRDM1,PRNP,PTPRC,S100A9,SEMA4A,SIGLEC1,SLC11A1,STAT1,SWAP70,TBX21,THBS1,TNFAIP3,TNFSF13B,TNFSF9,TREML2,VSIR	51
Molecular Transport	Transport of molecule	2.035	4.48e-12	Increased	ABCA1,ACSL4,ACSL5,ACSL6,ADM,AP2A2,APP,ARRDC4,ASPH,ATP6V0E2,BHLHE40,CA12,CASP4,CCL5,CD14,CLCN4,CLEC4E,CLEC5A,CLEC6A,CLIC4,CREB3L2,CREBL2,CSF2RA,CSF2RB,CTNS,CTTN,CXCL8,CYP27A1,CYP27B1,DENND3,DTX3L,ELL2,FCER1G,FGR,FTH1,FYN,GAS6,GPD1L,GRK6,HMOX1,HVCN1,LDLR,LIF,LPL,LTBP2,MSR1,MYO18A,NFIL3,NOS2,NR1H3,NR3C1,NXT1,PARP1,PDIA4,PFKFB3,PLTP,PNP,PRNP,PTPRC,RACGAP1,RAP1A,RBP4,RETN,RHBDD1,RSAD2,S100A12,S100A8,S…	98
Hematological Disease,Infectious Diseases	Endotoxemia	2.03	9.93e-10	Increased	CASP4,CD14,CLIC4,ICAM1,ITGAL,NLRP3,NOD2,NOS2,NR3C1,PARP1,PDE3B,RAP1B,S100A9,S1PR3,STAT1,TGM2,TNFAIP3	17
Hematological Disease,Infectious Diseases,Organismal Injury and Abnormalities	Endotoxin shock response	2.03	5.15e-11	Increased	CASP4,CD14,CLIC4,ICAM1,ITGAL,NLRP3,NOD2,NOS2,NR3C1,PARP1,RAP1B,S100A9,S1PR3,STAT1,TGM2,TNFAIP3	16
Infectious Diseases,Organismal Injury and Abnormalities	Septic shock	2.03	5.16e-07	Increased	CASP4,CASP8,CD14,CLIC4,ICAM1,ITGAL,NLRP3,NOD2,NOS2,NR3C1,PARP1,PDCD1LG2,PDE3B,RAP1B,S100A9,S1PR3,STAT1,TBX21,TGM2,TNFAIP3	20
Cell-To-Cell Signaling and Interaction,Hematological System Development and Function	Response of lymphocytes	2.02	4.7e-16	Increased	BHLHE40,CD274,CD55,CSF2RB,CXCL8,DAPP1,FYN,HLA-DQB1,HMOX1,ICAM1,IL21R,IL2RA,IL7R,JUN,LGALS9,LIF,MSR1,NAMPT,NFIL3,NOS2,PARP1,PDCD1LG2,PFKFB3,PLAUR,PNP,PRNP,PSMB10,PTPRC,SEMA4A,TBX21,TREML2	31
Cell-To-Cell Signaling and Interaction,Cellular Compromise	Respiratory burst of cells	2.015	1.25e-07	Increased	APP,CD14,CXCL8,FCAR,FCER1G,FGR,ICAM1,IRF2,IRF8,ITGAL	10
Cardiovascular System Development and Function,Organismal Development	Vasculogenesis	2	2.55e-12	Increased	ACVR1,ADM,AIF1,AKR1B1,APP,BIRC5,CD81,CHI3L1,CLIC4,CSF2RB,CXCL8,CYBB,DDIT3,EDNRB,ERAP1,ESAM,FLT1,GAS6,GBP1,GRK6,HLA-DQB1,HMOX1,HPSE,ICAM1,ITGB8,JAG1,JUN,KLF10,KLF5,KLF7,LDHA,LIF,LTB4R,MST1R,MYOF,NOS2,NR3C1,PARP1,PFKFB3,PLAU,PLAUR,PRDM1,PTAFR,RAP1A,RAP1B,RETN,S100A8,S100A9,S1PR3,SDC4,SEMA3C,SPRY4,STARD13,STAT1,TGM2,THBD,THBS1,TM4SF1,TNFAIP3,VLDLR,WARS	61
Infectious Diseases	Parasitic Infection	-2.028	8.88e-08	Decreased	CD274,CD81,FCER1G,FLT1,GBP2,HLA-DQB1,HMOX1,ICAM1,IRF8,ITGB7,NLRP3,NOS2,NR3C1,PDCD1LG2,PLAU,PTAFR,SLC11A1,TBX21,TYMS	19
Inflammatory Response	Inflammation of absolute anatomical region	-2.529	3.78e-15	Decreased	ABCA1,ABCA3,ADM,AMPD3,APP,BCL6,BHLHE40,BIRC5,CA12,CASP4,CCL5,CD14,CD274,CD55,CLEC4A,CLEC4E,CLEC5A,CSF2RA,CSF2RB,CXCL8,CYBB,DDIT3,DDIT4,DUSP10,EDNRB,ENTPD7,FCER1G,FLT1,GAS6,GBP2,HLA-DQB1,HMOX1,HSF2,ICAM1,IL17RC,IL21R,IL2RA,IL7R,IRF1,IRF9,ITGAL,ITGB7,ITGB8,JAG1,JAK3,JUN,LDLR,LGALS9,LIF,LTB4R,NCF1,NCF4,NFIL3,NLRP3,NMI,NOD2,NOS2,NR3C1,PARP1,PDCD1LG2,PDE3B,PLAU,PLAUR,PRDM1,PTAFR,PTPRC,S100A8,SEMA4A,ST…	81
Inflammatory Response	Inflammation of body cavity	-3.125	2.43e-10	Decreased	ABCA1,ABCA3,ADM,AMPD3,BCL6,BIRC5,CCL5,CD14,CD274,CD55,CLEC5A,CSF2RA,CSF2RB,CXCL8,CYBB,DDIT3,DDIT4,DUSP10,EDNRB,FLT1,GBP2,HLA-DQB1,HMOX1,HSF2,ICAM1,IL2RA,IL7R,ITGB7,ITGB8,JAK3,JUN,LDLR,LGALS9,NCF1,NCF4,NFIL3,NLRP3,NMI,NOD2,NOS2,NR3C1,PARP1,PDCD1LG2,PDE3B,PLAU,PLAUR,PRDM1,PTAFR,PTPRC,S100A8,STARD7,STAT1,TBX21,THBS1,TNFAIP3,TOP2A,TPI1,TYMS,UACA,UCHL1,VSIR	61
Infectious Diseases	Infection of mammalia	-3.149	3.71e-19	Decreased	ADGRE5,BCL6,CASP8,CD14,CD274,CD81,CLEC4E,CLEC6A,CLIC4,CSF2RB,CXCL16,CYBB,DDIT3,ENTPD7,FCER1G,FGR,GBP2,HLA-DQB1,HMOX1,IFIH1,IL21R,IRF1,IRF8,IRF9,ISG15,ITGB7,MSR1,MST1R,NCF1,NLRP3,NOD2,NOS2,NR1H3,PDCD1LG2,PLAU,PLAUR,PRNP,PSMB9,PTAFR,SIGLEC1,SLC11A1,STAT1,TAP1,TBX21	44
Organismal Survival	Morbidity or mortality	-4.591	9.95e-11	Decreased	ABCA1,ABCA3,ACVR1,ADGRE5,ADM,AGRN,APBB2,APP,ASPH,ASS1,BCL6,BIRC5,BMP1,CA12,CASP4,CASP8,CD14,CD274,CD55,CLDN1,CLEC4E,CLEC6A,CLIC4,CREB3L2,CTTN,CXCL8,CYBB,DCHS1,DNAJB9,EDNRB,ERO1A,FCER1G,FLT1,FTH1,FYN,GAS6,GBE1,GCH1,GINS1,GMNN,GPD1L,GPNMB,HELLS,HMOX1,ICAM1,IFIH1,IL2RA,IRF1,IRF2,IRF8,IRF9,ISG15,ITGB8,ITSN1,JAG1,JUN,KDM4A,KIF22,KLF5,KLF7,LAPTM4B,LDLR,LIF,LMO4,LPL,LTBP2,MCM2,MCM3,MSH2,MSR1,MST1R,MYBL2…	129
Organismal Survival	Organismal death	-5.133	7.48e-10	Decreased	ABCA1,ABCA3,ACVR1,ADM,AGRN,APBB2,APP,ASPH,ASS1,BCL6,BIRC5,BMP1,CA12,CASP4,CASP8,CD14,CD274,CD55,CLDN1,CLIC4,CREB3L2,CTTN,CXCL8,CYBB,DCHS1,DNAJB9,EDNRB,ERO1A,FCER1G,FLT1,FTH1,FYN,GAS6,GBE1,GCH1,GINS1,GMNN,GPD1L,GPNMB,HELLS,HMOX1,ICAM1,IFIH1,IL2RA,IRF1,IRF2,IRF8,IRF9,ISG15,ITGB8,ITSN1,JAG1,JUN,KDM4A,KIF22,KLF5,KLF7,LAPTM4B,LDLR,LIF,LMO4,LPL,LTBP2,MCM2,MCM3,MSH2,MSR1,MST1R,MYBL2,NCF1,NDRG1,NDUFA13,N…	125

## Sheet: Supp Table 7
Supplementary Table 7 - List of biological functions in the "Cell-to-Cell Signaling" category in disease and biological functions that are predicted to be increases in high responder group based on differentially expressed genes at 3 hours
Categories	Diseases or Functions Annotation	Activation z-score	p-value	Predicted Activation State	Molecules	# Molecules
Cell-To-Cell Signaling and Interaction,Hematological System Development and Function	Activation of myeloid cells	3.178	2.57e-09	Increased	C3,CXCL10,EDN1,F5,HCK,HTT,ICAM1,ITGAV,LRP1,LYN,MYO18A,NOS2,PELI1,PFKFB3,PRNP,PTGS2,SBNO2,TGM2,THBS1,TRAF3,TREML2,WNT5A	22
Cell-To-Cell Signaling and Interaction,Hematological System Development and Function,Immune Cell Trafficking,Inflammatory Response	Activation of leukocytes	3.136	8.58e-12	Increased	AGRN,BCL3,C3,CXCL10,EDN1,F5,FOXO3,HCK,HTT,ICAM1,IRF1,ITGAV,JAK3,KCNA3,LRP1,LYN,MERTK,MYO18A,NCOR2,NFKBIZ,NOS2,PELI1,PFKFB3,PRDM1,PRNP,PTGS2,SBNO2,SLAMF1,SRC,TGM2,THBS1,TNFAIP3,TNFRSF1B,TNFSF13B,TRAF3,TREML2,WNT5A	37
Cell-To-Cell Signaling and Interaction,Hematological System Development and Function,Immune Cell Trafficking,Inflammatory Response	Activation of phagocytes	3.047	8.61e-11	Increased	C3,CXCL10,EDN1,F5,HCK,HTT,ICAM1,ITGAV,LRP1,LYN,MERTK,MYO18A,NOS2,PELI1,PFKFB3,PRNP,PTGS2,SBNO2,SRC,TGM2,THBS1,TNFRSF1B,TRAF3,TREML2,WNT5A	25
Cell-To-Cell Signaling and Interaction,Inflammatory Response	Immune response of leukocytes	2.913	3.62e-12	Increased	ABCA1,ABL1,C3,CXCL10,FGR,GAB2,HCK,ICAM1,IL7R,ISG15,LYN,MARCH1,MERTK,NOS2,PFKFB3,PLXNA1,PRNP,PTX3,PXN,SRC,TGM2,THBS1,TNFRSF1B,TREML2,WNT5A	25
Cell-To-Cell Signaling and Interaction,Hematological System Development and Function	Activation of blood cells	2.866	2.75e-12	Increased	AGRN,BCL3,C3,CXCL10,EDN1,F5,FOXO3,HCK,HTT,ICAM1,IRF1,ITGAV,JAK3,KCNA3,LRP1,LYN,MERTK,MYO18A,NCOR2,NFKBIZ,NOS2,PDGFB,PELI1,PFKFB3,PIK3R5,PRDM1,PRNP,PTGIR,PTGS2,SBNO2,SLAMF1,SRC,TGM2,THBS1,TNFAIP3,TNFRSF1B,TNFSF13B,TRAF3,TREML2,WNT5A	40
Cell-To-Cell Signaling and Interaction,Hematological System Development and Function,Immune Cell Trafficking,Inflammatory Response	Activation of antigen presenting cells	2.827	1.01e-10	Increased	C3,CXCL10,EDN1,HCK,HTT,ICAM1,ITGAV,LRP1,LYN,MERTK,MYO18A,NOS2,PELI1,PFKFB3,PRNP,PTGS2,SBNO2,SRC,TGM2,THBS1,TNFRSF1B,TRAF3,WNT5A	23
Cell-To-Cell Signaling and Interaction,Hematological System Development and Function,Immune Cell Trafficking,Inflammatory Response	Activation of macrophages	2.675	5.73e-10	Increased	C3,CXCL10,EDN1,HCK,HTT,ICAM1,ITGAV,LRP1,MYO18A,NOS2,PELI1,PFKFB3,PRNP,PTGS2,SBNO2,TGM2,THBS1,TRAF3,WNT5A	19
Cell-To-Cell Signaling and Interaction,Cellular Function and Maintenance,Inflammatory Response	Phagocytosis of cells	2.522	5.17e-14	Increased	ABCA1,ABL1,C3,CXCL10,FGR,GAB2,HCK,ICAM1,IQSEC1,ISG15,ITGAV,LRP1,LYN,MERTK,MYC,PELI1,PFKFB3,PRKX,PRNP,PTX3,PXN,SRC,TGM2,THBS1,TREML2,WNT5A	26
Cell-To-Cell Signaling and Interaction	Binding of blood cells	2.347	5.42e-08	Increased	ABL1,ALCAM,C3,CXCL10,DCSTAMP,F5,FGR,FLT1,GAB2,HCK,ICAM1,IL7R,JAK3,LRP1,LYN,MYC,NOS2,PTGS2,PTX3,SRC,TGM2,THBS1,TNIP1	23
Cell-To-Cell Signaling and Interaction,Inflammatory Response	Immune response of T lymphocytes	2.287	8.08e-07	Increased	ABL1,ICAM1,IL7R,MERTK,NOS2,PFKFB3,PLXNA1,PRNP,SRC,TNFRSF1B,TREML2	11
Cell-To-Cell Signaling and Interaction,Cellular Function and Maintenance,Inflammatory Response	Phagocytosis of blood cells	2.283	1.46e-11	Increased	ABCA1,C3,CXCL10,FGR,GAB2,HCK,ICAM1,ISG15,LYN,MERTK,PFKFB3,PRNP,PTX3,PXN,SRC,TGM2,THBS1,TREML2	18
Cell-To-Cell Signaling and Interaction,Hematological System Development and Function,Immune Cell Trafficking	Adhesion of immune cells	2.266	2.95e-08	Increased	ABL1,ALCAM,C3,CXCL10,DCSTAMP,FGR,FLT1,GAB2,HCK,ICAM1,IL7R,JAK3,LRP1,LYN,MYC,NOS2,PTGS2,SRC,TGM2,THBS1,TNIP1	21
Cell-To-Cell Signaling and Interaction,Cellular Function and Maintenance,Inflammatory Response	Phagocytosis of leukocytes	2.245	4.35e-11	Increased	ABCA1,C3,CXCL10,FGR,GAB2,HCK,ICAM1,ISG15,MERTK,PFKFB3,PRNP,PTX3,PXN,SRC,TGM2,THBS1,TREML2	17
Cell-To-Cell Signaling and Interaction,Cellular Movement,Hematological System Development and Function,Immune Cell Trafficking	Recruitment of leukocytes	2.202	1.44e-09	Increased	BCL3,C3,CXCL10,EDN1,FGR,FLT1,GAB2,HCK,ICAM1,KDM6B,LPAR3,LRP1,LYN,MCOLN2,PELI1,PIK3R5,PTX3,SOD2,THBS1,TNFRSF1B,TREML2,VDR	22
Cell-To-Cell Signaling and Interaction	Adhesion of blood cells	2.187	2.5e-08	Increased	ABL1,ALCAM,C3,CXCL10,DCSTAMP,FGR,FLT1,GAB2,HCK,ICAM1,IL7R,JAK3,LRP1,LYN,MYC,NOS2,PTGS2,PTX3,SRC,TGM2,THBS1,TNIP1	22
Cell-To-Cell Signaling and Interaction,Cellular Movement,Hematological System Development and Function,Immune Cell Trafficking,Inflammatory Response	Recruitment of macrophages	2.186	8.87e-07	Increased	CXCL10,FGR,FLT1,GAB2,HCK,ICAM1,LYN,MCOLN2,THBS1,VDR	10
Cell-To-Cell Signaling and Interaction	Response of tumor cell lines	2.095	1.19e-07	Increased	EDN1,HCK,IQSEC1,IRF1,LYN,MERTK,MYC,PELI1,PRKX,PTX3,TGM2,TRAF3,WNT5A	13
Cell-To-Cell Signaling and Interaction,Inflammatory Response	Immune response of tumor cell lines	2.095	3.61e-07	Increased	HCK,IQSEC1,IRF1,LYN,MERTK,MYC,PELI1,PRKX,PTX3,TGM2,TRAF3,WNT5A	12
Cell-To-Cell Signaling and Interaction	Activation of cells	2.04	2.01e-09	Increased	AGRN,ATF6,BCL3,C3,CXCL10,EDN1,F5,FOXO3,HCK,HTT,ICAM1,IRF1,ITGAV,JAK3,KCNA3,LRP1,LYN,MERTK,MYC,MYO18A,NCOR2,NFKBIZ,NOS2,PDGFB,PELI1,PFKFB3,PIK3R5,PRDM1,PRNP,PTGIR,PTGS2,SBNO2,SLAMF1,SRC,TGM2,THBS1,TNFAIP3,TNFRSF1B,TNFSF13B,TRAF3,TREML2,WNT5A	42

## Sheet: Supp Table 8
Supplementary Table 8 - List of biological functions in the "Cell-to-Cell Signaling" category in disease and biological functions that are predicted to be increases in high responder group based on differentially expressed genes at 18 hours
Categories	Diseases or Functions Annotation	Activation z-score	p-value	Predicted Activation State	Molecules	# Molecules
Cellular Movement	Chemotaxis	4.279	1.73e-10	Increased	AIF1,APP,CCL5,CCRL2,CSF2RA,CXCL16,CXCL8,CYBB,DUSP6,EDNRB,FCER1G,FGR,FLT1,FYN,GAS6,GRK6,HPSE,ICAM1,IL17RC,ITGAL,JUN,LDLR,LGALS9,LGMN,LIF,LPAR3,LTB4R,MYO1F,NOD2,NR3C1,PLAU,PLAUR,PRNP,PTAFR,PTPRC,RGS10,S100A12,S100A8,S100A9,S1PR3,SIRPA,SWAP70,THBD,THBS1,TREML2	45
Cellular Movement	Homing of cells	4.079	9.12e-12	Increased	AIF1,APP,CCL5,CCRL2,CSF2RA,CXCL16,CXCL8,CYBB,DUSP6,EDNRB,FCER1G,FGR,FLT1,FYN,GAS6,GCNT1,GRK6,HPSE,ICAM1,IL17RC,ITGAL,ITGB7,JAK3,JUN,LDLR,LGALS9,LGMN,LIF,LPAR3,LTB4R,MYO1F,NOD2,NR3C1,PLAU,PLAUR,PRNP,PTAFR,PTPRC,RAP1B,RGS10,S100A12,S100A8,S100A9,S1PR3,SIRPA,SWAP70,THBD,THBS1,TREML2	49
Cellular Movement	Chemotaxis of myeloid cells	3.871	1.38e-10	Increased	AIF1,APP,CCL5,CSF2RA,CXCL8,CYBB,EDNRB,FCER1G,FGR,FLT1,FYN,GRK6,ICAM1,ITGAL,LDLR,LGALS9,LGMN,LTB4R,MYO1F,NOD2,PLAU,PLAUR,PRNP,PTPRC,S100A12,S100A8,S100A9,SWAP70,THBS1,TREML2	30
Cellular Movement,Hematological System Development and Function,Immune Cell Trafficking,Inflammatory Response	Chemotaxis of phagocytes	3.868	3.12e-10	Increased	AIF1,APP,CCL5,CCRL2,CSF2RA,CXCL8,CYBB,EDNRB,FCER1G,FGR,FLT1,FYN,GRK6,HPSE,ICAM1,ITGAL,LDLR,LGMN,LTB4R,MYO1F,NOD2,PLAU,PLAUR,PRNP,S100A12,S100A8,S100A9,SWAP70,THBS1,TREML2	30
Cellular Movement	Chemotaxis of blood cells	3.779	4.89e-11	Increased	AIF1,APP,CCL5,CCRL2,CSF2RA,CXCL16,CXCL8,CYBB,EDNRB,FCER1G,FGR,FLT1,FYN,GRK6,HPSE,ICAM1,ITGAL,LDLR,LGALS9,LGMN,LTB4R,MYO1F,NOD2,NR3C1,PLAU,PLAUR,PRNP,PTPRC,S100A12,S100A8,S100A9,S1PR3,SWAP70,THBS1,TREML2	35
Cellular Movement,Hematological System Development and Function,Immune Cell Trafficking,Inflammatory Response	Chemotaxis of leukocytes	3.779	1.91e-10	Increased	AIF1,APP,CCL5,CCRL2,CSF2RA,CXCL16,CXCL8,CYBB,EDNRB,FCER1G,FGR,FLT1,FYN,GRK6,HPSE,ICAM1,ITGAL,LDLR,LGALS9,LGMN,LTB4R,MYO1F,NOD2,NR3C1,PLAU,PLAUR,PRNP,S100A12,S100A8,S100A9,S1PR3,SWAP70,THBS1,TREML2	34
Cellular Movement	Cell movement of tumor cell lines	3.695	4.31e-09	Increased	ABCA1,ACSL4,ACVR1,ADGRE5,AIF1,APP,ASNS,ASPH,CASP8,CCL5,CD81,CLCN4,CLDN1,CLTC,CTTN,CXCL8,DRAM1,DUSP6,EDNRB,EPS8,FLT1,FYN,GAS6,GBP2,GRK6,HMOX1,HVCN1,IGFBP6,IGSF8,JUN,KLF5,LDHA,LGALS3BP,LIF,LPAR3,LTBP2,MRAS,MST1R,MYO18A,NDRG1,NOS2,OSGIN1,PLAU,PLAUR,PRNP,PTAFR,PTPN12,RACGAP1,RAP1A,RAP1B,S100A8,S100A9,S1PR3,SDC4,SEMA3C,SEMA4A,SIRPA,STARD13,STAT1,STMN1,TGM2,THBD,THBS1,UCHL1	64
Cellular Movement,Immune Cell Trafficking	Leukocyte migration	3.578	1.65e-28	Increased	ABCA1,ADGRE5,ADM,AIF1,APP,BCL6,CASP8,CCL5,CCRL2,CD14,CD274,CD55,CD81,CHI3L1,CLEC4E,CLEC5A,CLTC,CSF2RA,CSF2RB,CTTN,CXCL16,CXCL8,CYBB,CYTIP,EDNRB,EPS8,ESAM,FCAR,FCER1G,FGR,FLT1,FYN,GAS6,GCNT1,GRK6,HMOX1,HPSE,ICAM1,IL17RC,IL21R,IL2RA,IL7R,ITGAL,ITGB7,JAK3,JUN,LDLR,LGALS9,LGMN,LIF,LPAR3,LTB4R,MSR1,MYO1F,NCF1,NCF4,NDRG1,NFIL3,NLRP3,NOD2,NOS2,NR1H3,NR3C1,PARP1,PDCD1LG2,PLAU,PLAUR,PLTP,PPP1R15A,PRDM1,PR…	99
Cellular Movement	Cell movement	3.572	1.01e-27	Increased	ABCA1,ABHD2,ACSL4,ACVR1,ADGRE5,ADM,AIF1,AKR1B1,APBB2,APP,ARHGEF39,ASNS,ASPH,BCL6,BHLHE40,CASP8,CCL5,CCRL2,CD14,CD274,CD55,CD81,CHI3L1,CLCN4,CLDN1,CLEC4E,CLEC5A,CLIC4,CLTC,CSF2RA,CSF2RB,CTTN,CXCL16,CXCL8,CYBB,CYTIP,DDIT4,DRAM1,DUSP6,EDNRB,EPS8,ERAP1,ESAM,FCAR,FCER1G,FGR,FLT1,FTH1,FYN,GAS6,GBP1,GBP2,GCNT1,GPNMB,GRK6,HMOX1,HPSE,HVCN1,ICAM1,IFITM1,IGFBP6,IGSF8,IL17RC,IL21R,IL2RA,IL7R,IRF8,ITGAL,ITGB7…	164
Cellular Movement	Cell movement of blood cells	3.565	8.86e-29	Increased	ABCA1,ADGRE5,ADM,AIF1,AKR1B1,APP,BCL6,CASP8,CCL5,CCRL2,CD14,CD274,CD55,CD81,CHI3L1,CLEC4E,CLEC5A,CLTC,CSF2RA,CSF2RB,CTTN,CXCL16,CXCL8,CYBB,CYTIP,EDNRB,EPS8,ESAM,FCAR,FCER1G,FGR,FLT1,FYN,GAS6,GCNT1,GRK6,HMOX1,HPSE,ICAM1,IL17RC,IL21R,IL2RA,IL7R,ITGAL,ITGB7,JAK3,JUN,LDLR,LGALS9,LGMN,LIF,LPAR3,LTB4R,MSR1,MYO1F,NCF1,NCF4,NDRG1,NFIL3,NLRP3,NOD2,NOS2,NR1H3,NR3C1,PARP1,PDCD1LG2,PLAU,PLAUR,PLTP,PPP1R15A,P…	100
Cellular Movement	Homing of blood cells	3.548	1.03e-12	Increased	AIF1,APP,CCL5,CCRL2,CSF2RA,CXCL16,CXCL8,CYBB,EDNRB,FCER1G,FGR,FLT1,FYN,GCNT1,GRK6,HPSE,ICAM1,ITGAL,ITGB7,JAK3,LDLR,LGALS9,LGMN,LTB4R,MYO1F,NOD2,NR3C1,PLAU,PLAUR,PRNP,PTPRC,RAP1B,S100A12,S100A8,S100A9,S1PR3,SWAP70,THBS1,TREML2	39
Cellular Movement,Hematological System Development and Function,Immune Cell Trafficking	Homing of leukocytes	3.548	3.55e-12	Increased	AIF1,APP,CCL5,CCRL2,CSF2RA,CXCL16,CXCL8,CYBB,EDNRB,FCER1G,FGR,FLT1,FYN,GCNT1,GRK6,HPSE,ICAM1,ITGAL,ITGB7,JAK3,LDLR,LGALS9,LGMN,LTB4R,MYO1F,NOD2,NR3C1,PLAU,PLAUR,PRNP,RAP1B,S100A12,S100A8,S100A9,S1PR3,SWAP70,THBS1,TREML2	38
Cellular Movement	Migration of myeloid cells	3.537	5.18e-11	Increased	APP,CCL5,CXCL8,CYBB,FGR,FLT1,GCNT1,HMOX1,ICAM1,ITGAL,LDLR,NLRP3,NOS2,PARP1,PLAU,PLAUR,PRNP,RAP1B,S100A8,S100A9,SIRPA,SWAP70,TBX21,TGM2	24
Cellular Movement	Migration of cells	3.533	3.73e-27	Increased	ABCA1,ABHD2,ACSL4,ACVR1,ADGRE5,ADM,AIF1,APBB2,APP,ARHGEF39,ASNS,ASPH,BCL6,BHLHE40,CASP8,CCL5,CCRL2,CD14,CD274,CD55,CD81,CHI3L1,CLCN4,CLEC4E,CLEC5A,CLIC4,CLTC,CSF2RA,CSF2RB,CTTN,CXCL16,CXCL8,CYBB,CYTIP,DDIT4,DUSP6,EDNRB,EPS8,ERAP1,ESAM,FCAR,FCER1G,FGR,FLT1,FTH1,FYN,GAS6,GBP1,GCNT1,GPNMB,GRK6,HMOX1,HPSE,HVCN1,ICAM1,IFITM1,IGFBP6,IGSF8,IL17RC,IL21R,IL2RA,IL7R,ITGAL,ITGB7,ITGB8,ITSN1,JAG1,JAK3,JUN,KL…	152
Cellular Movement,Hematological System Development and Function,Immune Cell Trafficking	Migration of mononuclear leukocytes	3.026	3.33e-13	Increased	ABCA1,APP,CCL5,CD274,CD81,CLTC,CXCL16,CXCL8,CYTIP,FLT1,FYN,GCNT1,GRK6,ICAM1,IL2RA,IL7R,ITGAL,ITGB7,JAK3,JUN,LDLR,NFIL3,NLRP3,NOS2,NR1H3,NR3C1,PDCD1LG2,PLAU,PLAUR,RAP1A,RAP1B,S1PR3,SH2D3C,SIRPA,STAT1,SWAP70,TGM2,THBS1,TNFSF13B,TNIP1	40
Cellular Movement,Hematological System Development and Function,Immune Cell Trafficking	Cell movement of leukocytes	3.025	3.68e-27	Increased	ABCA1,ADM,AIF1,APP,BCL6,CASP8,CCL5,CCRL2,CD14,CD274,CD55,CD81,CLEC5A,CLTC,CSF2RA,CSF2RB,CTTN,CXCL16,CXCL8,CYBB,CYTIP,EDNRB,EPS8,FCAR,FCER1G,FGR,FLT1,FYN,GAS6,GCNT1,GRK6,HMOX1,HPSE,ICAM1,IL17RC,IL21R,IL2RA,IL7R,ITGAL,ITGB7,JAK3,JUN,LDLR,LGALS9,LGMN,LTB4R,MSR1,MYO1F,NCF1,NDRG1,NFIL3,NLRP3,NOD2,NOS2,NR1H3,NR3C1,PARP1,PDCD1LG2,PLAU,PLAUR,PLTP,PPP1R15A,PRDM1,PRNP,RAP1A,RAP1B,RETN,S100A12,S100A8,S100A9…	87
Cellular Movement,Hematological System Development and Function,Immune Cell Trafficking	Cell movement of mononuclear leukocytes	3.008	1.73e-14	Increased	ABCA1,AIF1,APP,CCL5,CD274,CD55,CD81,CLTC,CXCL16,CXCL8,CYTIP,FLT1,FYN,GCNT1,GRK6,HMOX1,ICAM1,IL2RA,IL7R,ITGAL,ITGB7,JAK3,JUN,LDLR,LGMN,NFIL3,NLRP3,NOS2,NR1H3,NR3C1,PDCD1LG2,PLAU,PLAUR,PRNP,RAP1A,RAP1B,RETN,S100A12,S1PR3,SH2D3C,SIRPA,STAT1,SWAP70,TGM2,THBS1,TNFSF13B,TNIP1,USP25	48
Cellular Movement	Migration of tumor cell lines	3.007	6.22e-07	Increased	ACSL4,ACVR1,ADGRE5,AIF1,APP,ASNS,ASPH,CASP8,CCL5,CD81,CLCN4,CLTC,CTTN,CXCL8,DUSP6,FYN,GAS6,GRK6,HMOX1,HVCN1,IGFBP6,IGSF8,JUN,KLF5,LDHA,LGALS3BP,LTBP2,MRAS,MST1R,MYO18A,NDRG1,NOS2,OSGIN1,PLAU,PLAUR,PRNP,PTAFR,PTPN12,RACGAP1,RAP1A,RAP1B,S100A8,S100A9,S1PR3,SDC4,SEMA3C,SEMA4A,SIRPA,STAT1,STMN1,TGM2	51
Cellular Movement,Hematological System Development and Function,Immune Cell Trafficking	Lymphocyte migration	2.998	1.37e-11	Increased	APP,CCL5,CD274,CD81,CLTC,CXCL16,CXCL8,CYTIP,FYN,GCNT1,GRK6,ICAM1,IL2RA,IL7R,ITGAL,ITGB7,JAK3,JUN,LDLR,NFIL3,NLRP3,NOS2,NR1H3,NR3C1,PDCD1LG2,PLAU,RAP1A,RAP1B,S1PR3,SH2D3C,STAT1,SWAP70,TGM2,THBS1,TNFSF13B,TNIP1	36
Cellular Movement,Hematological System Development and Function,Immune Cell Trafficking,Inflammatory Response	Cell movement of monocytes	2.965	1.31e-07	Increased	ABCA1,AIF1,APP,CCL5,CXCL8,FLT1,ICAM1,ITGAL,LDLR,LGMN,PLAUR,PRNP,RETN,S100A12,SIRPA,STAT1,TNIP1,USP25	18
Cellular Movement,Hematological System Development and Function,Immune Cell Trafficking	Cell movement of lymphocytes	2.845	2.21e-10	Increased	APP,CCL5,CD274,CD81,CLTC,CXCL16,CXCL8,CYTIP,FYN,GCNT1,GRK6,HMOX1,ICAM1,IL2RA,IL7R,ITGAL,ITGB7,JAK3,JUN,LDLR,NFIL3,NLRP3,NOS2,NR1H3,NR3C1,PDCD1LG2,PLAU,RAP1A,RAP1B,S1PR3,SH2D3C,STAT1,SWAP70,TGM2,THBS1,TNFSF13B,TNIP1	37
Cellular Movement,Hematological System Development and Function,Immune Cell Trafficking,Inflammatory Response	Cell movement of dendritic cells	2.839	2.46e-08	Increased	CCL5,CCRL2,CD81,CSF2RB,CXCL8,CYBB,EPS8,HPSE,ICAM1,IL21R,LTB4R,NLRP3,PLAU,S1PR3,SEMA4A,SIRPA,SWAP70,TNFSF9,TNIP1	19
Cellular Movement,Hematological System Development and Function,Immune Cell Trafficking	Migration of granulocytes	2.767	6.87e-07	Increased	CCL5,CXCL8,CYBB,FGR,GCNT1,ICAM1,ITGAL,NLRP3,NOS2,PLAU,PLAUR,RAP1B,S100A8,S100A9,SIRPA,SWAP70	16
Cell-To-Cell Signaling and Interaction,Cellular Movement,Hematological System Development and Function,Immune Cell Trafficking	Recruitment of leukocytes	2.744	2.84e-12	Increased	ADGRE5,APP,CCL5,CD14,CD274,CHI3L1,CLEC4E,CLEC5A,CSF2RB,CXCL16,CXCL8,FGR,FLT1,GCNT1,GRK6,HMOX1,HPSE,ICAM1,IL21R,IL2RA,ITGB7,JUN,LIF,LPAR3,LTB4R,NCF4,NLRP3,NOD2,PARP1,RAP1A,RAP1B,S100A8,SWAP70,THBS1,TREML2	35
Cell-To-Cell Signaling and Interaction,Cellular Movement	Recruitment of cells	2.742	1.72e-11	Increased	ADGRE5,APP,CCL5,CD14,CD274,CHI3L1,CLEC4E,CLEC5A,CSF2RB,CXCL16,CXCL8,FGR,FLT1,GCNT1,GRK6,HMOX1,HPSE,ICAM1,IL21R,IL2RA,ITGB7,JUN,LIF,LPAR3,LTB4R,NCF4,NLRP3,NOD2,PARP1,RAP1A,RAP1B,S100A8,SLC11A1,SWAP70,THBS1,TREML2	36
Cellular Movement,Hematological System Development and Function,Immune Cell Trafficking	Cell movement of antigen presenting cells	2.711	2.45e-14	Increased	APP,BCL6,CASP8,CCL5,CCRL2,CD81,CSF2RB,CXCL8,CYBB,EDNRB,EPS8,FCAR,FLT1,GAS6,HMOX1,HPSE,ICAM1,IL21R,ITGAL,LDLR,LTB4R,NDRG1,NLRP3,NOS2,PARP1,PLAU,PLTP,PPP1R15A,PRDM1,PRNP,RETN,S1PR3,SEMA4A,SIRPA,STAT1,SWAP70,THBD,THBS1,TNFAIP3,TNFSF9,TNIP1	41
Cellular Movement,Immune Cell Trafficking	Cell movement of lymphoid cells	2.704	6.72e-11	Increased	APP,CCL5,CD274,CD81,CLTC,CSF2RB,CXCL16,CXCL8,CYTIP,FYN,GCNT1,GRK6,HMOX1,ICAM1,IL2RA,IL7R,ITGAL,ITGB7,JAK3,JUN,LDLR,NFIL3,NLRP3,NOS2,NR1H3,NR3C1,PDCD1LG2,PLAU,RAP1A,RAP1B,S1PR3,SH2D3C,STAT1,SWAP70,TGM2,THBS1,TNFSF13B,TNIP1	38
Cellular Movement	Cell movement of myeloid cells	2.7	2.52e-21	Increased	ABCA1,ADM,AIF1,APP,BCL6,CASP8,CCL5,CD14,CD55,CSF2RA,CTTN,CXCL8,CYBB,EDNRB,FCAR,FCER1G,FGR,FLT1,FYN,GAS6,GCNT1,GRK6,HMOX1,ICAM1,IL2RA,ITGAL,JAK3,LDLR,LGALS9,LGMN,LTB4R,MSR1,MYO1F,NCF1,NDRG1,NLRP3,NOD2,NOS2,PARP1,PLAU,PLAUR,PLTP,PPP1R15A,PRDM1,PRNP,PTPRC,RAP1B,RETN,S100A12,S100A8,S100A9,SEMA4A,SGK1,SIRPA,STAT1,SWAP70,TBX21,TGM2,THBD,THBS1,TNFAIP3,TNIP1,TREML2,USP25	64
Cell-To-Cell Signaling and Interaction,Cellular Movement	Recruitment of myeloid cells	2.558	4.84e-11	Increased	ADGRE5,APP,CCL5,CD14,CD274,CHI3L1,CLEC4E,CLEC5A,CSF2RB,CXCL8,FGR,FLT1,GCNT1,GRK6,HPSE,ICAM1,IL21R,IL2RA,ITGB7,LIF,LTB4R,NCF4,NLRP3,NOD2,PARP1,RAP1B,S100A8,SWAP70,THBS1,TREML2	30
Cellular Movement,Hematological System Development and Function,Immune Cell Trafficking,Inflammatory Response	Cell movement of phagocytes	2.502	3.76e-23	Increased	ABCA1,ADM,AIF1,APP,BCL6,CASP8,CCL5,CCRL2,CD14,CD55,CD81,CSF2RA,CSF2RB,CTTN,CXCL8,CYBB,EDNRB,EPS8,FCAR,FCER1G,FGR,FLT1,FYN,GAS6,GCNT1,GRK6,HMOX1,HPSE,ICAM1,IL21R,IL2RA,ITGAL,JAK3,LDLR,LGMN,LTB4R,MYO1F,NCF1,NDRG1,NLRP3,NOD2,NOS2,PARP1,PLAU,PLAUR,PLTP,PPP1R15A,PRDM1,PRNP,RAP1B,RETN,S100A12,S100A8,S100A9,S1PR3,SEMA4A,SGK1,SIRPA,STAT1,SWAP70,THBD,THBS1,TNFAIP3,TNFSF9,TNIP1,TREML2,USP25	67
Cellular Movement,Hematological System Development and Function,Immune Cell Trafficking,Inflammatory Response	Migration of phagocytes	2.492	7.23e-11	Increased	ABCA1,APP,BCL6,CCL5,CD81,CSF2RB,CXCL8,CYBB,EPS8,FGR,FLT1,GCNT1,ICAM1,IL21R,ITGAL,LDLR,NLRP3,NOS2,PARP1,PLAU,PLAUR,PRNP,RAP1B,S100A8,S100A9,S1PR3,SEMA4A,SIRPA,SWAP70,TNFSF9	30
Cellular Movement	Extravasation	2.401	7.97e-07	Increased	CASP8,CCL5,CTTN,CXCL8,CYTIP,ESAM,ICAM1,ITGAL,LDLR,PTAFR,S100A9,SIRPA,TOP2A	13
Cellular Movement	Extravasation of cells	2.401	8.75e-07	Increased	CASP8,CCL5,CTTN,CXCL8,CYTIP,ESAM,ICAM1,ITGAL,LDLR,PTAFR,S100A9	11
Cell-To-Cell Signaling and Interaction,Cellular Movement,Hematological System Development and Function,Immune Cell Trafficking	Recruitment of granulocytes	2.371	2.32e-10	Increased	ADGRE5,CCL5,CD14,CD274,CHI3L1,CLEC4E,CLEC5A,CSF2RB,CXCL8,FGR,GCNT1,GRK6,HPSE,ICAM1,IL21R,LIF,LTB4R,NCF4,NLRP3,NOD2,RAP1B,S100A8,SWAP70,THBS1,TREML2	25
Cell-mediated Immune Response,Cellular Movement,Hematological System Development and Function,Immune Cell Trafficking	T cell migration	2.365	4.53e-08	Increased	APP,CCL5,CD274,CD81,CXCL16,CXCL8,FYN,GCNT1,GRK6,ICAM1,IL2RA,ITGAL,ITGB7,JAK3,LDLR,NLRP3,NOS2,NR1H3,NR3C1,PDCD1LG2,PLAU,STAT1,TGM2,THBS1,TNIP1	25

## Sheet: Supp Table 9
Supplementary Table 9 - List of biological functions in the "Inflammation" category in disease and biological functions that are predicted to be increases or decreased in high responder group based on differentially expressed genes at 3 hours
Categories	Diseases or Functions Annotation	Activation z-score	p-value	Predicted Activation State	Molecules	# Molecules
Inflammatory Response	Immune response of cells	3.717	1.59e-15	Increased	ABCA1,ABL1,BCL6,BIRC3,C3,CXCL10,FGR,GAB2,HCK,ICAM1,IFIH1,IL7R,IQSEC1,IRF1,ISG15,ITGAV,LRP1,LYN,MARCH1,MERTK,MYC,NOS2,PELI1,PFKFB3,PLXNA1,PRDM1,PRKX,PRNP,PTX3,PXN,SGK1,SRC,TGM2,THBS1,TNFRSF1B,TRAF3,TREML2,TRIM56,WNT5A	39
Cell-To-Cell Signaling and Interaction,Hematological System Development and Function,Immune Cell Trafficking,Inflammatory Response	Activation of leukocytes	3.136	8.58e-12	Increased	AGRN,BCL3,C3,CXCL10,EDN1,F5,FOXO3,HCK,HTT,ICAM1,IRF1,ITGAV,JAK3,KCNA3,LRP1,LYN,MERTK,MYO18A,NCOR2,NFKBIZ,NOS2,PELI1,PFKFB3,PRDM1,PRNP,PTGS2,SBNO2,SLAMF1,SRC,TGM2,THBS1,TNFAIP3,TNFRSF1B,TNFSF13B,TRAF3,TREML2,WNT5A	37
Cell-To-Cell Signaling and Interaction,Hematological System Development and Function,Immune Cell Trafficking,Inflammatory Response	Activation of phagocytes	3.047	8.61e-11	Increased	C3,CXCL10,EDN1,F5,HCK,HTT,ICAM1,ITGAV,LRP1,LYN,MERTK,MYO18A,NOS2,PELI1,PFKFB3,PRNP,PTGS2,SBNO2,SRC,TGM2,THBS1,TNFRSF1B,TRAF3,TREML2,WNT5A	25
Cell-To-Cell Signaling and Interaction,Inflammatory Response	Immune response of leukocytes	2.913	3.62e-12	Increased	ABCA1,ABL1,C3,CXCL10,FGR,GAB2,HCK,ICAM1,IL7R,ISG15,LYN,MARCH1,MERTK,NOS2,PFKFB3,PLXNA1,PRNP,PTX3,PXN,SRC,TGM2,THBS1,TNFRSF1B,TREML2,WNT5A	25
Cell-To-Cell Signaling and Interaction,Hematological System Development and Function,Immune Cell Trafficking,Inflammatory Response	Activation of antigen presenting cells	2.827	1.01e-10	Increased	C3,CXCL10,EDN1,HCK,HTT,ICAM1,ITGAV,LRP1,LYN,MERTK,MYO18A,NOS2,PELI1,PFKFB3,PRNP,PTGS2,SBNO2,SRC,TGM2,THBS1,TNFRSF1B,TRAF3,WNT5A	23
Cell-To-Cell Signaling and Interaction,Hematological System Development and Function,Immune Cell Trafficking,Inflammatory Response	Activation of macrophages	2.675	5.73e-10	Increased	C3,CXCL10,EDN1,HCK,HTT,ICAM1,ITGAV,LRP1,MYO18A,NOS2,PELI1,PFKFB3,PRNP,PTGS2,SBNO2,TGM2,THBS1,TRAF3,WNT5A	19
Cell-To-Cell Signaling and Interaction,Cellular Function and Maintenance,Inflammatory Response	Phagocytosis of cells	2.522	5.17e-14	Increased	ABCA1,ABL1,C3,CXCL10,FGR,GAB2,HCK,ICAM1,IQSEC1,ISG15,ITGAV,LRP1,LYN,MERTK,MYC,PELI1,PFKFB3,PRKX,PRNP,PTX3,PXN,SRC,TGM2,THBS1,TREML2,WNT5A	26
Inflammatory Response	Inflammatory response	2.359	3.57e-13	Increased	BCL6,BIRC3,C3,CXCL10,EDN1,FGR,FLT1,FOXO3,HCK,HTT,ICAM1,ISG15,ITGAV,LRP1,LYN,MFHAS1,MYO18A,NAIP,NFKBIZ,NOS2,NRP2,PDGFB,PELI1,PFKFB3,PIK3AP1,PIK3R5,PRDM1,PRNP,PTGS2,PTX3,SBNO2,SEMA7A,SLAMF1,SRC,TGM2,THBS1,TIAM1,TNFAIP3,TNFRSF1B,TNIP1,TRAF3,TREML2,WNT5A	43
Cell-To-Cell Signaling and Interaction,Inflammatory Response	Immune response of T lymphocytes	2.287	8.08e-07	Increased	ABL1,ICAM1,IL7R,MERTK,NOS2,PFKFB3,PLXNA1,PRNP,SRC,TNFRSF1B,TREML2	11
Cell-To-Cell Signaling and Interaction,Cellular Function and Maintenance,Inflammatory Response	Phagocytosis of blood cells	2.283	1.46e-11	Increased	ABCA1,C3,CXCL10,FGR,GAB2,HCK,ICAM1,ISG15,LYN,MERTK,PFKFB3,PRNP,PTX3,PXN,SRC,TGM2,THBS1,TREML2	18
Cell-To-Cell Signaling and Interaction,Cellular Function and Maintenance,Inflammatory Response	Phagocytosis of leukocytes	2.245	4.35e-11	Increased	ABCA1,C3,CXCL10,FGR,GAB2,HCK,ICAM1,ISG15,MERTK,PFKFB3,PRNP,PTX3,PXN,SRC,TGM2,THBS1,TREML2	17
Connective Tissue Disorders,Inflammatory Disease,Inflammatory Response,Organismal Injury and Abnormalities,Skeletal and Muscular Disorders	K/BxN serum transfer arthritis	2.224	2.17e-07	Increased	C3,FGR,HCK,LYN,PTGIR	5
Cell-To-Cell Signaling and Interaction,Cellular Movement,Hematological System Development and Function,Immune Cell Trafficking,Inflammatory Response	Recruitment of macrophages	2.186	8.87e-07	Increased	CXCL10,FGR,FLT1,GAB2,HCK,ICAM1,LYN,MCOLN2,THBS1,VDR	10
Cellular Movement,Hematological System Development and Function,Immune Cell Trafficking,Inflammatory Response	Migration of phagocytes	2.173	1.36e-08	Increased	ABCA1,ABL1,ALCAM,BCL6,C3,CXCL10,FGR,FLT1,HCK,ICAM1,ITGAV,LRP1,NOS2,NRP2,PIK3R5,PRNP,PTGS2,SH2B3,WNT5A	19
Cell-To-Cell Signaling and Interaction,Inflammatory Response	Immune response of tumor cell lines	2.095	3.61e-07	Increased	HCK,IQSEC1,IRF1,LYN,MERTK,MYC,PELI1,PRKX,PTX3,TGM2,TRAF3,WNT5A	12
Inflammatory Disease,Inflammatory Response,Organismal Injury and Abnormalities,Respiratory Disease	Inflammation of lung	-2.086	7.24e-07	Decreased	ABL1,AGO2,BCL6,C3,CFLAR,FLT1,FOSL2,FOXO3,HTT,ICAM1,LYN,MERTK,NFKBIZ,NOS2,PTGS2,SRC,THBS1,TNFRSF1B,TRAF3,VDR,WNT5A	21
Inflammatory Disease,Inflammatory Response,Organismal Injury and Abnormalities,Renal and Urological Disease	Nephritis	-2.167	1.72e-07	Decreased	ABCA1,BMF,C3,FGR,FOXO3,ICAM1,IFIH1,IRF1,LYN,NCOR2,NFE2L3,NOS2,PKD1,PTGS2,SBNO2,TGM2,TNFAIP3,TNFSF13B,TRAF3,VDR	20
Inflammatory Response,Organismal Injury and Abnormalities	Inflammation of organ	-2.198	1.11e-09	Decreased	ABCA1,ABL1,AGO2,ALCAM,ATXN1,BCL3,BCL6,BIRC3,BMF,C3,CA12,CFLAR,CXCL10,EDN1,F5,FGR,FLT1,FOSL2,FOXO3,GBP2,HCK,HTT,ICAM1,IFIH1,IL7R,IRF1,ITGAV,JAG1,JAK3,KCNA3,LYN,MERTK,NCOR2,NFE2L3,NFKBIZ,NOS2,PELI1,PKD1,PRDM1,PTGIR,PTGS2,SBNO2,SOD2,SRC,TGM2,THBS1,TNFAIP3,TNFRSF1B,TNFSF13B,TNIP1,TRAF3,VDR,WNT5A	53
Inflammatory Response	Inflammation of absolute anatomical region	-2.356	9.66e-09	Decreased	ABCA1,ABL1,AGO2,ALCAM,ATXN1,BCL3,BCL6,BIRC3,C3,CA12,CFLAR,CXCL10,EDN1,F5,FLT1,FOSL2,FOXO3,GBP2,HTT,ICAM1,IL7R,IRF1,ITGAV,JAG1,JAK3,KCNA3,LYN,MERTK,NFKBIZ,NOS2,PELI1,PKD1,PRDM1,PTGS2,SOD2,SRC,THBS1,TNFAIP3,TNFRSF1B,TNFSF13B,TRAF3,VDR,WNT5A	43
Inflammatory Response	Inflammation of body cavity	-2.858	6.63e-07	Decreased	ABCA1,ABL1,AGO2,ATXN1,BCL6,BIRC3,C3,CFLAR,CXCL10,EDN1,F5,FLT1,FOSL2,FOXO3,GBP2,HTT,ICAM1,IL7R,JAK3,LYN,MERTK,NFKBIZ,NOS2,PKD1,PRDM1,PTGS2,SOD2,SRC,THBS1,TNFAIP3,TNFRSF1B,TRAF3,VDR,WNT5A	34

## Sheet: Supp Table 10
Supplementary Table 10 - List of the biological functions in the "Inflammation" category in disease and biological functions that are predicted to be increases or decreased in high responder group based on differentially expressed genes at 18 hours
Categories	Diseases or Functions Annotation	Activation z-score	p-value	Predicted Activation State	Molecules	# Molecules
Cell-To-Cell Signaling and Interaction,Cellular Function and Maintenance,Hematological System Development and Function,Inflammatory Response	Phagocytosis by macrophages	3.929	1.09e-14	Increased	ABCA1,APP,CD14,CLEC6A,CLIC4,CSF2RA,FCER1G,FGR,FYN,GRK6,HMOX1,HSH2D,ISG15,LTB4R,NOD2,PFKFB3,PLAUR,PRNP,PTPRC,S100A9,SIGLEC1,SIRPA,TGM2,THBS1	24
Cell-To-Cell Signaling and Interaction,Inflammatory Response	Response of phagocytes	3.891	4.89e-19	Increased	ABCA1,APP,CCL5,CD14,CLEC5A,CLEC6A,CLIC4,CSF2RA,CSF2RB,CXCL8,FCAR,FCER1G,FGR,FYN,GRK6,HMOX1,HSH2D,ICAM1,IRF2,IRF8,ISG15,ITGAL,LTB4R,NOD2,NOS2,NR3C1,PFKFB3,PLAU,PLAUR,PRNP,PTAFR,PTPRC,S100A9,SIGLEC1,SIRPA,TGM2,THBS1	37
Cellular Movement,Hematological System Development and Function,Immune Cell Trafficking,Inflammatory Response	Chemotaxis of phagocytes	3.868	3.12e-10	Increased	AIF1,APP,CCL5,CCRL2,CSF2RA,CXCL8,CYBB,EDNRB,FCER1G,FGR,FLT1,FYN,GRK6,HPSE,ICAM1,ITGAL,LDLR,LGMN,LTB4R,MYO1F,NOD2,PLAU,PLAUR,PRNP,S100A12,S100A8,S100A9,SWAP70,THBS1,TREML2	30
Cell-To-Cell Signaling and Interaction,Cellular Function and Maintenance,Inflammatory Response	Phagocytosis of phagocytes	3.864	1.78e-15	Increased	ABCA1,APP,CD14,CLEC6A,CLIC4,CSF2RA,CSF2RB,FCER1G,FGR,FYN,GRK6,HMOX1,HSH2D,ICAM1,ISG15,LTB4R,NOD2,PFKFB3,PLAU,PLAUR,PRNP,PTPRC,S100A9,SIGLEC1,SIRPA,TGM2,THBS1	27
Cell-To-Cell Signaling and Interaction,Cellular Function and Maintenance,Inflammatory Response	Phagocytosis of leukocytes	3.785	5.82e-17	Increased	ABCA1,APP,CD14,CLEC6A,CLIC4,CSF2RA,CSF2RB,FCER1G,FGR,FYN,GRK6,HMOX1,HSH2D,ICAM1,ISG15,LTB4R,MSR1,NOD2,PFKFB3,PLAU,PLAUR,PRNP,PTPRC,S100A9,SIGLEC1,SIRPA,TGM2,THBS1,TREML2	29
Cellular Movement,Hematological System Development and Function,Immune Cell Trafficking,Inflammatory Response	Chemotaxis of leukocytes	3.779	1.91e-10	Increased	AIF1,APP,CCL5,CCRL2,CSF2RA,CXCL16,CXCL8,CYBB,EDNRB,FCER1G,FGR,FLT1,FYN,GRK6,HPSE,ICAM1,ITGAL,LDLR,LGALS9,LGMN,LTB4R,MYO1F,NOD2,NR3C1,PLAU,PLAUR,PRNP,S100A12,S100A8,S100A9,S1PR3,SWAP70,THBS1,TREML2	34
Inflammatory Response	Immune response of cells	3.648	4.37e-39	Increased	ABCA1,APP,BCL6,BHLHE40,BIRC5,CASP8,CD14,CD274,CLEC5A,CLEC6A,CLIC4,CLTC,CSF2RA,CSF2RB,CXCL8,ERAP1,FCAR,FCER1G,FGR,FYN,GAS6,GRK6,HLA-DQB1,HMOX1,HSH2D,ICAM1,IFIH1,IL1RAP,IL2RA,IL7R,IRF1,IRF2,IRF8,ISG15,ITGAL,JUN,LAIR1,LGALS9,LTB4R,MARCH1,MMP25,MSH2,MSR1,NAMPT,NCF1,NFIL3,NLRP3,NOD2,NOS2,NR3C1,PARP1,PDCD1LG2,PFKFB3,PLAU,PLAUR,PNP,PRDM1,PRNP,PSME2,PTPRC,S100A12,S100A8,S100A9,SEMA4A,SGK1,SIGLEC1,SIRPA,S…	87
Cell-To-Cell Signaling and Interaction,Inflammatory Response	Immune response of leukocytes	3.596	1.44e-32	Increased	ABCA1,APP,BHLHE40,CASP8,CD14,CD274,CLEC5A,CLEC6A,CLIC4,CSF2RA,CSF2RB,CXCL8,FCAR,FCER1G,FGR,FYN,GRK6,HLA-DQB1,HMOX1,HSH2D,ICAM1,IL1RAP,IL2RA,IL7R,IRF2,IRF8,ISG15,ITGAL,JUN,LGALS9,LTB4R,MARCH1,MSH2,MSR1,NAMPT,NOD2,NOS2,NR3C1,PARP1,PDCD1LG2,PFKFB3,PLAU,PLAUR,PNP,PRNP,PSME2,PTPRC,S100A9,SEMA4A,SIGLEC1,SIRPA,SWAP70,TAP1,TBX21,TGM2,THBD,THBS1,TREML2,UBE2L6	59
Cell-To-Cell Signaling and Interaction,Inflammatory Response	Immune response of phagocytes	3.515	1.16e-18	Increased	ABCA1,APP,CD14,CLEC5A,CLEC6A,CLIC4,CSF2RA,CSF2RB,CXCL8,FCAR,FCER1G,FGR,FYN,GRK6,HMOX1,HSH2D,ICAM1,IRF2,IRF8,ISG15,ITGAL,LTB4R,NOD2,NOS2,NR3C1,PFKFB3,PLAU,PLAUR,PRNP,PTPRC,S100A9,SIGLEC1,SIRPA,TGM2,THBS1	35
Cellular Function and Maintenance,Hematological System Development and Function,Inflammatory Response	Engulfment by macrophages	3.483	1.76e-15	Increased	ABCA1,APP,CD14,CLEC6A,CLIC4,CSF2RA,FCER1G,FGR,FYN,GRK6,HMOX1,HSH2D,ISG15,LTB4R,NOD2,PFKFB3,PLAUR,PRNP,PTPRC,S100A9,SIGLEC1,SIRPA,TGM2,THBS1,TREML2	25
Cell-To-Cell Signaling and Interaction,Cellular Function and Maintenance,Inflammatory Response	Phagocytosis of blood cells	3.476	4.87e-17	Increased	ABCA1,APP,CD14,CLEC6A,CLIC4,CSF2RA,CSF2RB,FCER1G,FGR,FYN,GRK6,HMOX1,HSH2D,ICAM1,IRF8,ISG15,LTB4R,MSR1,NOD2,PFKFB3,PLAU,PLAUR,PRNP,PTPRC,S100A9,SIGLEC1,SIRPA,TGM2,THBS1,TREML2	30
Cell-To-Cell Signaling and Interaction,Cellular Function and Maintenance,Inflammatory Response	Phagocytosis of cells	3.382	3.73e-16	Increased	ABCA1,APP,CD14,CLEC6A,CLIC4,CLTC,CSF2RA,CSF2RB,ERAP1,FCAR,FCER1G,FGR,FYN,GAS6,GRK6,HMOX1,HSH2D,ICAM1,IRF8,ISG15,LTB4R,MSR1,NOD2,NR3C1,PFKFB3,PLAU,PLAUR,PRNP,PTPRC,S100A9,SIGLEC1,SIRPA,SLC11A1,SWAP70,SYT11,TGM2,THBS1,TREML2	38
Cellular Function and Maintenance,Inflammatory Response	Phagocytosis	3.365	2.09e-17	Increased	ABCA1,APP,CD14,CLEC6A,CLIC4,CLTC,CSF2RA,CSF2RB,CYBB,ERAP1,FCAR,FCER1G,FGR,FYN,GAS6,GRK6,HMOX1,HSH2D,ICAM1,IRF8,ISG15,LTB4R,MCOLN3,MSR1,NCF1,NOD2,NR1H3,NR3C1,PFKFB3,PLAU,PLAUR,PRNP,PTPRC,S100A9,SIGLEC1,SIRPA,SLC11A1,SWAP70,SYT11,TGM2,THBS1,TREML2	42
Cell-To-Cell Signaling and Interaction,Hematological System Development and Function,Inflammatory Response	Response of neutrophils	3.046	5.12e-08	Increased	CLEC6A,CSF2RB,CXCL8,FCAR,FCER1G,FGR,ICAM1,ITGAL,NOD2,PLAU,PLAUR,PTAFR,THBS1	13
Cell-To-Cell Signaling and Interaction,Hematological System Development and Function,Immune Cell Trafficking,Inflammatory Response	Activation of macrophages	2.973	4.76e-10	Increased	APP,CCL5,CD14,CHI3L1,CLEC4E,CXCL8,CYBB,DDIT3,FCER1G,HMOX1,HPSE,ICAM1,MSR1,MST1R,MYO18A,NFIL3,NOS2,NR1H3,PFKFB3,PRNP,S100A9,SIRPA,SLC11A1,STAT1,TGM2,THBS1	26
Cellular Movement,Hematological System Development and Function,Immune Cell Trafficking,Inflammatory Response	Cell movement of monocytes	2.965	1.31e-07	Increased	ABCA1,AIF1,APP,CCL5,CXCL8,FLT1,ICAM1,ITGAL,LDLR,LGMN,PLAUR,PRNP,RETN,S100A12,SIRPA,STAT1,TNIP1,USP25	18
Cell-To-Cell Signaling and Interaction,Hematological System Development and Function,Inflammatory Response	Immune response of neutrophils	2.887	1.76e-07	Increased	CLEC6A,CSF2RB,CXCL8,FCAR,FCER1G,FGR,ICAM1,ITGAL,NOD2,PLAU,PLAUR,THBS1	12
Cell-To-Cell Signaling and Interaction,Inflammatory Response	Immune response of macrophages	2.862	5.15e-16	Increased	ABCA1,APP,CD14,CLEC6A,CLIC4,CSF2RA,FCER1G,FGR,FYN,GRK6,HMOX1,HSH2D,IRF2,IRF8,ISG15,LTB4R,NOD2,NOS2,NR3C1,PFKFB3,PLAUR,PRNP,PTPRC,S100A9,SIGLEC1,SIRPA,TGM2,THBS1	28
Cellular Movement,Hematological System Development and Function,Immune Cell Trafficking,Inflammatory Response	Cell movement of dendritic cells	2.839	2.46e-08	Increased	CCL5,CCRL2,CD81,CSF2RB,CXCL8,CYBB,EPS8,HPSE,ICAM1,IL21R,LTB4R,NLRP3,PLAU,S1PR3,SEMA4A,SIRPA,SWAP70,TNFSF9,TNIP1	19
[truncated: 21 more rows]
